# Supplementary material for: Distribution of ncRNAs expression across hypothalamic-pituitary-gonadal axis in Capra hircus
Source: BMC Genomics. 2018 May 30;19:417. doi: 10.1186/s12864-018-4767-x (PMC5977473; doi:10.1186/s12864-018-4767-x)
Supplement: Supplementary file 1 — Primer list and sequences used for Real Time validation experiment. (XLSX 9 kb) [file 12864_2018_4767_MOESM1_ESM.xlsx]

## Sheet: Foglio1
miRNA	primer name	sequence
chi-miR-141	chi-miR_141_F	cgcagtaacactgtctggt
	chi-miR_141_R	gtccagtttttttttttttttccatct
chi-miR-7-5p	chi-miR_7_F	cgcagtggaagactagtga
	chi-miR_7_R	gtccagtttttttttttttttaacaaca
chi-miR-9-5p	chi-miR_9_F	gcagtctttggttatctagctg
	chi-miR_9_R	ggtccagtttttttttttttttcatac
chi-miR-10a-5p	chi-miR_10_F	gcagtaccctgtagatccga
	chi-miR_10_R	aggtccagtttttttttttttttacaa
