# Supplementary material for: Distribution of ncRNAs expression across hypothalamic-pituitary-gonadal axis in Capra hircus
Source: BMC Genomics. 2018 May 30;19:417. doi: 10.1186/s12864-018-4767-x (PMC5977473; doi:10.1186/s12864-018-4767-x)
Supplement: Supplementary file 3 — List of differentially expressed ncRNA (DE-ncRNA) (FDR < 0.01) for Pit (Pituitary vs other organs) Hyp (Hypothalamus vs other organs) and Ov (Ovary vs other organs). For each organ DE-ncRNAs, RNAcentral identification code (Id), logFC, FDR, Type on ncRNA and annotation are reported. (XLSX 28 kb) [file 12864_2018_4767_MOESM3_ESM.xlsx]

## Sheet: IPT_vs_others
Id	logFC	FDR	Type	Annotation
URS00004A4926	5.70639	1.31737e-19	tRNA	tRNA-Tyr
URS0000298115	4.65433	8.33772e-19	tRNA	trnC-gca
URS00008C0AAD	5.14325	3.91147e-16	lncRNA	NONHSAG000479,2
URS00001E0AE3	4.16061	1.55679e-15	tRNA	tRNA-Cys
URS0000588880	5.75146	4.92846e-13	tRNA	tRNA-Tyr
URS0000038729	4.65929	7.62087e-13	tRNA	tRNA-Phe, trnF-gaa
URS00008F115C	3.94789	3.48883e-10	tRNA	n.a.
URS0000967B1B	5.82046	1.29383e-09	tRNA	n.a.
URS000098827A	4.53067	1.32948e-09	tRNA	n.a.
URS00006D16A9	3.5404	1.53903e-08	SRP_RNA	n.a.
URS0000920174	2.95797	1.53903e-08	rRNA	n.a.
URS00002E4188	6.85889	1.64052e-08	tRNA	tRNA-Tyr
URS000074AABE	6.74354	1.64155e-08	tRNA	tRNA-Val-AAC-5-1
URS000072E257	3.29499	4.87667e-08	tRNA	n.a.
URS0000039A22	2.83924	8.22643e-08	tRNA	tRNA:K2
URS0000645DE7	2.62867	8.22643e-08	snoRNA	SNORD109A
URS000028D662	3.41075	1.04722e-07	tRNA	trnH-gug
URS00006F7016	3.11729	1.36228e-07	tRNA	n.a.
URS0000720606	4.97681	1.67096e-07	tRNA	n.a.
URS00001BD246	5.67589	1.73922e-07	tRNA	tRNA-Phe
URS000063FB43	4.41633	2.38477e-07	tRNA	tRNA-Gly-GCC-1
URS0000570DC3	2.69122	2.95187e-07	tRNA	tRNA-Asp
URS00007D83C9	3.52838	2.95187e-07	tRNA	trnM(cat)
URS000099D86E	2.64768	3.19142e-07	rRNA	n.a.
URS00005D9F27	3.1253	3.38883e-07	tRNA	tRNA Asp 8UC
URS00003843E5	3.15006	3.71219e-07	tRNA	n.a.
URS00005C8FD6	3.68351	1.09053e-06	tRNA	tRNA-Gly-CCC-1-1
URS000070AC17	2.89279	1.76681e-06	tRNA	n.a.
URS000090EDFC	2.57728	2.24818e-06	tRNA	n.a.
URS000082881B	2.65688	2.3359e-06	tRNA	tRNA-Ala
URS000063E1D6	5.39476	2.50098e-06	tRNA	n.a.
URS0000703220	3.36698	6.23607e-06	tRNA	n.a.
URS0000401BEE	2.51406	6.4013e-06	snoRNA	SNORD114-14
URS00006123F8	2.2896	9.58758e-06	tRNA	tRNA-Gln
URS000071A658	3.3563	9.58758e-06	tRNA	n.a.
URS000060FC7A	3.31516	1.13459e-05	tRNA	tRNA-Ser
URS000099133E	2.34619	1.13459e-05	rRNA	SSU_rRNA_bacteria
URS00004F69F6	2.5672	1.39222e-05	tRNA	tRNA-Cys
URS00006CD045	4.24446	1.39222e-05	tRNA	n.a.
URS000041582B	2.59658	1.57593e-05	tRNA	Dper\tRNA:GL27824
URS00001F35BE	2.76616	1.8066e-05	tRNA	tRNA-Ile
URS00008D9105	2.45394	1.8066e-05	tRNA	tRNA-Ile
URS00006650F1	2.42754	1.84601e-05	tRNA	n.a.
URS0000544C94	5.41354	1.89608e-05	tRNA	tRNA-Tyr
URS00006EF26D	3.01109	1.92645e-05	tRNA	n.a.
URS0000611DB5	2.79426	2.48121e-05	tRNA	trnW-uca
URS00006CDB6D	3.68463	4.36787e-05	tRNA	n.a.
URS00002F2AEC	2.23912	4.53491e-05	tRNA	tRNA His GUG
URS000070B6F7	4.00017	4.53491e-05	tRNA	n.a.
URS000065179F	3.98054	7.40515e-05	tRNA	n.a.
URS00006A4702	-1.90922	8.97675e-05	snoRNA	SNORD88
URS00009A5B33	2.39625	0.000113306	rRNA	SSU_rRNA_bacteria
URS0000623C02	2.60846	0.000117893	tRNA	n.a.
URS00001109C8	2.65188	0.000122007	tRNA	tRNA-Asn
URS00006F3D8A	3.27374	0.000128196	tRNA	n.a.
URS00004BD2DD	5.45977	0.000145077	tRNA	tRNA-Tyr
URS00006CFAD9	4.10075	0.000161312	tRNA	n.a.
URS00009B3116	2.94168	0.000182933	lncRNA	NONMMUG027364,2
URS00007190DF	2.05952	0.000206012	tRNA	n.a.
URS000094A8D1	5.47915	0.000210638	tRNA	n.a.
URS00006AFAC4	-1.57893	0.000214897	snoRNA	SNORD21
URS00009C3CE2	2.07929	0.000214897	lncRNA	NONHSAG002697,2
URS00006EF9B3	-1.25301	0.000253262	snoRNA	Small Cajal body specific RNA 11
URS00000589CE	3.43202	0.000322017	tRNA	tRNA-His
URS0000977E56	-6.53913	0.000322017	rRNA	Eukaryotic small subunit ribosomal RNA
URS00006EA044	-2.23047	0.000346797	snoRNA	SNORD21
URS0000075051	2.00906	0.000388077	snoRNA	SNORD114-25
URS00008CE81A	-2.68396	0.0004124	rRNA	rrn
URS00007094DC	-1.51572	0.000416678	snoRNA	SNORD24
URS00006243FC	2.74361	0.000461647	tRNA	n.a.
URS00008BE31F	1.91229	0.000496831	lncRNA	lnc-TMPO-1; NONHSAG012021,2
URS00007C6A55	2.16329	0.000518822	tRNA	tRNA-His
URS00005FA403	2.79353	0.000575011	tRNA	n.a.
URS00006B6E55	1.24635	0.000584154	snoRNA	SNORD116
URS0000958205	-5.92465	0.000604215	rRNA	Eukaryotic small subunit ribosomal RNA
URS0000621C10	4.28655	0.00062198	tRNA	n.a.
URS0000640B3D	1.62207	0.000740914	other	Y RNA
URS00006A83E7	1.49841	0.000902128	snoRNA	SNORD116
URS000053E1CE	3.44825	0.0010454	rRNA	rrn
URS00006174C2	1.64813	0.00123512	tRNA	Asp-tRNA; tRNA-Asp-GTC-2
URS00006C8E04	2.13126	0.00123512	tRNA	n.a.
URS00006CBC86	2.26345	0.00128736	SRP_RNA	n.a.
URS000009FF11	-2.45257	0.00145579	snoRNA	SNORD21
URS00003E88FD	2.38012	0.00145579	tRNA	tRNA-Pro
URS00009BADA9	4.8055	0.00145579	lncRNA	NONMMUG027064,2
URS00006F35AD	-1.6979	0.00149643	snoRNA	SNORD69
URS0000221625	1.51284	0.00155384	tRNA	tRNA-Glu
URS0000718D80	3.28876	0.00155384	tRNA	n.a.
URS0000711E3C	2.20194	0.00157277	tRNA	n.a.
URS0000961C9E	2.43593	0.00157277	rRNA	Eukaryotic large subunit ribosomal RNA
URS00008E5D00	2.17778	0.00177103	rRNA	16S ribosomal RNA
URS0000653985	2.18656	0.00181417	tRNA	n.a.
URS000068D91B	-2.06821	0.00181417	snoRNA	SNORD88
URS00007DD1D2	3.94648	0.00185002	tRNA	tRNA-Tyr
URS0000692D9A	2.12251	0.00245295	snoRNA	RNA SNORD113/SNORD114 family
URS00009B3951	2.95536	0.00248379	lncRNA	NONHSAG008736,2
URS000090E781	-1.12823	0.00262535	snoRNA	SNORD12/SNORD106
URS0000988101	3.12578	0.0029439	snoRNA	SNORD109A
URS00006EB2AA	3.71099	0.00337498	tRNA	n.a.
URS0000278ECB	2.35806	0.00359761	tRNA	tRNA-Glu
URS000065BF99	4.54337	0.00369623	tRNA	n.a.
URS000096D1CB	3.50601	0.00369623	tRNA	n.a.
URS000072DDC0	-1.25656	0.00383187	snoRNA	SNORD95
URS0000928A11	2.75956	0.00386823	tRNA	n.a.
URS00009AC8CC	1.52147	0.00386823	rRNA	Eukaryotic large subunit ribosomal RNA
URS000066550F	-2.09221	0.00400825	rRNA	Eukaryotic small subunit ribosomal RNA
URS00006C617C	-1.60251	0.00400825	snoRNA	SNORD101
URS000067741C	1.36628	0.00413476	snoRNA	SNORD116
URS000072187E	2.24085	0.00424907	SRP_RNA	RN7SL1
URS0000656811	-2.07882	0.00437015	snoRNA	SNORA70
URS0000719E3E	3.751	0.00437015	tRNA	n.a.
URS00007C07D2	1.83691	0.00437718	tRNA	tRNA-Arg
URS000029782D	3.25408	0.00449105	tRNA	tRNA-Asn
URS00006A12C0	-1.04934	0.00450069	snoRNA	SNORD12/SNORD106
URS000075C475	2.40252	0.00454681	precursor_RNA	MIR677
URS00009ABF54	-1.87183	0.00454681	rRNA	Eukaryotic small subunit ribosomal RNA
URS000065D68A	3.76521	0.00474068	tRNA	n.a.
URS0000726DFB	1.58965	0.00474068	tRNA	n.a.
URS00009AB1ED	2.47764	0.00474068	tRNA	Selenocysteine transfer RNA
URS00003C9A26	1.67036	0.00477276	tRNA	tRNA-Glu-TTC-1
URS000058A229	2.32384	0.00508031	tRNA	tRNA-Met
URS0000950CB2	1.83231	0.00543452	tRNA	n.a.
URS00007061CE	2.61852	0.00595199	tRNA	n.a.
URS00006B3B34	2.31773	0.00604161	tRNA	n.a.
URS0000723714	-1.98557	0.00665215	snoRNA	SNORD19
URS000014E598	2.16637	0.00667897	tRNA	tRNASec from Homo sapiens (PDB 3HL2, chain E)
URS00008C5B53	-1.92301	0.0067388	rRNA	rrn
URS00006707DA	2.57131	0.0077489	tRNA	n.a.
URS00007E372F	3.38395	0.0077489	precursor_RNA	MIR139
URS0000662226	-0.979683	0.00848503	snoRNA	SNORD81
URS00004AB099	2.23652	0.00859313	tRNA	tRNA-Leu
URS000070C89C	1.58988	0.00864319	tRNA	n.a.
URS0000352E01	4.25253	0.00927086	tRNA	tRNA-Asn
URS00004E3539	4.25253	0.00927086	tRNA	tRNA-Leu
URS000063DFC5	4.25253	0.00927086	snoRNA	SNORA35
URS000099EEEE	4.25472	0.00927086	tRNA	n.a.
URS00006CF43F	3.57747	0.00934068	tRNA	n.a.
URS000072D9B4	-3.50871	0.00940905	snoRNA	SNORA47
URS0000725DAA	2.93331	0.00944269	tRNA	n.a.
URS000071D41B	-3.31314	0.00954705	snoRNA	SNORA1
URS00006DDB4B	1.77571	0.00955784	SRP_RNA	n.a.
URS000004D273	1.39235	0.0096322	tRNA	TRQ1
URS000067B7CD	-4.94284	0.0096322	snoRNA	SNORA71
URS000099238B	-1.82777	0.0096322	snoRNA	SNORD53/SNORD92
URS000092708C	-3.02831	0.00991235	rRNA	Eukaryotic small subunit ribosomal RNA
URS00009A3B1E	2.81739	0.00991235	tRNA	n.a.
URS00009A2318	-5.62668	0.00998448	rRNA	Eukaryotic large subunit ribosomal RNA
n.a.	not annotated

## Sheet: OV_vs_others
Id	logFC	FDR	Type	Annotation
URS00006B3773	-3.15999	1.23088e-11	snoRNA	SNORD113/SNORD114 family
URS0000715A49	-3.05712	5.06202e-10	snoRNA	SNORD113/SNORD114 family
URS00006ADCBF	-2.702	1.82665e-09	snoRNA	SNORD113/SNORD114 family
URS00007249FF	-2.9333	6.43108e-09	snoRNA	SNORD113/SNORD114 family
URS0000433ED1	-2.75208	2.56808e-08	snoRNA	SNORD114-6
URS00004E44FB	-2.70494	6.6837e-08	snoRNA	SNORD114-2
URS00006E1C16	-7.14636	6.6837e-08	snoRNA	U2-30
URS0000723714	2.22392	7.81036e-08	snoRNA	SNORD19
URS00002DDFFC	5.44461	8.73795e-08	misc_RNA	n.a.
URS000017A702	4.77156	2.0727e-07	misc_RNA	n.a.
URS000064531F	1.37653	2.57739e-07	snoRNA	SNORD18
URS00000BEFD9	-2.32918	5.38899e-07	snoRNA	SNORD114-5
URS00005AE516	-2.79883	1.95929e-06	snoRNA	SNORD114-31
URS00008C1162	6.52439	1.2651e-05	lncRNA	NONHSAT021751.2
URS00009C0D48	4.62447	1.28622e-05	lncRNA	NONHSAT021753.2
URS000099133E	-2.81161	1.44018e-05	rRNA	Bacterial small subunit ribosomal RNA
URS00003E6DC2	-3.02116	1.73273e-05	snoRNA	SNORD114-4
URS00002504CA	-2.52184	2.174e-05	tRNA	tRNA-Glu
URS0000692D9A	-2.96034	3.08038e-05	snoRNA	SNORD113/SNORD114 family
URS00006B286E	-3.27375	3.22443e-05	snoRNA	SNORD113/SNORD114 family
URS00009C03B8	5.25449	3.22443e-05	lncRNA	NONMMUT033843.2
URS00007157A9	-2.92931	3.94335e-05	snoRNA	SNORD113/SNORD114 family
URS00006B0F98	-2.60855	4.14393e-05	snoRNA	SNORD113/SNORD114 family
URS00006B51ED	-2.62125	5.43353e-05	snoRNA	SNORD113/SNORD114 family
URS00006E6D6E	-6.32987	5.43353e-05	snRNA	U6 spliceosomal RNA
URS0000759C73	4.61739	9.02829e-05	lncRNA	imprinted maternally expressed transcript (non-protein coding) (H19), long non-coding RNA.
URS000070A51D	-3.31626	0.000110877	tRNA	n.a.
URS000025C820	-2.56432	0.000159836	snoRNA	SNORD114-28
URS00006231D6	-3.35063	0.000159836	tRNA	n.a.
URS00006FC6A6	-2.23334	0.000159836	snoRNA	SNORD113/SNORD114 family
URS0000736844	-5.19037	0.000170858	tRNA	tRNA-Lys
URS0000655814	-2.812	0.000218674	snoRNA	SNORD113/SNORD114 family
URS00006FFA1C	-3.47462	0.000223116	snoRNA	SNORA79
URS00009ABEB8	-2.75459	0.000304489	rRNA	Bacterial large subunit ribosomal RNA
URS0000702D7E	1.25245	0.000319483	snoRNA	SNORD58
URS00006C617C	1.54626	0.000349213	snoRNA	SNORD101
URS000067E577	2.29847	0.000406488	snoRNA	SNORD93
URS00006F35AD	1.55454	0.000406488	snoRNA	SNORD69
URS00006335A6	1.24683	0.000438817	snoRNA	SNORD121A
URS00009A3F89	-0.985893	0.000474569	rRNA	5.8S ribosomal RNA
URS0000721E91	3.12477	0.000521744	other	7SK RNA
URS00007D0FCB	-2.20827	0.000578635	tRNA	tRNA-Ser
URS00006F3A57	-5.35445	0.000637118	tRNA	n.a.
URS00006FF5BD	-1.87921	0.000686611	tRNA	n.a.
URS000093B08A	1.02251	0.000749099	snoRNA	RNA SNORD42
URS000093F71C	2.6424	0.000792572	rRNA	Eukaryotic small subunit ribosomal RNA
URS00001EBCF4	5.03669	0.000852409	other	n.a.
URS0000645DE7	-2.64223	0.00108616	snoRNA	SNORD109A
URS00004A4926	-5.33881	0.00110384	tRNA	tRNA-Tyr
URS0000981EB8	-2.66332	0.00111947	rRNA	Bacterial large subunit ribosomal RNA
URS0000721826	1.11235	0.00116716	snoRNA	RNA SNORD38
URS000048CF8C	-3.18429	0.00151625	tRNA	tRNA-His
URS00006850EB	-1.765	0.00151625	snoRNA	U3
URS00008F115C	-4.41037	0.0015697	tRNA	tRNA-Asn
URS0000184DE3	-1.95316	0.00159749	rRNA	5S rRNA
URS00004DC6D6	-3.30835	0.00159749	tRNA	n.a.
URS0000093083	-2.34114	0.00178232	snoRNA	SNORD114-19
URS000070F36C	0.882474	0.00249927	snoRNA	SNORD25
URS0000669742	-3.32406	0.00279983	tRNA	n.a.
URS00006A3BFB	1.23125	0.00291899	snoRNA	SNORD58
URS00009B243F	4.74517	0.00295853	lncRNA	NONMMUT033840.2
URS00006D1F62	1.32627	0.00309634	snoRNA	SNORD46
URS00005FA403	-3.89523	0.00398164	tRNA	n.a.
URS0000298115	-4.09883	0.00398392	tRNA	tRNA-Cys
URS00007094DC	1.20605	0.00398862	snoRNA	SNORD24
URS00009594F0	3.92752	0.00405474	snoRNA	SNORD58
URS0000668E09	-4.00074	0.00408998	tRNA	n.a.
URS0000950CB2	-2.43575	0.00417882	tRNA	n.a.
URS000067FA86	1.78575	0.00418316	snoRNA	SNORD69
URS00006C2C2C	1.21851	0.00440411	snoRNA	SNORD19B
URS00009706C6	-2.87893	0.00466484	tRNA	n.a.
URS0000937E0F	-2.45931	0.00485495	rRNA	Eukaryotic small subunit ribosomal RNA
URS00006CDB6D	-5.91677	0.00532708	tRNA	n.a.
URS0000611DB5	-3.53127	0.00538817	tRNA	tRNA-Trp
URS00009AA160	-3.49238	0.0054811	rRNA	Bacterial large subunit ribosomal RNA
URS0000983E34	-2.34442	0.00585482	tRNA	n.a.
URS00003A5847	-3.13506	0.00592176	tRNA	tRNA-Gly
URS0000588880	-5.81199	0.00614105	tRNA	tRNA-Tyr
URS000073EAA6	-5.40775	0.00614105	tRNA	tRNA-Lys
URS0000977E56	2.45302	0.00614105	rRNA	Eukaryotic small subunit ribosomal RNA
URS00006A12C0	0.893217	0.00634004	snoRNA	SNORD12/SNORD106
URS0000951B58	-2.36894	0.00634004	tRNA	n.a.
URS00001F35BE	-3.18768	0.00733573	tRNA	tRNA-Ile
URS0000221625	-1.56019	0.00733573	tRNA	tRNA-Glu
URS000059E5F0	-3.24853	0.00733573	tRNA	tRNA-Gln
URS00008F455B	-2.2737	0.00733573	tRNA	tRNA-Thr
URS000028D662	-3.64476	0.00735346	tRNA	tRNA-His
URS00001E0AE3	-3.6162	0.0085219	tRNA	tRNA-Cys
URS000096F553	1.93211	0.0085219	rRNA	Eukaryotic small subunit ribosomal RNA
URS00006B6E55	-1.16413	0.0086494	snoRNA	SNORD116
URS000081F58C	2.00696	0.0086494	snoRNA	SNORD119
URS00009616FF	1.63236	0.00876884	rRNA	Eukaryotic small subunit ribosomal RNA
URS00007E3C2F	-3.60999	0.00880078	precursor_RNA	microRNA 3955 precursor.
URS000072B0A2	-1.84615	0.00925907	snoRNA	SNORD116
n.a.	not annotated

## Sheet: IPF_vs_others
Id	logFC	FDR	Type	Annotation
URS00007E3C2F	3.47659	0.000286783	precursor_RNA	MIR3955
URS000095BE74	5.11139	0.00133095	rRNA	n.a.
URS000099DE12	-2.9369	0.00133095	miRNA	miR-140
URS000075DA73	5.13563	0.00399873	lncRNA	MGC148318
URS00008CF269	2.19538	0.00399873	rRNA	rrn
URS000017A702	-6.38063	0.00435484	misc_RNA	n.a.
URS00006A91D8	2.43301	0.00963846	snoRNA	SNORA35
URS00006FFA1C	2.64311	0.00963846	snoRNA	SNORA79
n.a.	not annotated
