# Supplementary material for: Distribution of ncRNAs expression across hypothalamic-pituitary-gonadal axis in Capra hircus
Source: BMC Genomics. 2018 May 30;19:417. doi: 10.1186/s12864-018-4767-x (PMC5977473; doi:10.1186/s12864-018-4767-x)
Supplement: Supplementary file 6 — Pathways identified for (experimentally observed) genes targeted by upregulated miRNA expressed in the pituitary, hypothalamus and ovary. (XLSX 148 kb) [file 12864_2018_4767_MOESM6_ESM.xlsx]

## Sheet: pituitary
GOID	Associated Genes Found	GOTerm	Term PValue	Term PValue Corrected with Bonferroni step down
GO:0044344	[CTNNB1, EGFR, FGF16, IRS1, IRS2, KIT, MAPKAP1, MKNK1, PLCG1, PTEN, RAF1, SNCA]	cellular response to fibroblast growth factor stimulus	2.04036e-12	9.38565e-11
GO:0071774	[CTNNB1, EGFR, FGF16, IRS1, IRS2, KIT, MAPKAP1, MKNK1, PLCG1, PTEN, RAF1, SNCA]	response to fibroblast growth factor	2.80429e-12	1.26193e-10
GO:0008543	[CTNNB1, EGFR, FGF16, IRS1, IRS2, KIT, MAPKAP1, MKNK1, PLCG1, PTEN, RAF1]	fibroblast growth factor receptor signaling pathway	1.23786e-11	5.44658e-10
GO:0007173	[EGFR, ERBB2IP, ERRFI1, FGF16, IRS1, IRS2, KIT, MAPKAP1, PLCG1, PTEN, RAF1]	epidermal growth factor receptor signaling pathway	1.66973e-10	7.17982e-09
GO:0038127	[EGFR, ERBB2IP, ERRFI1, FGF16, IRS1, IRS2, KIT, MAPKAP1, PLCG1, PTEN, RAF1]	ERBB signaling pathway	2.15707e-10	9.05969e-09
GO:0048015	[EGFR, FGF16, IRS1, IRS2, KIT, MAPKAP1, PTEN, PTPN13, TGFB2]	phosphatidylinositol-mediated signaling	1.43215e-08	5.87181e-07
GO:0048017	[EGFR, FGF16, IRS1, IRS2, KIT, MAPKAP1, PTEN, PTPN13, TGFB2]	inositol lipid-mediated signaling	1.61706e-08	6.46823e-07
GO:0030856	[CLOCK, CTNNB1, ERRFI1, STAT5B, YAP1, ZEB1, ZEB2]	regulation of epithelial cell differentiation	7.75779e-08	3.02554e-06
GO:0010464	[CTNNB1, IRS1, IRS2, ZEB1]	regulation of mesenchymal cell proliferation	9.49957e-06	0.000360984
GO:0072091	[CTNNB1, IRS1, IRS2, YAP1, ZEB1]	regulation of stem cell proliferation	1.18139e-05	0.000437116
GO:0014065	[IRS1, KIT, PTEN, PTPN13, TGFB2]	phosphatidylinositol 3-kinase signaling	1.81158e-05	0.000652168
GO:0010463	[CTNNB1, IRS1, IRS2, ZEB1]	mesenchymal cell proliferation	2.00808e-05	0.000702829

## Sheet: hypothalamus 
GOID	Associated Genes Found	GOTerm	Term PValue	Term PValue Corrected with Bonferroni step down
GO:0010604	[ADORA2B, AFF1, AGO1, AHR, AHRR, APC, APP, ARAF, ARID4B, BAMBI, BCL2, BCL2L11, BDNF, BMI1, BMPR2, BNIP2, CAPRIN2, CAV1, CCL2, CCND1, CD14, CDC14B, CDH1, CDK2, CDK4, CDK6, CDKN1A, CDKN1C, CEBPA, CHP1, CREB1, CREB3L2, CTGF, DLX2, DNM2, DVL2, E2F1, E2F3, E2F5, EGR1, EGR2, ELF4, ELK3, ESR1, ETS1, FBXW7, FOXA2, FOXO1, GSK3B, GSN, HDAC4, HDAC5, HES1, IKZF1, IQGAP1, ITCH, ITGA5, ITGB1, ITGB3, JAG1, JAK2…	positive regulation of macromolecule metabolic process	1.25918e-27	1.26547e-24
GO:0048513	[AHR, AK2, ALDH9A1, APC, APP, ARID4B, ASPRV1, B4GALT1, BAMBI, BCL2, BCL2L11, BDNF, BMI1, BMPR2, CAV1, CCL2, CCND1, CD164, CDH1, CDK4, CDK6, CDKN1A, CDKN1C, CEBPA, CHODL, CHSY1, CREB1, CREB3L2, CTGF, CTNND1, CXCL8, CYP1B1, DBI, DCX, DFFB, DHCR24, DLX2, DVL2, E2F1, E2F5, EGR1, EGR2, ESR1, ETS1, EYA4, FA2H, FAM83H, FBXW7, FGF16, FOXA2, FOXG1, FOXO1, GAS2L1, GSK3B, HCN1, HDAC4, HDAC5, HES1, IKZF1, IQ…	organ development	1.67642e-22	1.68312e-19
GO:0050793	[APC, APP, ARHGEF1, B4GALT1, BAMBI, BCL2, BCL2L11, BDNF, BLOC1S6, BMPR2, BNIP2, CAPRIN2, CAV1, CCL2, CCND1, CDH1, CDK6, CEBPA, CREB1, CTDSP1, CTGF, CXCL8, CYP1B1, DLX2, DNM2, DVL2, E2F1, EGR1, ESR1, ETS1, FBXW7, FGF16, FOXA2, FOXG1, FOXO1, GAS2L1, GSK3B, GSN, HDAC4, HDAC5, HES1, HTATIP2, IKZF1, ITCH, ITGB1, ITGB3, JAG1, JAK2, KANK1, KATNA1, MAD2L2, MAN2A1, MAPK14, MTPN, MYH9, MYO10, NCOA3, NEK6, …	regulation of developmental process	2.46822e-21	2.47563e-18
GO:0031325	[ABHD5, ADORA2B, AFF1, AGO1, AHR, AHRR, APP, ARAF, ARID4B, BAMBI, BCL2, BCL2L11, BDNF, BMI1, BMPR2, BNIP2, CAPRIN2, CAV1, CCND1, CD14, CDC14B, CDH1, CDK2, CDK4, CDKN1A, CDKN1C, CEBPA, CHP1, CREB1, CREB3L2, CTGF, DLX2, DNM2, DVL2, E2F1, E2F3, E2F5, EGR1, EGR2, ELF4, ELK3, ESR1, ETS1, FBXW7, FOXA2, FOXO1, GSK3B, GSN, HDAC4, HDAC5, HES1, IKZF1, IQGAP1, ITGA5, ITGB1, ITGB3, JAG1, JAK2, KLF15, KMT2A, …	positive regulation of cellular metabolic process	4.33598e-21	4.34466e-18
GO:0042127	[AHR, APC, B4GALT1, BAMBI, BCL2, BDNF, BMI1, BMPR2, BTG3, CAV1, CCL2, CCND1, CD164, CD47, CD59, CDCA7, CDCA7L, CDH1, CDK2, CDK4, CDK6, CDKN1A, CDKN1C, CEBPA, CTGF, CXCL8, CYP1B1, DHCR24, DVL2, E2F1, E2F3, EGR1, ESR1, ETS1, FA2H, FBXW7, FGF16, FOXG1, FOXO1, HDAC4, HES1, HTR1A, ITCH, ITGB1, ITGB3, JAG1, JAK1, JAK2, KMT2A, LAMC1, NTRK3, PGF, PKD2, PMP22, PPARG, PRDM1, PRKD1, PTBP2, PTEN, PURA, RARG,…	regulation of cell proliferation	1.03114e-20	1.03217e-17
GO:0048468	[APC, APP, ARHGEF1, ARID4B, B4GALT1, BAMBI, BCL2, BCL2L11, BDNF, BLOC1S6, BMPR2, BNIP2, CAPRIN2, CDH1, CDK6, CDKN1A, CDKN1C, CEBPA, CHSY1, CREB1, CTDSP1, DCX, DLX2, DNM2, EGR2, ESR1, F11R, FA2H, FOXA2, FOXG1, FOXO1, GSK3B, GSN, HCN1, HDAC4, HDAC5, HES1, IQGAP1, ITGA5, ITGB1, ITGB3, JAG1, JAK2, KANK1, KATNA1, LAMC1, MAD2L2, MAN2A1, MAP2K4, MYH9, MYO10, NCOA3, NEUROD1, NFATC1, NTRK3, ONECUT2, PHF19…	cell development	1.08119e-20	1.08119e-17
GO:0045595	[APC, APP, ARHGEF1, B4GALT1, BAMBI, BCL2, BDNF, BLOC1S6, BMPR2, BNIP2, CAPRIN2, CAV1, CCND1, CDH1, CDK6, CEBPA, CREB1, CTDSP1, CTGF, DLX2, DNM2, E2F1, ETS1, FOXA2, FOXG1, FOXO1, GAS2L1, GSK3B, HDAC4, HDAC5, HES1, IKZF1, ITGB1, ITGB3, JAG1, JAK2, KANK1, KATNA1, MAD2L2, MAN2A1, MAPK14, NCOA3, NEUROD1, NFKB1, NTRK3, PDLIM7, PHF19, PMP22, PPARG, PRDM1, PRKD1, PTBP1, PTEN, RARG, RB1, RCOR1, RELA, RELN…	regulation of cell differentiation	1.51623e-20	1.51472e-17
GO:0010628	[AFF1, AGO1, AHR, AHRR, APP, ARID4B, BAMBI, CAPRIN2, CDH1, CDK2, CDK4, CDK6, CDKN1C, CEBPA, CREB1, CREB3L2, CTGF, DLX2, DNM2, DVL2, E2F1, E2F3, E2F5, EGR1, EGR2, ELF4, ELK3, ESR1, ETS1, FBXW7, FOXA2, FOXO1, GSK3B, GSN, HDAC4, HDAC5, HES1, IKZF1, JAG1, JAK2, KLF15, KMT2A, MAD2L2, MAPK14, MDFIC, MEF2D, MYH9, NAA15, NCOA3, NEUROD1, NFATC1, NFIC, NFKB1, NTRK3, ONECUT2, PKD2, PPARG, PRDM1, PRKD1, RARG…	positive regulation of gene expression	1.59234e-20	1.58916e-17
GO:0051239	[ADORA2B, APC, APP, ARHGEF1, B4GALT1, BAMBI, BCL2, BCL2L11, BDNF, BMPR2, BNIP2, CAPRIN2, CAV1, CCL2, CCND1, CD14, CDH1, CDK6, CEBPA, CHSY1, CREB1, CTDSP1, CTGF, CXCL8, CYP1B1, DLX2, DNM2, DVL2, EGR1, EGR2, ESR1, ETS1, FA2H, FBXW7, FGF16, FOXA2, FOXG1, FOXO1, GAS2L1, GSK3B, HDAC4, HDAC5, HES1, HTATIP2, IKZF1, IQGAP1, ITCH, ITGB1, ITGB3, JAG1, JAK2, KANK1, KATNA1, LITAF, MAD2L2, MAN2A1, MAPK14, MTP…	regulation of multicellular organismal process	1.66582e-20	1.66082e-17
GO:2000026	[APC, APP, ARHGEF1, B4GALT1, BAMBI, BCL2, BDNF, BMPR2, BNIP2, CAPRIN2, CAV1, CCL2, CCND1, CDH1, CDK6, CREB1, CTDSP1, CTGF, CXCL8, CYP1B1, DLX2, DNM2, DVL2, EGR1, ESR1, ETS1, FBXW7, FGF16, FOXA2, FOXG1, GAS2L1, GSK3B, HDAC4, HDAC5, HES1, HTATIP2, IKZF1, ITCH, ITGB1, JAG1, KANK1, KATNA1, MAD2L2, MAN2A1, MAPK14, MTPN, NCOA3, NEUROD1, NTRK3, PGF, PMP22, PPARG, PRDM1, PRKD1, PTEN, RARG, RB1, RCOR1, RE…	regulation of multicellular organismal development	2.70115e-20	2.69034e-17
GO:0010557	[AFF1, AGO1, AHR, AHRR, APP, ARID4B, BAMBI, CAPRIN2, CCL2, CDH1, CDK2, CDK4, CDKN1C, CEBPA, CHP1, CREB1, CREB3L2, CTGF, DLX2, DNM2, DVL2, E2F1, E2F3, E2F5, EGR1, EGR2, ELF4, ELK3, ESR1, ETS1, FBXW7, FOXA2, FOXO1, GSK3B, HDAC4, HDAC5, HES1, IKZF1, JAG1, JAK2, KLF15, KMT2A, MAD2L2, MAP2K4, MAPK14, MDFIC, MEF2D, MTPN, NAA15, NCOA3, NEUROD1, NFATC1, NFIC, NFKB1, ONECUT2, PKD2, PPARG, PRKD1, RARG, RB1…	positive regulation of macromolecule biosynthetic process	7.74022e-20	7.70152e-17
GO:0009888	[APC, ARID4B, B4GALT1, BAMBI, BCL2, BDNF, BLOC1S6, BMPR2, CAV1, CCND1, CDH1, CDK6, CDKN1A, CHSY1, CREB1, CREB3L2, CTGF, CYP1B1, DBI, DHCR24, DLX2, DVL2, EGR1, EGR2, ESR1, F11R, FA2H, FAM83H, FOXA2, GSK3B, GSN, HCN1, HDAC4, HDAC5, HES1, IKZF1, IQGAP1, ITGA5, ITGB1, ITGB3, JAG1, JAK2, KLF15, LAMC1, MAD2L2, MAN2A1, MAP2K4, MAPK14, MEF2D, MTPN, NCOA3, NEUROD1, NFATC1, NTRK3, ONECUT2, PGF, PKD2, PLOD3…	tissue development	1.53216e-19	1.52297e-16
GO:0045893	[AFF1, AGO1, AHR, AHRR, APP, ARID4B, BAMBI, CAPRIN2, CDH1, CDK2, CDKN1C, CEBPA, CREB1, CREB3L2, DLX2, DNM2, DVL2, E2F1, E2F3, E2F5, EGR1, EGR2, ELF4, ELK3, ESR1, ETS1, FBXW7, FOXA2, FOXO1, GSK3B, HDAC4, HDAC5, HES1, IKZF1, JAG1, JAK2, KLF15, KMT2A, MAD2L2, MAPK14, MDFIC, MEF2D, NAA15, NCOA3, NEUROD1, NFATC1, NFIC, NFKB1, ONECUT2, PKD2, PPARG, PRKD1, RARG, RB1, RELA, REST, RHOG, RUNX1, RUNX2, S1PR…	positive regulation of transcription, DNA-templated	2.83692e-18	2.81706e-15
GO:1903508	[AFF1, AGO1, AHR, AHRR, APP, ARID4B, BAMBI, CAPRIN2, CDH1, CDK2, CDKN1C, CEBPA, CREB1, CREB3L2, DLX2, DNM2, DVL2, E2F1, E2F3, E2F5, EGR1, EGR2, ELF4, ELK3, ESR1, ETS1, FBXW7, FOXA2, FOXO1, GSK3B, HDAC4, HDAC5, HES1, IKZF1, JAG1, JAK2, KLF15, KMT2A, MAD2L2, MAPK14, MDFIC, MEF2D, NAA15, NCOA3, NEUROD1, NFATC1, NFIC, NFKB1, ONECUT2, PKD2, PPARG, PRKD1, RARG, RB1, RELA, REST, RHOG, RUNX1, RUNX2, S1PR…	positive regulation of nucleic acid-templated transcription	2.83692e-18	2.81706e-15
GO:0009891	[ADORA2B, AFF1, AGO1, AHR, AHRR, APP, ARID4B, BAMBI, CAPRIN2, CCL2, CDH1, CDK2, CDK4, CDKN1C, CEBPA, CHP1, CREB1, CREB3L2, CTGF, DLX2, DNM2, DVL2, E2F1, E2F3, E2F5, EGR1, EGR2, ELF4, ELK3, ESR1, ETS1, FBXW7, FOXA2, FOXO1, GSK3B, HDAC4, HDAC5, HES1, IKZF1, JAG1, JAK2, KLF15, KMT2A, LDLR, MAD2L2, MAP2K4, MAPK14, MDFIC, MEF2D, MTPN, NAA15, NCOA3, NEUROD1, NFATC1, NFIC, NFKB1, ONECUT2, PKD2, PPARG, P…	positive regulation of biosynthetic process	3.14141e-18	3.11628e-15
GO:0008219	[ACAA2, AHR, APC, APP, ARAF, B4GALT1, BCL2, BCL2L11, BDNF, BMPR2, BNIP2, CAV1, CCL2, CD14, CD59, CDCA7, CDH1, CDK4, CDKN1A, CHP1, CTGF, CYP1B1, DFFB, DHCR24, DNM2, DRAM1, E2F1, E2F2, EGR1, EGR2, ESR1, ETS1, FAM129B, FBXW7, FOXO1, GSK3B, GSN, HEBP2, HIPK3, HTATIP2, ITCH, ITGA5, ITGB1, JAK2, KMT2A, LITAF, LMNB1, MAP2K4, MAPK14, MEF2D, MMP3, NAA15, NEK6, NEUROD1, NFKB1, NME4, NTRK3, PAK6, PARP16, PL…	cell death	4.50353e-18	4.463e-15
GO:1902680	[AFF1, AGO1, AHR, AHRR, APP, ARID4B, BAMBI, CAPRIN2, CDH1, CDK2, CDKN1C, CEBPA, CREB1, CREB3L2, DLX2, DNM2, DVL2, E2F1, E2F3, E2F5, EGR1, EGR2, ELF4, ELK3, ESR1, ETS1, FBXW7, FOXA2, FOXO1, GSK3B, HDAC4, HDAC5, HES1, IKZF1, JAG1, JAK2, KLF15, KMT2A, MAD2L2, MAPK14, MDFIC, MEF2D, NAA15, NCOA3, NEUROD1, NFATC1, NFIC, NFKB1, ONECUT2, PKD2, PPARG, PRKD1, RARG, RB1, RELA, REST, RHOG, RUNX1, RUNX2, S1PR…	positive regulation of RNA biosynthetic process	8.87581e-18	8.78706e-15
GO:0051254	[AFF1, AGO1, AHR, AHRR, APP, ARID4B, BAMBI, CAPRIN2, CDH1, CDK2, CDKN1C, CEBPA, CREB1, CREB3L2, DLX2, DNM2, DVL2, E2F1, E2F3, E2F5, EGR1, EGR2, ELF4, ELK3, ESR1, ETS1, FBXW7, FOXA2, FOXO1, GSK3B, HDAC4, HDAC5, HES1, IKZF1, JAG1, JAK2, KLF15, KMT2A, MAD2L2, MAPK14, MDFIC, MEF2D, NAA15, NCOA3, NEUROD1, NFATC1, NFIC, NFKB1, ONECUT2, PKD2, PPARG, PRKD1, RARG, RB1, RELA, REST, RHOG, RUNX1, RUNX2, S1PR…	positive regulation of RNA metabolic process	9.86254e-18	9.75405e-15
GO:0009887	[APC, B4GALT1, BCL2, BCL2L11, BDNF, BMPR2, CAV1, CCL2, CDH1, CHSY1, CTGF, DLX2, DVL2, E2F5, ESR1, EYA4, FBXW7, FGF16, FOXA2, FOXG1, GSK3B, HCN1, HES1, JAG1, MAN2A1, MAPK14, MEF2D, NCOA3, NEUROD1, NFIC, ONECUT2, PGF, PKD2, PLOD3, PPP1R13L, PRDM1, PTEN, RARG, RDH10, RELA, RUNX2, RYK, S1PR1, SERP1, SLC6A4, SMO, SNAI2, SOX9, SP1, STAT3, STX2, TEAD1, TGFBR1, TGFBR2, TNF, TP63, TSKU, TWIST2, VEGFA]	organ morphogenesis	5.14779e-17	5.08602e-14
GO:0031328	[ADORA2B, AFF1, AGO1, AHR, AHRR, APP, ARID4B, BAMBI, CAPRIN2, CDH1, CDK2, CDK4, CDKN1C, CEBPA, CHP1, CREB1, CREB3L2, DLX2, DNM2, DVL2, E2F1, E2F3, E2F5, EGR1, EGR2, ELF4, ELK3, ESR1, ETS1, FBXW7, FOXA2, FOXO1, GSK3B, HDAC4, HDAC5, HES1, IKZF1, JAG1, JAK2, KLF15, KMT2A, LDLR, MAD2L2, MAP2K4, MAPK14, MDFIC, MEF2D, NAA15, NCOA3, NEUROD1, NFATC1, NFIC, NFKB1, ONECUT2, PKD2, PPARG, PRKD1, RARG, RB1, R…	positive regulation of cellular biosynthetic process	5.17e-17	5.10279e-14
GO:0006357	[AGO1, AHR, AHRR, APP, ARID4B, BMI1, BMPR2, CAPRIN2, CAV1, CCND1, CDKN1C, CEBPA, CREB1, CREB3L2, CTDSP1, DLX2, E2F1, E2F5, EGR1, EGR2, ELF4, ELK3, ESR1, ETS1, FBXW7, FOXA2, FOXG1, FOXO1, GSK3B, HDAC4, HDAC5, HES1, HTATIP2, IKZF1, JAG1, JAK2, KLF15, KMT2A, LITAF, MAD2L2, MAPK14, MEF2D, NCOA3, NEUROD1, NFATC1, NFIC, NFKB1, ONECUT2, PHF19, PKD2, PPARG, PPP1R13L, PRDM1, PRKD1, PURA, RARG, RB1, RBL2, …	regulation of transcription from RNA polymerase II promoter	5.92294e-17	5.84002e-14
GO:0006366	[AGO1, AHR, AHRR, APP, ARID4B, BMI1, BMPR2, CAPRIN2, CAV1, CCND1, CDKN1C, CEBPA, CREB1, CREB3L2, CTDSP1, CTGF, DLX2, DVL2, E2F1, E2F2, E2F3, E2F5, EGR1, EGR2, ELF4, ELK3, ESR1, ETS1, FBXW7, FOXA2, FOXG1, FOXO1, GSK3B, HDAC4, HDAC5, HES1, HTATIP2, IKZF1, JAG1, JAK2, KLF15, KMT2A, LITAF, MAD2L2, MAPK14, MEF2D, NCOA3, NEUROD1, NFATC1, NFIC, NFKB1, ONECUT2, PHF19, PKD2, PPARG, PPP1R13L, PRDM1, PRKD1,…	transcription from RNA polymerase II promoter	6.7627e-17	6.66126e-14
GO:0012501	[ACAA2, AHR, APC, APP, ARAF, B4GALT1, BCL2, BCL2L11, BDNF, BMPR2, BNIP2, CAV1, CCL2, CD14, CD59, CDCA7, CDH1, CDK4, CDKN1A, CTGF, CYP1B1, DFFB, DHCR24, DNM2, DRAM1, E2F1, E2F2, EGR1, EGR2, ESR1, ETS1, FAM129B, FBXW7, FOXO1, GSK3B, GSN, HIPK3, HTATIP2, ITCH, ITGA5, ITGB1, JAK2, KMT2A, LITAF, LMNB1, MAP2K4, MAPK14, MEF2D, NAA15, NEK6, NEUROD1, NFKB1, NME4, PAK6, PLCG2, PLSCR3, PPARG, PPP1R13L, PRKD…	programmed cell death	1.5925e-16	1.56702e-13
GO:0051247	[ADORA2B, AHRR, APC, APP, ARAF, BCL2, BCL2L11, BDNF, BMI1, BMPR2, BNIP2, CAPRIN2, CAV1, CCND1, CD14, CDC14B, CDK4, CDKN1A, CEBPA, CHP1, CTGF, DVL2, FBXW7, FOXO1, GSK3B, GSN, HDAC4, HES1, IQGAP1, ITCH, ITGA5, ITGB1, ITGB3, JAK2, KMT2A, MAD2L2, MAP2K4, MAP3K12, MAPK14, MDFIC, MTPN, MYH9, MYLIP, NTRK3, PAK6, PARP16, PHF19, PKD2, PPARG, PRKD1, PTEN, PTTG1IP, RASSF5, RB1, RELA, RELN, REST, RYK, SERP1,…	positive regulation of protein metabolic process	2.02435e-16	1.98993e-13
GO:0006915	[ACAA2, AHR, APC, APP, ARAF, B4GALT1, BCL2, BCL2L11, BDNF, BMPR2, BNIP2, CAV1, CCL2, CD14, CD59, CDCA7, CDH1, CDK4, CDKN1A, CTGF, CYP1B1, DFFB, DHCR24, DNM2, DRAM1, E2F1, E2F2, EGR1, EGR2, ESR1, ETS1, FAM129B, FBXW7, FOXO1, GSK3B, GSN, HIPK3, HTATIP2, ITCH, ITGA5, ITGB1, JAK2, KMT2A, LITAF, LMNB1, MAP2K4, MAPK14, MEF2D, NAA15, NEK6, NEUROD1, NFKB1, NME4, PAK6, PLSCR3, PPARG, PPP1R13L, PRKD1, PTEN…	apoptotic process	2.57388e-16	2.52755e-13
GO:0007399	[AK2, APC, APP, ARHGEF1, BCL2, BCL2L11, BDNF, BLOC1S6, BMPR2, BNIP2, CAPRIN2, CCL2, CDH1, CDK6, CDKN1C, CREB1, CRIM1, CTDSP1, CTNND1, DBI, DCX, DFFB, DLX2, DNM2, DVL2, E2F1, EGR1, EGR2, ETS1, FA2H, FOXA2, FOXG1, GSK3B, GSN, HCN1, HDAC4, HES1, IKZF1, IQGAP1, ITGA5, ITGB1, ITGB3, JAG1, JAK2, KANK1, KATNA1, KLF15, LAMC1, MAN2A1, MEF2D, MTPN, MYH9, MYLIP, MYO10, NCOA3, NEUROD1, NTRK3, ONECUT2, PKD2, …	nervous system development	3.19524e-16	3.13453e-13
GO:0032268	[ADORA2B, AGO1, AHRR, APC, APP, ARAF, BCL2, BCL2L11, BDNF, BMI1, BMPR2, BNIP2, CAPRIN2, CAV1, CCND1, CCNE2, CD14, CD59, CDC14B, CDK2, CDK4, CDKN1A, CDKN1C, CEBPA, CHP1, CRIM1, CTDSP1, CTDSP2, CTGF, DHCR24, DNAJC1, DVL2, EGR1, FBXW7, FGF16, FOXO1, GSK3B, GSN, HDAC4, HDAC5, HES1, HIPK3, IQGAP1, ITCH, ITGA5, ITGB1, ITGB3, JAK2, KLF15, KMT2A, MAD2L2, MAP2K4, MAP3K12, MAPK14, MDFIC, MTPN, MYH9, MYLIP,…	regulation of cellular protein metabolic process	3.50529e-16	3.43518e-13
GO:0045935	[ADORA2B, AFF1, AGO1, AHR, AHRR, APP, ARID4B, BAMBI, CAPRIN2, CDH1, CDK2, CDKN1C, CEBPA, CREB1, CREB3L2, DLX2, DNM2, DVL2, E2F1, E2F3, E2F5, EGR1, EGR2, ELF4, ELK3, ESR1, ETS1, FBXW7, FOXA2, FOXO1, GSK3B, HDAC4, HDAC5, HES1, IKZF1, JAG1, JAK2, KLF15, KMT2A, MAD2L2, MAP2K4, MAPK14, MDFIC, MEF2D, NAA15, NCOA3, NEUROD1, NFATC1, NFIC, NFKB1, ONECUT2, PARP16, PKD2, PPARG, PRKD1, RARG, RB1, RELA, REST,…	positive regulation of nucleobase-containing compound metabolic process	3.73582e-16	3.65737e-13
GO:0045944	[AGO1, AHR, AHRR, APP, ARID4B, CAPRIN2, CEBPA, CREB1, CREB3L2, DLX2, E2F1, E2F5, EGR1, EGR2, ELF4, ELK3, ESR1, ETS1, FBXW7, FOXA2, FOXO1, GSK3B, HDAC4, HDAC5, HES1, IKZF1, JAG1, JAK2, KLF15, KMT2A, MAPK14, MEF2D, NCOA3, NEUROD1, NFATC1, NFIC, NFKB1, ONECUT2, PKD2, PPARG, PRKD1, RARG, RB1, RELA, RUNX1, RUNX2, S1PR1, SMAD5, SMO, SOX9, SP1, STAT3, TEAD1, TNF, TP63, UHRF1, VEGFA, ZBED3, ZEB2]	positive regulation of transcription from RNA polymerase II promoter	5.45047e-16	5.33056e-13
GO:0051246	[ADORA2B, AGO1, AHRR, APC, APP, ARAF, BCL2, BCL2L11, BDNF, BMI1, BMPR2, BNIP2, CAPRIN2, CAV1, CCND1, CCNE2, CD14, CD59, CDC14B, CDH1, CDK2, CDK4, CDKN1A, CDKN1C, CEBPA, CHP1, CRIM1, CTDSP1, CTDSP2, CTGF, DHCR24, DNAJC1, DVL2, EGR1, FBXW7, FGF16, FOXO1, GSK3B, GSN, HDAC4, HDAC5, HES1, HIPK3, IQGAP1, ITCH, ITGA5, ITGB1, ITGB3, JAK2, KLF15, KMT2A, MAD2L2, MAP2K4, MAP3K12, MAPK14, MDFIC, MTPN, MYH9, …	regulation of protein metabolic process	6.95354e-16	6.7936e-13
GO:0051173	[ADORA2B, AFF1, AGO1, AHR, AHRR, APP, ARID4B, BAMBI, CAPRIN2, CDH1, CDK2, CDKN1C, CEBPA, CREB1, CREB3L2, DLX2, DNM2, DVL2, E2F1, E2F3, E2F5, EGR1, EGR2, ELF4, ELK3, ESR1, ETS1, FBXW7, FOXA2, FOXO1, GSK3B, HDAC4, HDAC5, HES1, IKZF1, JAG1, JAK2, KLF15, KMT2A, MAD2L2, MAP2K4, MAPK14, MDFIC, MEF2D, NAA15, NCOA3, NEUROD1, NFATC1, NFIC, NFKB1, ONECUT2, PARP16, PKD2, PPARG, PRKD1, RARG, RB1, RELA, REST,…	positive regulation of nitrogen compound metabolic process	1.10836e-15	1.08176e-12
GO:0022008	[APC, APP, ARHGEF1, BCL2, BDNF, BLOC1S6, BMPR2, BNIP2, CAPRIN2, CCL2, CDH1, CDK6, CDKN1C, CREB1, CTDSP1, DCX, DLX2, DNM2, EGR1, EGR2, FA2H, FOXA2, FOXG1, GSK3B, GSN, HCN1, HES1, IQGAP1, ITGA5, ITGB1, ITGB3, JAG1, JAK2, KANK1, KATNA1, KLF15, LAMC1, MAN2A1, MTPN, MYH9, MYO10, NCOA3, NEUROD1, NTRK3, ONECUT2, PMP22, PPARG, PRDM1, PRKD1, PTEN, RB1, RELA, RELN, REST, RHOG, ROCK1, RUNX1, RUNX2, RYK, S1P…	neurogenesis	1.98309e-15	1.93351e-12
GO:0048732	[AHR, AK2, ALDH9A1, APC, B4GALT1, BCL2, BCL2L11, CAV1, CCND1, CDH1, CDKN1C, CEBPA, CREB1, DFFB, ESR1, ETS1, FA2H, FBXW7, HES1, IKZF1, JAK2, MAN2A1, NCOA3, ONECUT2, PKD2, PTEN, RARG, RELA, RUNX1, SMO, SNAI2, SOX9, SP1, TGFBR1, TGFBR2, TNF, TP63, VEGFA]	gland development	2.15566e-15	2.09961e-12
GO:0032879	[ABHD5, ACAA2, ADORA2B, ANKRD27, APC, ARFIP1, B4GALT1, BAMBI, BCL2, BCL2L11, BMPR2, CAV1, CCL2, CD14, CD47, CDH1, CDK6, CDKN1A, CHP1, CREB1, CTDSP2, CXCL8, CYP1B1, DNAJC1, E2F1, ETS1, FBXW7, FGF16, FOXA2, GSK3B, GSN, HADH, HBP1, HCN1, HDAC5, HES1, HTR1A, IQGAP1, ITGA5, ITGB1, ITGB3, JAG1, JAK2, KANK1, KLHL24, KMT2A, LDLRAP1, LITAF, MAPK14, MDFIC, NEUROD1, NFKB1, NTRK3, ONECUT2, OSBPL8, PKD2, PLCG…	regulation of localization	2.30827e-15	2.24595e-12
GO:0045596	[APC, APP, ARHGEF1, BCL2, BDNF, CAV1, CCND1, CDK6, CTDSP1, DLX2, E2F1, FOXA2, FOXG1, FOXO1, GAS2L1, GSK3B, HDAC4, HDAC5, HES1, ITGB1, ITGB3, JAG1, KANK1, KATNA1, MAD2L2, NTRK3, PHF19, PMP22, PPARG, PTBP1, PTEN, RARG, REST, RUNX1, RYK, SLC6A4, SMO, SNAI2, SOX9, STAT3, TEAD1, TGFBR1, TNF, TP63, TWIST2, VIM, ZFP36L2]	negative regulation of cell differentiation	3.6429e-15	3.5409e-12
GO:0071310	[AGO1, ARHGEF1, ATP6V0E1, BAMBI, BCL2, BCL2L11, BDNF, CAV1, CCL2, CCND1, CD14, CDH1, CDKN1A, CDKN1C, CEBPA, CREB1, CREB3L2, CTDSP2, CTGF, CXCL8, CYP1B1, DFFB, E2F1, E2F5, EGR1, EGR2, ESR1, F11R, FGF16, FOXA2, FOXO1, GAS2L1, GNG10, GSK3B, HCN1, HDAC5, IQGAP1, ITGA5, ITGB1, ITGB3, JAK1, JAK2, KANK1, KLF15, LITAF, MAP2K4, MAPK14, NCOA3, NEUROD1, NFKB1, NTRK3, ONECUT2, OSBPL8, PARP16, PGF, PGRMC2, PL…	cellular response to organic substance	1.24745e-14	1.21127e-11
GO:0060429	[APC, ARID4B, B4GALT1, BCL2, BDNF, BLOC1S6, BMPR2, CAV1, CCND1, CDH1, CDK6, CDKN1A, CREB1, CTGF, DBI, DVL2, ESR1, F11R, FA2H, FOXA2, GSK3B, GSN, HES1, IQGAP1, ITGA5, JAG1, JAK2, KLF15, LAMC1, NCOA3, NEUROD1, NTRK3, ONECUT2, PGF, PKD2, PLOD3, PODXL, PPARG, PRDM1, RARG, RDH10, RELA, ROCK1, RUNX1, S1PR1, SLC6A4, SMAD5, SMO, SNAI2, SOX9, TAGLN, TEAD1, TGFBR2, TJP2, TNF, TP63, TXNIP, VEGFA, VIM, ZEB2]	epithelium development	3.16734e-14	3.07232e-11
GO:0032270	[ADORA2B, AHRR, APP, ARAF, BCL2, BCL2L11, BDNF, BMI1, BMPR2, BNIP2, CAPRIN2, CAV1, CCND1, CD14, CDC14B, CDK4, CDKN1A, CEBPA, CHP1, CTGF, DVL2, FBXW7, GSK3B, GSN, HDAC4, HES1, IQGAP1, ITGA5, ITGB1, ITGB3, JAK2, KMT2A, MAD2L2, MAP2K4, MAP3K12, MAPK14, MDFIC, MYH9, NTRK3, PAK6, PARP16, PHF19, PKD2, PPARG, PRKD1, PTEN, PTTG1IP, RASSF5, RB1, RELN, REST, RYK, SERP1, SNAI2, SOX9, TGFBR1, TGFBR2, TNF, TN…	positive regulation of cellular protein metabolic process	3.20577e-14	3.10639e-11
GO:0051093	[APC, APP, ARHGEF1, BCL2, BDNF, CAV1, CCL2, CCND1, CDK6, CTDSP1, DLX2, E2F1, FBXW7, FOXA2, FOXG1, FOXO1, GAS2L1, GSK3B, HDAC4, HDAC5, HES1, ITGB1, ITGB3, JAG1, KANK1, KATNA1, MAD2L2, NTRK3, PHF19, PMP22, PPARG, PTBP1, PTEN, RARG, REST, ROCK1, RUNX1, RYK, SLC6A4, SMO, SNAI2, SOX9, STAT3, TEAD1, TGFBR1, TGFBR2, TNF, TNFRSF21, TP63, TWIST2, VIM, ZFP36L2]	negative regulation of developmental process	3.39976e-14	3.29097e-11
GO:0008285	[APC, B4GALT1, BCL2, BDNF, BMPR2, BTG3, CAV1, CD164, CDH1, CDK6, CDKN1A, CDKN1C, CEBPA, CXCL8, CYP1B1, DHCR24, E2F1, E2F3, ETS1, FBXW7, HDAC4, HES1, ITCH, ITGB1, JAK2, KMT2A, PKD2, PMP22, PPARG, PRDM1, PTEN, RARG, RASSF5, RB1, REST, SLC6A4, SNAI2, SOX9, STAT3, TGFBR1, TGFBR2, TNF, TNFRSF21, TWIST2]	negative regulation of cell proliferation	4.39104e-14	4.24613e-11
GO:0048699	[APC, APP, ARHGEF1, BCL2, BDNF, BLOC1S6, BMPR2, BNIP2, CAPRIN2, CDH1, CDK6, CDKN1C, CREB1, CTDSP1, DCX, DLX2, DNM2, EGR2, FOXA2, FOXG1, GSK3B, HCN1, HES1, IQGAP1, ITGA5, ITGB1, ITGB3, JAG1, JAK2, KANK1, KATNA1, LAMC1, MAN2A1, MTPN, MYH9, MYO10, NCOA3, NEUROD1, NTRK3, ONECUT2, PMP22, PPARG, PRDM1, PRKD1, PTEN, RB1, RELA, RELN, REST, RHOG, ROCK1, RUNX1, RUNX2, RYK, S1PR1, SLC6A4, SMO, SNAP25, SOX9,…	generation of neurons	6.04541e-14	5.83987e-11
GO:0030855	[APC, ARID4B, B4GALT1, BCL2, BLOC1S6, BMPR2, CAV1, CCND1, CDH1, CDK6, CDKN1A, CREB1, ESR1, F11R, FA2H, FOXA2, GSK3B, HES1, IQGAP1, JAG1, KLF15, LAMC1, NCOA3, NEUROD1, NTRK3, ONECUT2, PLOD3, PODXL, PPARG, PRDM1, RARG, ROCK1, S1PR1, SMO, SOX9, TAGLN, TJP2, TP63, TXNIP, VEGFA, VIM, ZEB2]	epithelial cell differentiation	8.36821e-14	8.07533e-11
GO:0031399	[ADORA2B, AHRR, APC, APP, ARAF, BCL2, BDNF, BMI1, BMPR2, BNIP2, CAPRIN2, CAV1, CCND1, CCNE2, CDC14B, CDK2, CDK4, CDKN1A, CDKN1C, CEBPA, CHP1, CTDSP1, CTDSP2, CTGF, DVL2, EGR1, FBXW7, FGF16, FOXO1, GSK3B, HDAC4, HDAC5, HES1, HIPK3, IQGAP1, ITCH, ITGA5, ITGB1, ITGB3, JAK2, KLF15, KMT2A, MAD2L2, MAP2K4, MAP3K12, MAPK14, MDFIC, NTRK3, PAK6, PARP16, PHF19, PKD2, PRKD1, PTEN, PTTG1IP, RASSF5, RB1, RELN…	regulation of protein modification process	2.15346e-13	2.07593e-10
GO:0030182	[APC, APP, ARHGEF1, BCL2, BDNF, BLOC1S6, BMPR2, BNIP2, CAPRIN2, CDH1, CDKN1C, CREB1, CTDSP1, DCX, DLX2, DNM2, EGR2, FOXA2, FOXG1, GSK3B, HCN1, HES1, IQGAP1, ITGA5, ITGB1, ITGB3, JAG1, JAK2, KANK1, KATNA1, LAMC1, MTPN, MYH9, MYO10, NCOA3, NEUROD1, NTRK3, ONECUT2, PMP22, PRDM1, PRKD1, PTEN, RB1, RELN, REST, RHOG, ROCK1, RUNX1, RUNX2, RYK, S1PR1, SLC6A4, SMO, SNAP25, SOX9, STAT3, TGFBR1, TLN1, TSKU,…	neuron differentiation	5.16915e-13	4.9779e-10
GO:0045597	[APC, B4GALT1, BAMBI, BCL2, BDNF, BLOC1S6, BMPR2, BNIP2, CAPRIN2, CEBPA, CREB1, CTGF, ETS1, FOXA2, FOXG1, GSK3B, HES1, IKZF1, ITGB1, JAG1, JAK2, MAN2A1, MAPK14, NCOA3, NEUROD1, NFKB1, NTRK3, PDLIM7, PPARG, PRDM1, PRKD1, RB1, RCOR1, RELA, RELN, RUNX1, RUNX2, SMAD5, SMO, SNAI2, SOX9, TEAD1, TGFBR2, TNF, TP63, VEGFA, ZEB2]	positive regulation of cell differentiation	5.26569e-13	5.06559e-10
GO:0060284	[APP, ARHGEF1, B4GALT1, BAMBI, BCL2, BDNF, BMPR2, BNIP2, CAPRIN2, CDH1, CTDSP1, DLX2, DNM2, FOXA2, FOXG1, GSK3B, HDAC4, HDAC5, HES1, ITGB1, JAG1, KANK1, KATNA1, MAD2L2, MAN2A1, NCOA3, NEUROD1, NTRK3, PMP22, PPARG, PRKD1, PTEN, RELA, RELN, REST, RYK, SLC6A4, SMO, SNAP25, SOX9, STAT3, TEAD1, TGFBR1, TNFRSF21, VEGFA, VIM]	regulation of cell development	5.34527e-13	5.1368e-10
GO:0010941	[ACAA2, APC, ARAF, B4GALT1, BCL2, BCL2L11, BDNF, BNIP2, CAV1, CCL2, CD14, CD59, CDH1, CDK4, CDKN1A, CHP1, CTGF, CYP1B1, DHCR24, DNM2, E2F1, EGR1, EGR2, ESR1, ETS1, FAM129B, FBXW7, FOXO1, GSK3B, GSN, HEBP2, HIPK3, HTATIP2, ITCH, ITGA5, ITGB1, JAK2, MAP2K4, MMP3, NAA15, NEUROD1, NFKB1, NME4, NTRK3, PAK6, PARP16, PLCG2, PPARG, PRKD1, PTEN, PTTG1IP, RARG, RELA, REST, RFFL, ROCK1, SLC6A4, SMO, SNAI2, …	regulation of cell death	8.78873e-13	8.43718e-10
GO:0051241	[ADORA2B, APC, APP, ARHGEF1, BCL2, BDNF, BMPR2, CCL2, CDK6, CHSY1, CTDSP1, DLX2, FBXW7, FOXA2, FOXG1, GAS2L1, GSK3B, HDAC4, HDAC5, HES1, ITCH, ITGB1, JAG1, JAK2, KANK1, KATNA1, MAD2L2, MYLIP, NFKB1, NTRK3, PMP22, PPARG, PTEN, RARG, REST, ROCK1, RUNX1, RYK, SLC6A4, SMO, SNAI2, SOX9, STAT3, TGFBR1, TGFBR2, TNF, TNFRSF21, TP63, TUSC2, TWIST2, VIM]	negative regulation of multicellular organismal process	2.09568e-12	2.00976e-09
GO:0032880	[APC, ARFIP1, BAMBI, BCL2, BCL2L11, CD14, CDH1, CDKN1A, CHP1, DNAJC1, E2F1, FBXW7, FOXA2, GSK3B, GSN, HADH, HES1, IQGAP1, ITGB1, JAK2, KANK1, LDLRAP1, LITAF, MAPK14, MDFIC, NEUROD1, PKD2, RASSF5, RB1, REST, RHOG, SEC11A, SERP1, SLC16A1, SMO, SNAI2, SNAP25, STX10, SYCP1, TGFBR1, TLR7, TMBIM1, TNF, TNFRSF21, TRIM29, UHMK1, VAMP3, VEGFA, ZBED3]	regulation of protein localization	2.70819e-12	2.59444e-09
GO:0051240	[ADORA2B, B4GALT1, BAMBI, BCL2, BDNF, BMPR2, BNIP2, CAPRIN2, CAV1, CCL2, CCND1, CD14, CEBPA, CREB1, CTGF, CXCL8, CYP1B1, EGR1, ETS1, FGF16, FOXA2, FOXG1, GSK3B, HES1, IKZF1, ITCH, ITGB1, ITGB3, JAG1, JAK2, MAN2A1, MAPK14, MTPN, NCOA3, NEUROD1, NFKB1, NTRK3, PDLIM7, PGF, POLR3G, PPARG, PRDM1, PRKD1, RB1, RCOR1, RELA, RELN, RUNX1, RUNX2, SERP1, SLC22A5, SMAD5, SMO, SOX9, TEAD1, TGFBR2, TLR7, TMBIM1…	positive regulation of multicellular organismal process	3.5898e-12	3.43543e-09
GO:0008284	[B4GALT1, BAMBI, BCL2, BMI1, BMPR2, CCL2, CCND1, CD47, CD59, CDCA7L, CDK2, CDK4, CDK6, CDKN1A, CTGF, E2F1, E2F3, EGR1, ESR1, ETS1, FGF16, FOXG1, HDAC4, HES1, HTR1A, ITGB1, ITGB3, JAK2, LAMC1, NTRK3, PGF, PRKD1, PTEN, PURA, RARG, RELA, RHOG, RUNX2, S1PR1, SMO, SOX9, TGFBR1, TGFBR2, TNF, TP63, TWIST2, VEGFA]	positive regulation of cell proliferation	4.1669e-12	3.98355e-09
GO:0010629	[AGO1, AHR, AHRR, ARID4B, BMI1, CAPRIN2, CAV1, CCND1, CD59, CDK2, CDKN1A, CDKN1C, CEBPA, CREB1, CTGF, DEPDC1, DLX2, E2F1, EGR1, ELK3, ESR1, FOXA2, FOXG1, FOXO1, GAS2L1, HDAC4, HDAC5, HES1, IKZF1, MAD2L2, MDFIC, NFIC, NFKB1, PHF19, PODXL, PPARG, PPP1R13L, PRDM1, PTBP1, PTBP2, PURA, RARG, RB1, RCOR1, RELA, REST, RUNX2, SMO, SNAI2, SOX9, STAT3, TNF, TP63, TRIM29, TRPS1, TSC22D4, TWIST2, TXNIP, UHRF1…	negative regulation of gene expression	4.20586e-12	4.0166e-09
GO:0051094	[APC, B4GALT1, BAMBI, BCL2, BDNF, BLOC1S6, BMPR2, BNIP2, CAPRIN2, CCND1, CEBPA, CREB1, CTGF, CXCL8, CYP1B1, EGR1, ETS1, FOXA2, FOXG1, GSK3B, HES1, IKZF1, ITCH, ITGB1, JAG1, JAK2, MAN2A1, MAPK14, NCOA3, NEUROD1, NFKB1, NTRK3, PDLIM7, PGF, PPARG, PRDM1, PRKD1, RB1, RCOR1, RELA, RELN, RUNX1, RUNX2, SERP1, SMAD5, SMO, SNAI2, SOX9, TEAD1, TGFBR2, TNF, TP63, VEGFA, ZEB2]	positive regulation of developmental process	5.62966e-12	5.3707e-09
GO:1901700	[ATP6V0E1, BCL2, BDNF, CAV1, CCL2, CCND1, CD14, CDH1, CDK2, CDK4, CDKN1A, CREB1, CTGF, CXCL8, CYP1B1, DFFB, E2F1, EGR1, EGR2, ESR1, ETS1, FGF16, FOXA2, FOXO1, GNG10, GSN, HADH, HCN1, HDAC5, HEBP2, ITGB1, JAG1, JAK2, KANK1, KLF15, LITAF, MAP2K4, MAPK14, MMP3, NCOA3, NEUROD1, NFKB1, NTRK3, OSBPL8, PKD2, PLCG2, PLSCR3, PPARG, PRDM1, PTEN, RARG, RELA, SLC6A4, SMO, SNAI2, SOX9, STAT3, STX2, TGFBR1, TG…	response to oxygen-containing compound	8.29501e-12	7.90515e-09
GO:0000122	[AHR, AHRR, BMI1, CAV1, CCND1, CDKN1C, CEBPA, DLX2, E2F1, EGR1, FOXA2, FOXG1, FOXO1, HDAC4, HDAC5, HES1, IKZF1, MAD2L2, NFIC, NFKB1, PHF19, PPARG, PPP1R13L, PRDM1, RARG, RB1, RCOR1, RELA, REST, SMO, SNAI2, STAT3, TNF, TP63, TRIM29, TRPS1, TWIST2, TXNIP, UHRF1, VEGFA, ZBTB7A, ZEB2]	negative regulation of transcription from RNA polymerase II promoter	1.4536e-11	1.38382e-08
GO:0050767	[APP, ARHGEF1, BCL2, BDNF, BMPR2, BNIP2, CAPRIN2, CDH1, CTDSP1, DLX2, DNM2, FOXA2, FOXG1, GSK3B, HES1, ITGB1, JAG1, KANK1, KATNA1, MAN2A1, NEUROD1, NTRK3, PMP22, PPARG, PRKD1, PTEN, RELA, RELN, REST, RYK, SLC6A4, SMO, SNAP25, SOX9, STAT3, TNFRSF21, VEGFA, VIM]	regulation of neurogenesis	1.95562e-11	1.85979e-08
GO:0023056	[ADORA2B, APC, BAMBI, BCL2, BCL2L11, BMPR2, BNIP2, CAPRIN2, CAV1, CCL2, CD14, CDKN1C, CHSY1, CREB1, CTGF, CYP1B1, DBI, DVL2, E2F1, EGR1, ERH, FBXW7, FOXA2, GSK3B, GSN, HES1, ITGA5, ITGB1, ITGB3, JAG1, JAK2, KANK1, LDLRAP1, LITAF, MAP2K4, MAP3K12, MAPK14, MDFIC, NEK6, NFKB1, NTRK3, OSBPL8, PKD2, PRKD1, PTEN, RELA, RELN, RUNX1, RYK, SERP1, SLC6A4, SMO, SNAP25, SOX9, STAT3, TGFBR1, TLR7, TNF, TP63, …	positive regulation of signaling	2.56801e-11	2.43961e-08
GO:0051960	[APP, ARHGEF1, BCL2, BDNF, BMPR2, BNIP2, CAPRIN2, CDH1, CTDSP1, DLX2, DNM2, DVL2, FOXA2, FOXG1, GSK3B, HES1, ITGB1, JAG1, KANK1, KATNA1, MAN2A1, NEUROD1, NTRK3, PMP22, PPARG, PRKD1, PTEN, RARG, RELA, RELN, REST, RYK, SLC6A4, SMO, SNAP25, SOX9, STAT3, TNFRSF21, VEGFA, VIM]	regulation of nervous system development	2.79872e-11	2.65598e-08
GO:0060341	[ACAA2, ADORA2B, APC, ARFIP1, B4GALT1, BAMBI, BCL2, BCL2L11, CAV1, CD14, CDH1, CDKN1A, CHP1, CREB1, CTDSP2, DNAJC1, E2F1, FBXW7, FOXA2, GSK3B, GSN, HADH, HES1, HTR1A, IQGAP1, ITGB1, JAK2, KANK1, LDLRAP1, LITAF, MAPK14, MDFIC, NEUROD1, PKD2, PTEN, RASSF5, RB1, REST, RHOG, RUNX1, SEC11A, SERP1, SLC16A1, SMO, SNAI2, SNAP25, TGFBR1, TLR7, TMBIM1, TNF, TNFRSF21, TRIM29, UHMK1, VAMP3, VEGFA, ZBED3]	regulation of cellular localization	2.94835e-11	2.79504e-08
GO:0006468	[ADORA2B, APC, APP, ARAF, BCL2, BDNF, BMPR2, BNIP2, CAPRIN2, CAV1, CCL2, CCND1, CCNE2, CDK2, CDK4, CDK6, CDKN1A, CDKN1C, CEBPA, CHP1, CPNE3, CREB1, CTDSP1, CTDSP2, CTGF, DCX, DFFB, DVL2, FBXW7, FGF16, FOXO1, GSK3B, HES1, HIPK3, IQGAP1, ITCH, ITGA5, ITGB1, ITGB3, JAK1, JAK2, MAD2L2, MAP2K4, MAP3K12, MAPK14, MDFIC, NEK6, NEK9, NTRK3, PAK6, PARP16, PKD2, PRKD1, PTEN, RB1, RELN, ROCK1, RYK, SMAD5, SO…	protein phosphorylation	3.19941e-11	3.02984e-08
GO:0071495	[AGO1, ATP6V0E1, BAMBI, BDNF, CAV1, CCL2, CDH1, CDKN1A, CDKN1C, CREB1, CTGF, CXCL8, DFFB, E2F5, EGR1, EGR2, ESR1, F11R, FGF16, FOXO1, GAS2L1, GNG10, GSK3B, HCN1, HDAC5, IQGAP1, ITGB1, JAK2, KANK1, KLF15, NCOA3, NFKB1, ONECUT2, OSBPL8, PGF, PGRMC2, PLOD3, PPARG, PTEN, RARG, RELA, REST, RUNX1, RUNX2, SLC6A4, SMAD5, SNAI2, SOX9, SP1, STAT3, TGFBR1, TGFBR2, TNF]	cellular response to endogenous stimulus	3.20588e-11	3.03276e-08
GO:2000113	[AGO1, AHR, AHRR, BMI1, BMPR2, CAPRIN2, CAV1, CCND1, CDKN1C, CEBPA, CREB1, DEPDC1, DLX2, E2F1, EGR1, ELK3, FBXW7, FOXA2, FOXG1, FOXO1, GSK3B, HDAC4, HDAC5, HES1, IKZF1, MAD2L2, MDFIC, NFIC, NFKB1, PHF19, PPARG, PPP1R13L, PRDM1, PURA, RARG, RB1, RCOR1, RELA, REST, RUNX2, SMO, SNAI2, SOX9, STAT3, TNF, TP63, TRIM29, TRPS1, TSC22D4, TWIST2, TXNIP, UHRF1, VEGFA, ZBTB7A, ZEB2]	negative regulation of cellular macromolecule biosynthetic process	6.01786e-11	5.68688e-08
GO:0022603	[APC, ARHGEF1, B4GALT1, BAMBI, BCL2, BDNF, BMPR2, CAPRIN2, CCL2, CDH1, CXCL8, CYP1B1, DNM2, DVL2, ESR1, ETS1, FBXW7, FGF16, FOXA2, GSK3B, GSN, HDAC5, HES1, HTATIP2, KANK1, MAD2L2, MAPK14, MYH9, MYO10, NCOA3, NTRK3, PGF, PRKD1, PTEN, RELN, ROCK1, RUNX1, RUNX2, RYK, SMO, SNAI2, SOX9, TGFBR1, TGFBR2, TMBIM1, TNF, VEGFA]	regulation of anatomical structure morphogenesis	6.64969e-11	6.27731e-08
GO:1901701	[ATP6V0E1, BDNF, CAV1, CCL2, CD14, CDH1, CDK2, CXCL8, CYP1B1, E2F1, EGR1, EGR2, ESR1, ETS1, FGF16, FOXA2, FOXO1, GNG10, HCN1, HDAC5, ITGB1, JAK2, KANK1, KLF15, LITAF, MAP2K4, MAPK14, MMP3, NCOA3, NEUROD1, NFKB1, NTRK3, OSBPL8, PKD2, PLSCR3, PPARG, PRDM1, RARG, RELA, SLC6A4, SMO, SNAI2, SOX9, STAT3, TNF, TNFRSF1B]	cellular response to oxygen-containing compound	7.14796e-11	6.74053e-08
GO:0051961	[APP, ARHGEF1, BDNF, CTDSP1, DLX2, FOXA2, FOXG1, GSK3B, HES1, ITGB1, JAG1, KANK1, KATNA1, NTRK3, PMP22, PTEN, REST, RYK, SLC6A4, SOX9, STAT3, TNFRSF21, VIM]	negative regulation of nervous system development	7.20031e-11	6.78269e-08
GO:0050768	[APP, ARHGEF1, BDNF, CTDSP1, DLX2, FOXA2, FOXG1, GSK3B, HES1, ITGB1, JAG1, KANK1, KATNA1, NTRK3, PMP22, PTEN, REST, RYK, SLC6A4, SOX9, STAT3, VIM]	negative regulation of neurogenesis	7.6718e-11	7.21916e-08
GO:0031401	[ADORA2B, AHRR, ARAF, BCL2, BDNF, BMI1, BMPR2, BNIP2, CAPRIN2, CAV1, CCND1, CDC14B, CDKN1A, CHP1, CTGF, DVL2, FBXW7, GSK3B, HDAC4, HES1, IQGAP1, ITGA5, ITGB1, ITGB3, JAK2, KMT2A, MAD2L2, MAP2K4, MAP3K12, MAPK14, MDFIC, NTRK3, PAK6, PARP16, PHF19, PKD2, PRKD1, PTEN, PTTG1IP, RASSF5, RELN, RYK, SNAI2, SOX9, TGFBR1, TGFBR2, TNF, TOM1L1, VEGFA, ZEB2, ZNF367]	positive regulation of protein modification process	8.21053e-11	7.7179e-08
GO:0010647	[ADORA2B, APC, BAMBI, BCL2, BCL2L11, BMPR2, BNIP2, CAPRIN2, CAV1, CCL2, CD14, CDKN1C, CHSY1, CREB1, CTGF, CYP1B1, DBI, DVL2, E2F1, EGR1, ERH, FBXW7, FOXA2, GSK3B, GSN, HES1, ITGA5, ITGB1, ITGB3, JAG1, JAK2, KANK1, LDLRAP1, LITAF, MAP2K4, MAP3K12, MAPK14, MDFIC, NEK6, NFKB1, NTRK3, OSBPL8, PKD2, PRKD1, PTEN, RELA, RELN, RUNX1, RYK, SERP1, SLC6A4, SMO, SNAP25, SOX9, STAT3, TGFBR1, TLR7, TNF, TP63, …	positive regulation of cell communication	9.22444e-11	8.66175e-08
GO:1903827	[APC, BAMBI, BCL2, BCL2L11, CDH1, CDKN1A, CHP1, E2F1, FBXW7, GSK3B, GSN, HES1, ITGB1, JAK2, KANK1, LDLRAP1, LITAF, MAPK14, MDFIC, PKD2, RASSF5, RB1, RHOG, SMO, SNAI2, TGFBR1, TLR7, TMBIM1, TNF, TRIM29, UHMK1, VEGFA, ZBED3]	regulation of cellular protein localization	1.02919e-10	9.65378e-08
GO:0060548	[ACAA2, APC, ARAF, BCL2, BDNF, BNIP2, CAV1, CCL2, CD59, CDKN1A, CTGF, DHCR24, EGR1, EGR2, FAM129B, FOXO1, GSK3B, HIPK3, HTATIP2, ITCH, ITGA5, ITGB1, JAK2, NAA15, NEUROD1, NFKB1, NTRK3, PARP16, PLCG2, PRKD1, PTEN, PTTG1IP, RARG, RELA, RFFL, ROCK1, SLC6A4, SMO, SNAI2, SOX9, STAT3, TGFBR1, TMBIM1, TMEM109, TNF, TP63, TWIST2, VEGFA]	negative regulation of cell death	1.12524e-10	1.05435e-07
GO:0035295	[B4GALT1, BCL2, BCL2L11, BDNF, BMPR2, CDH1, CDKN1A, CEBPA, CREB1, CTGF, CXCL8, DVL2, ESR1, FBXW7, FOXA2, HES1, ITGB3, JAG1, MAN2A1, NCOA3, PGF, PKD2, PLOD3, PODXL, PRDM1, RARG, RB1, RDH10, SMAD5, SMO, SOX9, SP1, TEAD1, TGFBR2, TNF, TP63, VEGFA, ZEB2]	tube development	1.14386e-10	1.07065e-07
GO:0043067	[ACAA2, APC, ARAF, B4GALT1, BCL2, BCL2L11, BDNF, BNIP2, CAV1, CCL2, CD14, CD59, CDH1, CDK4, CDKN1A, CTGF, CYP1B1, DHCR24, DNM2, E2F1, EGR1, EGR2, ESR1, ETS1, FAM129B, FBXW7, FOXO1, GSK3B, GSN, HIPK3, HTATIP2, ITCH, ITGA5, ITGB1, JAK2, MAP2K4, NAA15, NEUROD1, NFKB1, NME4, PAK6, PLCG2, PPARG, PTEN, PTTG1IP, RARG, RELA, REST, RFFL, ROCK1, SLC6A4, SMO, SNAI2, SOX9, STAT3, TGFBR1, TMBIM1, TNF, TP63, T…	regulation of programmed cell death	1.18242e-10	1.10556e-07
GO:0072358	[AHR, B4GALT1, BMPR2, CAV1, CCL2, CTGF, CXCL8, CYP1B1, DFFB, DVL2, EGR1, ELK3, ETS1, FBXW7, FGF16, FOXO1, HDAC5, HES1, HTATIP2, ITGA5, ITGB1, ITGB3, JAG1, MAP2K4, MAPK14, MEF2D, MYH9, NAA15, NFATC1, PGF, PKD2, PPARG, PPP1R13L, PRKD1, PTEN, REST, ROCK1, RUNX1, S1PR1, SMO, SNAI2, SOX9, TEAD1, TGFBR1, TGFBR2, TRIP11, VEGFA]	cardiovascular system development	1.18915e-10	1.11067e-07
GO:0072359	[AHR, B4GALT1, BMPR2, CAV1, CCL2, CTGF, CXCL8, CYP1B1, DFFB, DVL2, EGR1, ELK3, ETS1, FBXW7, FGF16, FOXO1, HDAC5, HES1, HTATIP2, ITGA5, ITGB1, ITGB3, JAG1, MAP2K4, MAPK14, MEF2D, MYH9, NAA15, NFATC1, PGF, PKD2, PPARG, PPP1R13L, PRKD1, PTEN, REST, ROCK1, RUNX1, S1PR1, SMO, SNAI2, SOX9, TEAD1, TGFBR1, TGFBR2, TRIP11, VEGFA]	circulatory system development	1.18915e-10	1.11067e-07
GO:0001655	[AHR, ALDH9A1, APC, BCL2, BCL2L11, BDNF, CDKN1C, EGR1, ESR1, HES1, IQGAP1, JAG1, KLF15, LAMC1, NID1, PGF, PKD2, PODXL, PTEN, RARG, RDH10, SMAD5, SMO, SOX9, TGFBR1, TP63, VEGFA]	urogenital system development	1.26226e-10	1.17769e-07
GO:0016477	[APC, B4GALT1, BAMBI, BCL2, BMPR2, CAV1, CCL2, CD47, CDH1, CTGF, CXCL8, CYP1B1, DCX, ETS1, F11R, FGF16, FOXG1, GSK3B, GSN, HDAC5, HES1, ITGA5, ITGB1, ITGB3, JAG1, JAK1, JAK2, KANK1, KATNA1, LAMC1, MAPK14, MYH9, NTRK3, ONECUT2, OSBPL8, PAK6, PODXL, PRKD1, PTEN, RELN, RFFL, RHOG, ROCK1, S1PR1, SLC16A1, SMO, SNAI2, SOX9, STAT3, TGFBR1, TGFBR2, TNF, VEGFA, ZEB2]	cell migration	1.66967e-10	1.55613e-07
GO:0030278	[APC, BCL2, BMPR2, CDK6, CEBPA, CHSY1, EGR2, HDAC4, HDAC5, JAG1, PDLIM7, PRKD1, RUNX2, S1PR1, SMAD5, SNAI2, SOX9, TNF, TP63, TWIST2]	regulation of ossification	1.73693e-10	1.61708e-07
GO:0010721	[APP, ARHGEF1, BCL2, BDNF, CTDSP1, DLX2, FOXA2, FOXG1, GSK3B, HES1, ITGB1, JAG1, KANK1, KATNA1, MAD2L2, NTRK3, PMP22, PTEN, REST, RYK, SLC6A4, SOX9, STAT3, VIM]	negative regulation of cell development	1.75246e-10	1.62979e-07
GO:0010558	[AGO1, AHR, AHRR, BMI1, BMPR2, CAPRIN2, CAV1, CCND1, CDKN1C, CEBPA, CREB1, DEPDC1, DLX2, E2F1, EGR1, ELK3, FBXW7, FOXA2, FOXG1, FOXO1, GSK3B, HDAC4, HDAC5, HES1, IKZF1, ITGB3, MAD2L2, MDFIC, NFIC, NFKB1, PHF19, PPARG, PPP1R13L, PRDM1, PURA, RARG, RB1, RCOR1, RELA, REST, RUNX2, SMO, SNAI2, SOX9, STAT3, TNF, TP63, TRIM29, TRPS1, TSC22D4, TWIST2, TXNIP, UHRF1, VEGFA, ZBTB7A, ZEB2]	negative regulation of macromolecule biosynthetic process	1.78623e-10	1.65941e-07
GO:0033993	[BCL2, BDNF, CAV1, CCL2, CCND1, CD14, CDK4, CDKN1A, CEBPA, CTGF, CXCL8, DFFB, E2F1, EGR1, ESR1, ETS1, ITGB1, JAK2, LITAF, MAPK14, NCOA3, NFKB1, NTRK3, PGRMC2, PLCG2, PLSCR3, PPARG, PRDM1, PTEN, RARG, RELA, REST, SLC6A4, SMO, SNAI2, SOX9, STAT3, TGFBR1, TGFBR2, TNF, TNFRSF1B, TXNIP]	response to lipid	1.84192e-10	1.70931e-07
GO:0001932	[ADORA2B, APC, APP, ARAF, BCL2, BDNF, BMPR2, BNIP2, CAPRIN2, CAV1, CCND1, CCNE2, CDK4, CDKN1A, CDKN1C, CEBPA, CHP1, CTDSP1, CTDSP2, CTGF, DVL2, FBXW7, FGF16, FOXO1, GSK3B, HES1, HIPK3, IQGAP1, ITCH, ITGA5, ITGB1, ITGB3, JAK2, MAD2L2, MAP2K4, MAP3K12, MAPK14, MDFIC, NTRK3, PAK6, PARP16, PKD2, PRKD1, PTEN, RB1, RELN, RYK, SOX9, TGFBR1, TGFBR2, TNF, TOM1L1, VEGFA, ZBED3, ZEB2]	regulation of protein phosphorylation	2.14509e-10	1.98849e-07
GO:0042325	[ADORA2B, APC, APP, ARAF, BCL2, BDNF, BMPR2, BNIP2, CAPRIN2, CAV1, CCND1, CCNE2, CDK4, CDKN1A, CDKN1C, CEBPA, CHP1, CTDSP1, CTDSP2, CTGF, DVL2, FBXW7, FGF16, FOXA2, FOXO1, GSK3B, HES1, HIPK3, IQGAP1, ITCH, ITGA5, ITGB1, ITGB3, JAK2, MAD2L2, MAP2K4, MAP3K12, MAPK14, MDFIC, NTRK3, PAK6, PARP16, PKD2, PRKD1, PTEN, RB1, RBL2, RELN, RYK, SOX9, TGFBR1, TGFBR2, TNF, TOM1L1, VEGFA, ZBED3, ZEB2]	regulation of phosphorylation	2.17466e-10	2.01374e-07
GO:0007423	[APC, BCL2, BCL2L11, BDNF, BMPR2, CDH1, CDK4, CDKN1C, CEBPA, CYP1B1, DVL2, EYA4, FOXG1, HCN1, HES1, IKZF1, JAG1, LAMC1, MAN2A1, NEUROD1, NTRK3, PPP1R13L, PRDM1, RARG, RDH10, SOX9, SP1, STAT3, TGFBR1, TGFBR2, TSKU, TWIST2, VEGFA, VIM]	sensory organ development	2.24607e-10	2.07761e-07
GO:0042981	[ACAA2, APC, ARAF, B4GALT1, BCL2, BCL2L11, BDNF, BNIP2, CAV1, CCL2, CD14, CD59, CDH1, CDK4, CDKN1A, CTGF, CYP1B1, DHCR24, DNM2, E2F1, EGR1, EGR2, ESR1, ETS1, FAM129B, FBXW7, FOXO1, GSK3B, GSN, HIPK3, HTATIP2, ITCH, ITGA5, ITGB1, JAK2, MAP2K4, NAA15, NEUROD1, NFKB1, NME4, PAK6, PPARG, PTEN, PTTG1IP, RARG, RELA, REST, RFFL, ROCK1, SLC6A4, SMO, SNAI2, SOX9, STAT3, TGFBR1, TMBIM1, TNF, TP63, TRPS1, T…	regulation of apoptotic process	2.25646e-10	2.08497e-07
GO:0045892	[AHR, AHRR, BMI1, CAV1, CCND1, CDKN1C, CEBPA, CREB1, DEPDC1, DLX2, E2F1, EGR1, ELK3, FOXA2, FOXG1, FOXO1, HDAC4, HDAC5, HES1, IKZF1, MAD2L2, MDFIC, NFIC, NFKB1, PHF19, PPARG, PPP1R13L, PRDM1, PURA, RARG, RB1, RCOR1, RELA, REST, RUNX2, SMO, SNAI2, SOX9, STAT3, TNF, TP63, TRIM29, TRPS1, TSC22D4, TWIST2, TXNIP, UHRF1, VEGFA, ZBTB7A, ZEB2]	negative regulation of transcription, DNA-templated	2.26912e-10	2.0944e-07
GO:0007219	[AGO1, APP, B4GALT1, CCND1, CDK6, CREB1, DLX2, E2F1, E2F3, ERH, FBXW7, HDAC5, HES1, ITCH, JAG1, SNAI2, STAT3, TP63, TSPAN15]	Notch signaling pathway	2.37209e-10	2.18707e-07
GO:0071363	[AGO1, ARHGEF1, BAMBI, BCL2L11, BDNF, CCL2, CDKN1A, CDKN1C, CREB1, CTGF, CXCL8, DFFB, E2F5, EGR1, F11R, FGF16, FOXO1, GSK3B, IQGAP1, ITGA5, ITGB1, ITGB3, MAPK14, NFKB1, NTRK3, ONECUT2, PRKD1, PTEN, RELA, RUNX1, RUNX2, SMAD5, SNAI2, SOX9, SP1, STAT3, TGFBR1, TGFBR2, TNFRSF1B, VEGFA]	cellular response to growth factor stimulus	2.69831e-10	2.48514e-07
GO:0002520	[APC, BCL2, BCL2L11, BMI1, CD164, CDK6, CDKN1C, CEBPA, CREB1, EGR1, ETS1, GAS2L1, HDAC4, HDAC5, HES1, IKZF1, ITCH, ITGB1, JAG1, JAK2, KMT2A, MAPK14, MYH9, NFATC1, PLCG2, PPARG, PRDM1, RB1, RBM47, RCOR1, REST, RUNX1, RUNX2, SMAD5, SP1, SWAP70, TGFBR1, TGFBR2, TNF, TUSC2, TWIST2, VEGFA, ZFP36L2]	immune system development	2.88317e-10	2.65252e-07
GO:0001654	[APC, BCL2, BDNF, BMPR2, CDK4, CDKN1C, CYP1B1, HCN1, IKZF1, JAG1, LAMC1, MAN2A1, NEUROD1, NTRK3, PPP1R13L, PRDM1, RARG, RDH10, SOX9, SP1, STAT3, TGFBR1, TGFBR2, TSKU, TWIST2, VEGFA, VIM]	eye development	3.08861e-10	2.83844e-07
GO:0048589	[APP, BCL2, BCL2L11, BDNF, BMPR2, CDKN1C, CREB1, DCX, DNM2, ESR1, GSK3B, GSN, IKZF1, IQGAP1, ITGB1, LAMC1, MAP2K4, MAPK14, MTPN, NCOA3, NTRK3, PPP1R13L, PTEN, RARG, RDH10, RYK, S1PR1, SERP1, SLC6A4, SMO, SOX9, STAT3, TGFBR2, VEGFA]	developmental growth	3.14628e-10	2.88828e-07
GO:0051253	[AHR, AHRR, BMI1, CAV1, CCND1, CDKN1C, CEBPA, CREB1, DEPDC1, DLX2, E2F1, EGR1, ELK3, FOXA2, FOXG1, FOXO1, HDAC4, HDAC5, HES1, IKZF1, MAD2L2, MDFIC, NFIC, NFKB1, PHF19, PPARG, PPP1R13L, PRDM1, PTBP1, PTBP2, PURA, RARG, RB1, RCOR1, RELA, REST, RUNX2, SMO, SNAI2, SOX9, STAT3, TNF, TP63, TRIM29, TRPS1, TSC22D4, TWIST2, TXNIP, UHRF1, VEGFA, ZBTB7A, ZEB2]	negative regulation of RNA metabolic process	3.52931e-10	3.23638e-07
GO:0007167	[AGO1, APP, ARHGEF1, ATP6V0E1, BAMBI, BCL2L11, BDNF, BMPR2, CAV1, CCL2, CDKN1A, CDKN1C, CREB1, CRIM1, CTGF, CTNND1, E2F5, EGR1, F11R, FBXW7, FGF16, FOXO1, GSK3B, HES1, IQGAP1, ITGA5, ITGB1, ITGB3, JAK1, JAK2, KANK1, MAPK14, MYH9, NFKB1, NTRK3, ONECUT2, OSBPL8, PGF, PRKD1, PTEN, RELA, ROCK1, RUNX2, SMAD5, SOX9, SP1, STAT3, TGFBR1, TGFBR2, TRPS1, TXNIP, VEGFA, VIM]	enzyme linked receptor protein signaling pathway	3.7945e-10	3.47576e-07
GO:0051170	[BAMBI, CDH1, CDKN1A, CHP1, GSK3B, HES1, HTATIP2, JAK2, KANK1, LITAF, MAPK14, MDFIC, PKD2, PTTG1IP, SLC6A4, SMO, SNAI2, STAT3, TGFBR1, TLR7, TNF, TRPS1, TXNIP]	nuclear import	4.7639e-10	4.35897e-07
GO:0045934	[AHR, AHRR, BMI1, BMPR2, CAV1, CCND1, CDKN1C, CEBPA, CREB1, DEPDC1, DLX2, E2F1, EGR1, ELK3, FBXW7, FOXA2, FOXG1, FOXO1, GNAI3, HDAC4, HDAC5, HES1, IKZF1, MAD2L2, MDFIC, NFIC, NFKB1, PHF19, PPARG, PPP1R13L, PRDM1, PTBP1, PTBP2, PURA, RARG, RB1, RCOR1, RELA, REST, RUNX2, SMO, SNAI2, SOX9, STAT3, TNF, TP63, TRIM29, TRPS1, TSC22D4, TWIST2, TXNIP, UHRF1, VEGFA, ZBTB7A, ZEB2]	negative regulation of nucleobase-containing compound metabolic process	4.77989e-10	4.36882e-07
GO:0001568	[AHR, B4GALT1, BMPR2, CAV1, CCL2, CTGF, CXCL8, CYP1B1, EGR1, ELK3, ETS1, FBXW7, FGF16, FOXO1, HDAC5, HES1, HTATIP2, ITGA5, ITGB1, ITGB3, JAG1, MAPK14, MYH9, NAA15, PGF, PKD2, PRKD1, PTEN, ROCK1, RUNX1, S1PR1, SMO, TGFBR1, TGFBR2, VEGFA]	blood vessel development	4.87148e-10	4.44766e-07
GO:0070848	[AGO1, ARHGEF1, BAMBI, BCL2L11, BDNF, CCL2, CDKN1A, CDKN1C, CREB1, CTGF, CXCL8, DFFB, E2F5, EGR1, F11R, FGF16, FOXO1, GSK3B, IQGAP1, ITGA5, ITGB1, ITGB3, MAPK14, NFKB1, NTRK3, ONECUT2, PRKD1, PTEN, RELA, RUNX1, RUNX2, SMAD5, SNAI2, SOX9, SP1, STAT3, TGFBR1, TGFBR2, TNFRSF1B, VEGFA]	response to growth factor	5.74562e-10	5.24e-07
GO:0048534	[APC, BCL2, BCL2L11, BMI1, CD164, CDK6, CDKN1C, CEBPA, CREB1, EGR1, ETS1, GAS2L1, HDAC4, HDAC5, HES1, IKZF1, ITGB1, JAG1, JAK2, KMT2A, MAPK14, MYH9, NFATC1, PLCG2, PPARG, PRDM1, RB1, RBM47, RCOR1, REST, RUNX1, RUNX2, SMAD5, SP1, TGFBR1, TGFBR2, TNF, TUSC2, TWIST2, VEGFA, ZFP36L2]	hematopoietic or lymphoid organ development	6.15209e-10	5.60456e-07
GO:0051270	[APC, B4GALT1, BCL2, BMPR2, CAV1, CCL2, CDH1, CDK6, CXCL8, CYP1B1, ETS1, FGF16, GSN, HDAC5, ITGA5, ITGB1, ITGB3, JAG1, JAK2, KANK1, MAPK14, NTRK3, ONECUT2, OSBPL8, PODXL, PRKD1, PTEN, RELN, RFFL, ROCK1, RYK, S1PR1, SNAI2, SOX9, STAT3, TGFBR1, TGFBR2, TNF, VEGFA]	regulation of cellular component movement	6.18401e-10	5.62745e-07
GO:1903507	[AHR, AHRR, BMI1, CAV1, CCND1, CDKN1C, CEBPA, CREB1, DEPDC1, DLX2, E2F1, EGR1, ELK3, FOXA2, FOXG1, FOXO1, HDAC4, HDAC5, HES1, IKZF1, MAD2L2, MDFIC, NFIC, NFKB1, PHF19, PPARG, PPP1R13L, PRDM1, PURA, RARG, RB1, RCOR1, RELA, REST, RUNX2, SMO, SNAI2, SOX9, STAT3, TNF, TP63, TRIM29, TRPS1, TSC22D4, TWIST2, TXNIP, UHRF1, VEGFA, ZBTB7A, ZEB2]	negative regulation of nucleic acid-templated transcription	6.96606e-10	6.32518e-07
GO:0007417	[AK2, APP, BCL2, BCL2L11, BMPR2, CDH1, CDK6, CREB1, CTNND1, DBI, DCX, DFFB, DLX2, E2F1, EGR1, EGR2, ETS1, FA2H, FOXA2, FOXG1, GSK3B, GSN, HES1, IKZF1, ITGB1, LAMC1, MTPN, NEUROD1, NTRK3, PKD2, PPARG, PTEN, RELN, RUNX1, RYK, S1PR1, SLC6A4, SMO, SOX9, STAT3, TGFBR2, TNFRSF21, TSKU, VIM, ZEB2]	central nervous system development	6.96272e-10	6.32911e-07
GO:0002064	[ARID4B, B4GALT1, CDH1, CDK6, CDKN1A, ESR1, F11R, GSK3B, IQGAP1, LAMC1, ONECUT2, PLOD3, PODXL, PRDM1, RARG, ROCK1, SMO, SOX9, TJP2, TP63, VIM]	epithelial cell development	7.4993e-10	6.80186e-07
GO:0009890	[AGO1, AHR, AHRR, BMI1, BMPR2, CAPRIN2, CAV1, CCND1, CDKN1C, CEBPA, CREB1, DEPDC1, DLX2, E2F1, EGR1, ELK3, FBXW7, FOXA2, FOXG1, FOXO1, GNAI3, GSK3B, HDAC4, HDAC5, HES1, IKZF1, ITGB3, MAD2L2, MDFIC, NFIC, NFKB1, PHF19, PPARG, PPP1R13L, PRDM1, PURA, RARG, RB1, RCOR1, RELA, REST, RUNX2, SMO, SNAI2, SOX9, STAT3, TNF, TP63, TRIM29, TRPS1, TSC22D4, TWIST2, TXNIP, UHRF1, VEGFA, ZBTB7A, ZEB2]	negative regulation of biosynthetic process	7.81981e-10	7.08475e-07
GO:1902679	[AHR, AHRR, BMI1, CAV1, CCND1, CDKN1C, CEBPA, CREB1, DEPDC1, DLX2, E2F1, EGR1, ELK3, FOXA2, FOXG1, FOXO1, HDAC4, HDAC5, HES1, IKZF1, MAD2L2, MDFIC, NFIC, NFKB1, PHF19, PPARG, PPP1R13L, PRDM1, PURA, RARG, RB1, RCOR1, RELA, REST, RUNX2, SMO, SNAI2, SOX9, STAT3, TNF, TP63, TRIM29, TRPS1, TSC22D4, TWIST2, TXNIP, UHRF1, VEGFA, ZBTB7A, ZEB2]	negative regulation of RNA biosynthetic process	7.89074e-10	7.14112e-07
GO:0034504	[BAMBI, CDH1, CDKN1A, CHP1, GSK3B, HES1, JAK2, KANK1, LITAF, MAPK14, MDFIC, OSBPL8, PKD2, PTTG1IP, RASSF5, SLC6A4, SMO, SNAI2, STAT3, TGFBR1, TLR7, TNF, TRIM29, TRPS1, TXNIP]	protein localization to nucleus	9.00379e-10	8.13942e-07
GO:0070201	[ARFIP1, BAMBI, BCL2, BCL2L11, CD14, CDH1, CDKN1A, CHP1, DNAJC1, E2F1, FBXW7, FOXA2, GSK3B, HADH, HES1, IQGAP1, ITGB1, JAK2, KANK1, LDLRAP1, LITAF, MAPK14, MDFIC, NEUROD1, PKD2, REST, RHOG, SEC11A, SERP1, SLC16A1, SMO, SNAI2, SNAP25, TGFBR1, TLR7, TMBIM1, TNF, TNFRSF21, UHMK1, VAMP3, ZBED3]	regulation of establishment of protein localization	9.30145e-10	8.39921e-07
GO:0050678	[APC, B4GALT1, BMPR2, CAV1, CCL2, CCND1, CDH1, CDK6, CDKN1C, FBXW7, FGF16, ITGB3, LAMC1, PGF, PRKD1, PTEN, RB1, SMO, SNAI2, SOX9, TGFBR1, TP63, TWIST2, VEGFA]	regulation of epithelial cell proliferation	9.59606e-10	8.65564e-07
GO:0051172	[AHR, AHRR, BMI1, BMPR2, CAV1, CCND1, CDKN1C, CEBPA, CREB1, DEPDC1, DLX2, E2F1, EGR1, ELK3, FBXW7, FOXA2, FOXG1, FOXO1, GNAI3, HDAC4, HDAC5, HES1, IKZF1, MAD2L2, MDFIC, NFIC, NFKB1, PHF19, PPARG, PPP1R13L, PRDM1, PTBP1, PTBP2, PURA, RARG, RB1, RCOR1, RELA, REST, RUNX2, SMO, SNAI2, SOX9, STAT3, TNF, TP63, TRIM29, TRPS1, TSC22D4, TWIST2, TXNIP, UHRF1, VEGFA, ZBTB7A, ZEB2]	negative regulation of nitrogen compound metabolic process	9.79829e-10	8.82826e-07
GO:0048870	[APC, B4GALT1, BAMBI, BCL2, BMPR2, CAV1, CCL2, CD47, CDH1, CDK6, CTGF, CXCL8, CYP1B1, DCX, ETS1, F11R, FGF16, FOXG1, GSK3B, GSN, HDAC5, HES1, ITGA5, ITGB1, ITGB3, JAG1, JAK1, JAK2, KANK1, KATNA1, LAMC1, MAPK14, MYH9, NTRK3, ONECUT2, OSBPL8, PAK6, PODXL, PRKD1, PTEN, RELN, RFFL, RHOG, ROCK1, S1PR1, SLC16A1, SMO, SNAI2, SOX9, STAT3, TGFBR1, TGFBR2, TNF, VEGFA, ZEB2]	cell motility	1.03673e-09	9.33059e-07
GO:0031327	[AGO1, AHR, AHRR, BMI1, BMPR2, CAPRIN2, CAV1, CCND1, CDKN1C, CEBPA, CREB1, DEPDC1, DLX2, E2F1, EGR1, ELK3, FBXW7, FOXA2, FOXG1, FOXO1, GNAI3, GSK3B, HDAC4, HDAC5, HES1, IKZF1, MAD2L2, MDFIC, NFIC, NFKB1, PHF19, PPARG, PPP1R13L, PRDM1, PURA, RARG, RB1, RCOR1, RELA, REST, RUNX2, SMO, SNAI2, SOX9, STAT3, TNF, TP63, TRIM29, TRPS1, TSC22D4, TWIST2, TXNIP, UHRF1, VEGFA, ZBTB7A, ZEB2]	negative regulation of cellular biosynthetic process	1.12643e-09	1.01266e-06
GO:0048666	[APC, APP, ARHGEF1, BCL2, BDNF, BLOC1S6, BMPR2, CAPRIN2, CDH1, CDKN1C, CREB1, DCX, DNM2, EGR2, FOXG1, GSK3B, HCN1, HES1, IQGAP1, ITGA5, ITGB1, ITGB3, JAK2, KANK1, KATNA1, LAMC1, MYH9, MYO10, NCOA3, NTRK3, ONECUT2, PMP22, PRDM1, PRKD1, PTEN, RB1, RELN, RHOG, ROCK1, RUNX1, RYK, SLC6A4, SNAP25, TLN1, TSKU, UHMK1, VEGFA, VIM, WEE1]	neuron development	1.1591e-09	1.04087e-06
GO:0001944	[AHR, B4GALT1, BMPR2, CAV1, CCL2, CTGF, CXCL8, CYP1B1, EGR1, ELK3, ETS1, FBXW7, FGF16, FOXO1, HDAC5, HES1, HTATIP2, ITGA5, ITGB1, ITGB3, JAG1, MAPK14, MYH9, NAA15, PGF, PKD2, PRKD1, PTEN, ROCK1, RUNX1, S1PR1, SMO, TGFBR1, TGFBR2, VEGFA]	vasculature development	1.1782e-09	1.05685e-06
GO:0050673	[APC, B4GALT1, BMPR2, CAV1, CCL2, CCND1, CDH1, CDK6, CDKN1C, ESR1, FBXW7, FGF16, ITGB3, LAMC1, PGF, PRKD1, PTEN, RB1, SMO, SNAI2, SOX9, TGFBR1, TNF, TP63, TWIST2, VEGFA]	epithelial cell proliferation	1.49538e-09	1.33986e-06
GO:0045665	[APP, ARHGEF1, CTDSP1, FOXA2, FOXG1, GSK3B, HES1, ITGB1, JAG1, KANK1, KATNA1, PMP22, PTEN, REST, RYK, SLC6A4, SOX9, VIM]	negative regulation of neuron differentiation	1.72102e-09	1.54032e-06
GO:0030097	[APC, BCL2, BMI1, CD164, CDK6, CDKN1C, CEBPA, CREB1, EGR1, ETS1, GAS2L1, HDAC4, HDAC5, HES1, IKZF1, ITGB1, JAG1, JAK2, KMT2A, MAPK14, MYH9, NFATC1, PLCG2, PPARG, PRDM1, RB1, RBM47, RCOR1, REST, RUNX1, RUNX2, SMAD5, SP1, TGFBR2, TNF, TUSC2, TWIST2, VEGFA, ZFP36L2]	hemopoiesis	1.76538e-09	1.57825e-06
GO:0006606	[BAMBI, CDH1, CDKN1A, CHP1, GSK3B, HES1, JAK2, KANK1, LITAF, MAPK14, MDFIC, PKD2, PTTG1IP, SLC6A4, SMO, SNAI2, STAT3, TGFBR1, TLR7, TNF, TRPS1, TXNIP]	protein import into nucleus	1.85818e-09	1.65935e-06
GO:0044744	[BAMBI, CDH1, CDKN1A, CHP1, GSK3B, HES1, JAK2, KANK1, LITAF, MAPK14, MDFIC, PKD2, PTTG1IP, SLC6A4, SMO, SNAI2, STAT3, TGFBR1, TLR7, TNF, TRPS1, TXNIP]	protein targeting to nucleus	1.85818e-09	1.65935e-06
GO:1902593	[BAMBI, CDH1, CDKN1A, CHP1, GSK3B, HES1, JAK2, KANK1, LITAF, MAPK14, MDFIC, PKD2, PTTG1IP, SLC6A4, SMO, SNAI2, STAT3, TGFBR1, TLR7, TNF, TRPS1, TXNIP]	single-organism nuclear import	1.85818e-09	1.65935e-06
GO:0045667	[APC, BMPR2, CDK6, CEBPA, HDAC4, HDAC5, JAG1, PDLIM7, PRKD1, RUNX2, SMAD5, SNAI2, TNF, TP63, TWIST2]	regulation of osteoblast differentiation	2.06184e-09	1.83916e-06
GO:0042063	[CCL2, CDK6, DLX2, EGR1, EGR2, FA2H, FOXG1, GSN, HES1, KLF15, LAMC1, NTRK3, PPARG, PTEN, RELA, RELN, SOX9, STAT3, TNFRSF21, VIM]	gliogenesis	2.40293e-09	2.14101e-06
GO:0009725	[AK2, ATP6V0E1, BCL2, BDNF, CAV1, CCL2, CCND1, CDK4, CDKN1A, CEBPA, CREB1, CTGF, DFFB, DHCR24, EGR1, EGR2, ESR1, ETS1, FGF16, FOXO1, GAS2L1, GNG10, HADH, HDAC5, ITGB1, JAK2, KANK1, NCOA3, NFKB1, NTRK3, OSBPL8, PGF, PGRMC2, PLOD3, PPARG, PTEN, RARG, RELA, REST, SLC6A4, STAT3, TGFBR2, TNF, TXNIP]	response to hormone	2.43735e-09	2.16924e-06
GO:0002062	[BMPR2, CHSY1, CREB3L2, CTGF, MAPK14, MEF2D, RARG, RELA, RUNX2, SNAI2, SOX9, TGFBR1, TGFBR2, TRPS1]	chondrocyte differentiation	2.44231e-09	2.17121e-06
GO:0010001	[CDK6, DLX2, EGR1, EGR2, FA2H, GSN, HES1, KLF15, LAMC1, NTRK3, PPARG, PTEN, RELA, RELN, SOX9, STAT3, TNFRSF21, VIM]	glial cell differentiation	2.50109e-09	2.22097e-06
GO:0030155	[APC, BCL2, CAV1, CCL2, CD164, CD47, CD59, CDH1, CDK6, CXCL8, CYP1B1, FOXA2, GSK3B, GSN, HES1, IKZF1, ITCH, ITGA5, ITGB1, JAK2, KANK1, MAD2L2, NCOA3, NID1, ONECUT2, PODXL, PTEN, ROCK1, S1PR1, SNAI2, SOX9, TGFBR2, TNF, TNFRSF21, VEGFA]	regulation of cell adhesion	2.62696e-09	2.33011e-06
GO:0009967	[ADORA2B, APC, BAMBI, BCL2, BCL2L11, BMPR2, BNIP2, CAPRIN2, CAV1, CD14, CDKN1C, CHSY1, CTGF, CYP1B1, DVL2, E2F1, ERH, FBXW7, FOXA2, GSK3B, GSN, HES1, ITGA5, ITGB1, ITGB3, JAG1, JAK2, KANK1, LDLRAP1, LITAF, MAP2K4, MAP3K12, MAPK14, MDFIC, NEK6, NFKB1, NTRK3, OSBPL8, PKD2, PRKD1, PTEN, RELA, RELN, RYK, SLC6A4, SMO, SOX9, STAT3, TGFBR1, TLR7, TNF, TP63, TRPS1, VEGFA, ZBED3, ZEB2]	positive regulation of signal transduction	2.75463e-09	2.4406e-06
GO:0051338	[ADORA2B, APC, APP, BMI1, CAV1, CCND1, CCNE2, CDC14B, CDK2, CDK4, CDKN1A, CDKN1C, CEBPA, CHP1, DVL2, FBXW7, FGF16, FOXA2, GSK3B, HIPK3, IQGAP1, ITGB3, JAK2, MAD2L2, MAP2K4, MAP3K12, MAPK14, MDFIC, NTRK3, PAK6, PARP16, PKD2, PPARG, PTEN, RB1, RBL2, RELN, TGFBR1, TGFBR2, TNF, TOM1L1, VEGFA, ZEB2, ZNF367]	regulation of transferase activity	3.38523e-09	2.99593e-06
GO:0072001	[ALDH9A1, APC, BCL2, BCL2L11, BDNF, CDKN1C, EGR1, HES1, IQGAP1, JAG1, KLF15, LAMC1, NID1, PGF, PKD2, PODXL, RDH10, SMAD5, SMO, SOX9, TGFBR1, TP63, VEGFA]	renal system development	4.05721e-09	3.58657e-06
GO:0045664	[APP, ARHGEF1, BCL2, BDNF, BMPR2, BNIP2, CAPRIN2, CTDSP1, DNM2, FOXA2, FOXG1, GSK3B, HES1, ITGB1, JAG1, KANK1, KATNA1, NEUROD1, NTRK3, PMP22, PRKD1, PTEN, RELN, REST, RYK, SLC6A4, SNAP25, SOX9, VEGFA, VIM]	regulation of neuron differentiation	4.26097e-09	3.75817e-06
GO:0014070	[AGO1, BCL2, BDNF, CAV1, CCL2, CCND1, CDH1, CDK4, CDKN1A, CEBPA, CTGF, CYP1B1, DFFB, EGR1, EGR2, ESR1, ETS1, GSN, HCN1, HDAC5, ITGB1, NCOA3, NFKB1, NTRK3, PGRMC2, PPARG, PTEN, RARG, RELA, REST, SLC16A1, SLC6A4, SMAD5, SMO, SNAI2, STAT3, TGFBR1, TGFBR2, TNF, TXNIP]	response to organic cyclic compound	4.25831e-09	3.76009e-06
GO:2000145	[APC, BCL2, BMPR2, CCL2, CDH1, CDK6, CXCL8, CYP1B1, ETS1, FGF16, GSN, HDAC5, ITGA5, ITGB1, ITGB3, JAG1, JAK2, KANK1, MAPK14, NTRK3, ONECUT2, OSBPL8, PODXL, PRKD1, PTEN, RELN, RFFL, ROCK1, S1PR1, SNAI2, SOX9, STAT3, TGFBR2, TNF, VEGFA]	regulation of cell motility	4.28282e-09	3.77316e-06
GO:0016055	[APC, BAMBI, CAPRIN2, CAV1, CCND1, CDH1, CTNND1, DVL2, EGR1, FOXO1, G3BP1, GSK3B, HBP1, KANK1, MAD2L2, MAPK14, MDFIC, NFKB1, PLCG2, PTEN, RARG, RYK, SMO, SNAI2, SOX9, TSKU, ZBED3, ZEB2]	Wnt signaling pathway	4.35588e-09	3.83317e-06
GO:0048514	[B4GALT1, CAV1, CCL2, CTGF, CXCL8, CYP1B1, ELK3, ETS1, FBXW7, FGF16, HDAC5, HES1, HTATIP2, ITGA5, ITGB1, ITGB3, JAG1, MAPK14, MYH9, NAA15, PGF, PKD2, PRKD1, PTEN, ROCK1, RUNX1, S1PR1, SMO, TGFBR1, TGFBR2, VEGFA]	blood vessel morphogenesis	4.56964e-09	4.01671e-06
GO:0000904	[APC, APP, ARHGEF1, BAMBI, BCL2, BDNF, BMPR2, CAPRIN2, CDH1, CREB1, DCX, DNM2, EGR2, FOXA2, FOXG1, GSK3B, HES1, ITGA5, ITGB1, ITGB3, KANK1, LAMC1, MAD2L2, MYH9, MYO10, NCOA3, NFATC1, NTRK3, PLOD3, PTEN, RB1, RELN, RHOG, ROCK1, RYK, SMO, SNAI2, SOX9, TGFBR1, TLN1, TSKU, VAMP3, VEGFA]	cell morphogenesis involved in differentiation	4.76508e-09	4.18374e-06
GO:0048585	[ACAA2, APC, ARHGEF1, BAMBI, BCL2, CAV1, CCL2, CCND1, CD59, CDH1, CDK6, CHP1, CTNND1, CXCL8, DLX2, DVL2, EGR1, ESR1, FBXW7, FOXA2, FOXO1, G3BP1, GSK3B, HIPK3, ITCH, ITGB1, KANK1, LITAF, MAD2L2, MAPK14, MICA, MYH9, NEUROD1, NFKB1, ONECUT2, PPARG, PRDM1, PTEN, PTTG1IP, RB1, RELA, RFFL, RUNX2, RYK, SLC6A4, SNAI2, SOX9, TGFBR1, TGFBR2, TMBIM1, TNF, TNFRSF1B, TP63, TSKU, VEGFA]	negative regulation of response to stimulus	4.88861e-09	4.28731e-06
GO:0043069	[ACAA2, APC, ARAF, BCL2, BDNF, BNIP2, CAV1, CCL2, CD59, CDKN1A, DHCR24, EGR1, EGR2, FAM129B, FOXO1, GSK3B, HIPK3, HTATIP2, ITCH, ITGA5, ITGB1, JAK2, NAA15, NEUROD1, NFKB1, PLCG2, PTEN, PTTG1IP, RARG, RELA, RFFL, ROCK1, SLC6A4, SMO, SNAI2, SOX9, STAT3, TGFBR1, TMBIM1, TNF, TP63, TWIST2, VEGFA]	negative regulation of programmed cell death	5.08664e-09	4.4559e-06
GO:0042493	[BCL2, BDNF, CCL2, CCND1, CDH1, CDK4, CDKN1A, CREB1, DFFB, EGR1, GSK3B, HADH, HDAC4, HDAC5, ITGB1, KMT2A, NEUROD1, PGF, PPARG, PTEN, RELA, REST, SLC22A5, SLC6A4, STAT3, TGFBR2, TNF, TXNIP]	response to drug	6.51214e-09	5.69813e-06
GO:0018105	[ARAF, BCL2, BDNF, CAPRIN2, CAV1, CDK2, DCX, GSK3B, HIPK3, MAD2L2, MAP3K12, MAPK14, NEK6, NTRK3, PRKD1, TGFBR1, TGFBR2, TNF, UHMK1, VEGFA]	peptidyl-serine phosphorylation	6.54077e-09	5.71663e-06
GO:1900180	[BAMBI, CDH1, CDKN1A, CHP1, GSK3B, JAK2, KANK1, LITAF, MAPK14, MDFIC, PKD2, RASSF5, SMO, SNAI2, TGFBR1, TLR7, TNF, TRIM29]	regulation of protein localization to nucleus	6.63529e-09	5.79261e-06
GO:0098602	[APC, BCL2, CAV1, CCL2, CD47, CD59, CDH1, CDK6, CTNND1, CYP1B1, EGR1, ELF4, FOXA2, GSN, HES1, IKZF1, ITCH, ITGA5, ITGB1, ITGB3, JAK2, KANK1, LAMC1, MAD2L2, MICA, MYH9, NCOA3, PODXL, ROCK1, RUNX2, SNAI2, SOX9, TGFBR2, TLN1, TNF, TNFRSF21, VAMP3, VEGFA, ZFP36L2]	single organism cell adhesion	6.81008e-09	5.93839e-06
GO:0001822	[ALDH9A1, APC, BCL2, BCL2L11, BDNF, CDKN1C, EGR1, HES1, IQGAP1, JAG1, KLF15, LAMC1, NID1, PGF, PKD2, PODXL, RDH10, SMAD5, SMO, SOX9, TGFBR1, VEGFA]	kidney development	6.84389e-09	5.96103e-06
GO:0031099	[BCL2, CCL2, CCND1, CDK4, CDKN1A, CEBPA, DFFB, GSN, JAK2, LAMC1, MAPK14, MTPN, NTRK3, PGF, PPARG, TGFBR2]	regeneration	7.83349e-09	6.81514e-06
GO:0071407	[AGO1, BDNF, CAV1, CCL2, CDH1, CEBPA, CYP1B1, EGR1, EGR2, ESR1, HCN1, ITGB1, NCOA3, NFKB1, PGRMC2, PPARG, RARG, RELA, REST, SLC16A1, SLC6A4, SMAD5, SMO, SNAI2, TNF]	cellular response to organic cyclic compound	8.66573e-09	7.53052e-06
GO:0016049	[APP, ATP6V0E1, BCL2, BDNF, BMPR2, CAPRIN2, CDKN1A, CRIM1, CTGF, DCX, DNM2, GAS2L1, GSK3B, IQGAP1, ITCH, ITGB1, ITGB3, LAMC1, MAD2L2, MAP2K4, MTPN, NTRK3, PPARG, RARG, RYK, SOX9, TGFBR1, TGFBR2, VEGFA]	cell growth	8.73609e-09	7.58293e-06
GO:0018193	[AHRR, APP, ARAF, ARID4B, B4GALT1, BCL2, BDNF, BMI1, CAPRIN2, CAV1, CDK2, DCX, DFFB, DVL2, EGR1, EGR2, FBXW7, GSK3B, HDAC4, HDAC5, HES1, HIPK3, ITGA5, ITGB1, ITGB3, JAK1, JAK2, KLF15, KMT2A, KMT2C, MAD2L2, MAGT1, MAN2A1, MAP2K4, MAP3K12, MAPK14, NCOA3, NEK6, NTRK3, PHF19, PRKD1, RELN, RYK, SLC17A5, SNAI2, TGFBR1, TGFBR2, TNF, UHMK1, VEGFA, WEE1]	peptidyl-amino acid modification	9.75678e-09	8.45913e-06
GO:0043010	[APC, BMPR2, CDK4, CDKN1C, CYP1B1, HCN1, IKZF1, JAG1, LAMC1, MAN2A1, NEUROD1, NTRK3, PPP1R13L, RARG, RDH10, SOX9, SP1, TGFBR1, TGFBR2, TSKU, TWIST2, VEGFA, VIM]	camera-type eye development	1.03357e-08	8.95074e-06
GO:0040012	[APC, BCL2, BMPR2, CCL2, CDH1, CDK6, CXCL8, CYP1B1, ETS1, FGF16, GSN, HDAC5, ITGA5, ITGB1, ITGB3, JAG1, JAK2, KANK1, MAPK14, NTRK3, ONECUT2, OSBPL8, PODXL, PRKD1, PTEN, RELN, RFFL, ROCK1, RYK, S1PR1, SNAI2, SOX9, STAT3, TGFBR2, TNF, VEGFA]	regulation of locomotion	1.04174e-08	9.01104e-06
GO:1902580	[ADORA2B, BAMBI, BCL2, BCL2L11, BLOC1S6, CAV1, CDH1, CDKN1A, CHP1, CTDSP2, DNM2, E2F1, F11R, FBXW7, FCHO2, GSK3B, GSN, HES1, ITGB1, JAK2, KANK1, LDLRAP1, LITAF, MAPK14, MDFIC, MYH9, OSBPL8, PKD2, PTEN, PTTG1IP, RB1, RELN, RHOG, SEC11A, SLC6A4, SMO, SNAI2, SNAP25, SPDL1, STAT3, STX2, TGFBR1, TLR7, TMBIM1, TNF, TRIP11, TRPS1, TSPAN15, TXNIP, VAMP3, ZBED3]	single-organism cellular localization	1.11662e-08	9.64756e-06
GO:0043066	[ACAA2, APC, ARAF, BCL2, BDNF, BNIP2, CAV1, CCL2, CD59, CDKN1A, DHCR24, EGR1, EGR2, FAM129B, FOXO1, GSK3B, HIPK3, HTATIP2, ITCH, ITGA5, ITGB1, JAK2, NAA15, NEUROD1, NFKB1, PTEN, PTTG1IP, RARG, RELA, RFFL, ROCK1, SLC6A4, SMO, SNAI2, SOX9, STAT3, TGFBR1, TMBIM1, TNF, TP63, TWIST2, VEGFA]	negative regulation of apoptotic process	1.12432e-08	9.70288e-06
GO:0048588	[APP, BDNF, BMPR2, DCX, DNM2, GSK3B, IQGAP1, ITGB1, LAMC1, MAP2K4, NTRK3, RARG, RYK, SOX9, TGFBR2, VEGFA]	developmental cell growth	1.15907e-08	9.99118e-06
GO:0097305	[CCL2, CCND1, CD14, CDH1, CDK4, CDKN1A, CTGF, DFFB, EGR1, ESR1, ETS1, GSN, ITGB1, NCOA3, NTRK3, PTEN, SLC6A4, SMO, SNAI2, STAT3, TGFBR1, TGFBR2, TXNIP]	response to alcohol	1.23736e-08	1.06537e-05
GO:0030334	[APC, BCL2, BMPR2, CCL2, CDH1, CXCL8, CYP1B1, ETS1, FGF16, GSN, HDAC5, ITGA5, ITGB1, ITGB3, JAG1, JAK2, KANK1, MAPK14, NTRK3, ONECUT2, OSBPL8, PODXL, PRKD1, PTEN, RELN, RFFL, S1PR1, SNAI2, SOX9, STAT3, TGFBR2, TNF, VEGFA]	regulation of cell migration	1.47789e-08	1.27099e-05
GO:0001775	[ADORA2B, AHR, APC, APP, BCL2, BLOC1S6, CAV1, CCL2, CD47, CD59, CDK6, CDKN1A, CTGF, CXCL8, EGR1, ELF4, GNAI3, GSN, HDAC4, HDAC5, HES1, IKZF1, ITCH, ITGB1, ITGB3, JAK2, MAPK14, MICA, MYH9, PLCG2, PRDM1, RHOG, RUNX2, SWAP70, TGFBR1, TGFBR2, TLN1, TLR7, TNF, TNFRSF21, TUSC2, VAMP3, VEGFA, ZFP36L2]	cell activation	1.6669e-08	1.43187e-05
GO:0051726	[APC, APP, BCL2, BCL2L11, BTG3, CCND1, CCNE2, CDK2, CDK4, CDK6, CDKN1A, CDKN1C, CEBPA, CTDSP1, CTDSP2, CTGF, CXCL8, DHCR24, E2F1, E2F2, E2F5, ETS1, FBXW7, FOXG1, GAS2L1, HBP1, HES1, ITGB1, MAD2L2, NEK6, NEUROD1, PAK6, PKD2, PTEN, RB1, RBL2, SLC6A4, SOX9, TGFBR1, TNF, TOM1L1, TP63, UHMK1, WEE1]	regulation of cell cycle	1.6669e-08	1.43187e-05
GO:0018209	[ARAF, BCL2, BDNF, CAPRIN2, CAV1, CDK2, DCX, GSK3B, HIPK3, MAD2L2, MAP3K12, MAPK14, NEK6, NTRK3, PRKD1, TGFBR1, TGFBR2, TNF, UHMK1, VEGFA]	peptidyl-serine modification	1.78023e-08	1.52743e-05
GO:0048729	[B4GALT1, BCL2, BMPR2, CDH1, DVL2, ESR1, FOXA2, GSN, HCN1, HES1, ITGA5, ITGB1, ITGB3, JAG1, MAN2A1, NCOA3, PGF, PKD2, PLOD3, PODXL, RARG, RDH10, RUNX1, S1PR1, SLC6A4, SMO, SNAI2, SOX9, TEAD1, TGFBR2, TNF, TP63, VEGFA, ZEB2]	tissue morphogenesis	1.87616e-08	1.60787e-05
GO:0017038	[BAMBI, CDH1, CDKN1A, CHP1, GSK3B, HES1, JAK2, KANK1, LITAF, MAPK14, MDFIC, PKD2, PTTG1IP, SLC6A4, SMO, SNAI2, STAT3, TGFBR1, TLR7, TNF, TRPS1, TXNIP]	protein import	1.88297e-08	1.61182e-05
GO:0060560	[APP, BDNF, BMPR2, DCX, DNM2, ESR1, GSK3B, IQGAP1, ITGB1, LAMC1, NTRK3, RARG, RDH10, RYK, S1PR1, SOX9, TGFBR2, VEGFA]	developmental growth involved in morphogenesis	1.92324e-08	1.64437e-05
GO:0001525	[B4GALT1, CAV1, CCL2, CTGF, CXCL8, CYP1B1, ELK3, ETS1, FGF16, HDAC5, HTATIP2, ITGA5, ITGB1, ITGB3, JAG1, MAPK14, MYH9, NAA15, PGF, PRKD1, PTEN, ROCK1, RUNX1, S1PR1, TGFBR1, TGFBR2, VEGFA]	angiogenesis	2.07372e-08	1.77095e-05
GO:0071396	[CCL2, CD14, CXCL8, E2F1, EGR1, ESR1, ITGB1, LITAF, MAPK14, NCOA3, NFKB1, NTRK3, PGRMC2, PLSCR3, PPARG, PRDM1, RARG, RELA, REST, SLC6A4, SMO, SNAI2, SOX9, TNF, TNFRSF1B]	cellular response to lipid	2.15936e-08	1.84193e-05
GO:0043549	[ADORA2B, APC, APP, CAV1, CCND1, CCNE2, CDK4, CDKN1A, CDKN1C, CEBPA, CHP1, DVL2, FBXW7, FGF16, FOXA2, GSK3B, HIPK3, IQGAP1, ITGB3, JAK2, MAP2K4, MAP3K12, MAPK14, MDFIC, NTRK3, PAK6, PARP16, PKD2, PTEN, RB1, RBL2, RELN, TGFBR1, TGFBR2, TNF, TOM1L1, VEGFA, ZEB2]	regulation of kinase activity	2.39843e-08	2.04346e-05
GO:0009611	[ADORA2B, ALOX5AP, APP, B4GALT1, BCL2, BLOC1S6, CAV1, CCL2, CD47, CD59, CDK2, CTGF, ELK3, ETS1, F11R, FOXA2, GNAI3, GSN, ITGA5, ITGB1, ITGB3, JAK2, KANK1, LAMC1, MAPK14, MTPN, MYH9, NFKB1, NTRK3, PAPSS2, PLCG2, PPARG, RCOR1, RELA, RHOG, SLC16A1, STX2, TGFBR1, TGFBR2, TLN1, TLR7, TNF, TNFRSF1B, VAMP3, VEGFA, WEE1]	response to wounding	2.50209e-08	2.12927e-05
GO:0001503	[APC, BCL2, BMPR2, CDK6, CEBPA, CHSY1, CTGF, EGR2, ERH, HDAC4, HDAC5, JAG1, MEF2D, PDLIM7, PRKD1, RUNX2, S1PR1, SMAD5, SMO, SNAI2, SOX9, SP1, TNF, TP63, TWIST2]	ossification	2.79512e-08	2.37585e-05
GO:0031175	[APC, APP, ARHGEF1, BCL2, BDNF, BLOC1S6, BMPR2, CAPRIN2, CDH1, CREB1, DCX, DNM2, EGR2, FOXG1, GSK3B, IQGAP1, ITGA5, ITGB1, ITGB3, JAK2, KANK1, KATNA1, LAMC1, MYH9, MYO10, NCOA3, NTRK3, PMP22, PRKD1, PTEN, RB1, RELN, RHOG, ROCK1, RYK, SNAP25, TLN1, TSKU, UHMK1, VEGFA, VIM, WEE1]	neuron projection development	2.94978e-08	2.50436e-05
GO:0023057	[ACAA2, APC, ARHGEF1, BAMBI, BCL2, BDNF, CAV1, CCND1, CDH1, CHP1, CTNND1, CXCL8, DLX2, DVL2, EGR1, ESR1, FBXW7, FOXO1, G3BP1, GSK3B, HADH, HIPK3, ITCH, ITGB1, KANK1, LITAF, MAD2L2, MAPK14, MYH9, NEUROD1, ONECUT2, PPARG, PRDM1, PTEN, PTTG1IP, RB1, RELA, REST, RFFL, RUNX2, SLC6A4, SNAI2, SOX9, TGFBR1, TGFBR2, TMBIM1, TNF, TSKU, VEGFA]	negative regulation of signaling	3.29875e-08	2.79734e-05
GO:0048646	[B4GALT1, BCL2L11, BMPR2, CAV1, CCL2, CDH1, CTGF, CXCL8, CYP1B1, DVL2, EGR2, ELK3, ETS1, FGF16, FOXA2, GSK3B, HDAC5, HES1, HTATIP2, ITGA5, ITGB1, ITGB3, JAG1, MAPK14, MTPN, MYH9, NAA15, ONECUT2, PGF, PMP22, PODXL, PRKD1, PTEN, RARG, RDH10, RELN, ROCK1, RUNX1, S1PR1, SLC6A4, SMO, SNAI2, SOX9, SP1, TGFBR1, TGFBR2, TP63, VEGFA, ZEB2]	anatomical structure formation involved in morphogenesis	3.29875e-08	2.79734e-05
GO:0051272	[APC, BCL2, BMPR2, CCL2, CXCL8, ETS1, FGF16, ITGA5, ITGB1, ITGB3, JAK2, MAPK14, NTRK3, ONECUT2, PODXL, PRKD1, RELN, S1PR1, SNAI2, SOX9, TGFBR1, TGFBR2, TNF, VEGFA]	positive regulation of cellular component movement	3.6013e-08	3.0503e-05
GO:0009968	[ACAA2, APC, ARHGEF1, BAMBI, BCL2, CAV1, CCND1, CDH1, CHP1, CTNND1, CXCL8, DLX2, DVL2, EGR1, ESR1, FBXW7, FOXO1, G3BP1, GSK3B, HIPK3, ITCH, ITGB1, KANK1, LITAF, MAD2L2, MAPK14, MYH9, NEUROD1, ONECUT2, PPARG, PRDM1, PTEN, PTTG1IP, RB1, RELA, RFFL, RUNX2, SLC6A4, SNAI2, SOX9, TGFBR1, TGFBR2, TMBIM1, TNF, TSKU, VEGFA]	negative regulation of signal transduction	3.80147e-08	3.21604e-05
GO:0045859	[ADORA2B, APC, APP, CAV1, CCND1, CCNE2, CDK4, CDKN1A, CDKN1C, CEBPA, CHP1, DVL2, FBXW7, FGF16, GSK3B, HIPK3, IQGAP1, ITGB3, JAK2, MAP2K4, MAP3K12, MAPK14, MDFIC, NTRK3, PAK6, PARP16, PKD2, PTEN, RB1, RELN, TGFBR1, TGFBR2, TNF, TOM1L1, VEGFA, ZEB2]	regulation of protein kinase activity	3.90957e-08	3.30358e-05
GO:0001934	[ADORA2B, ARAF, BCL2, BDNF, BMPR2, BNIP2, CAPRIN2, CAV1, CCND1, CDKN1A, CTGF, DVL2, FBXW7, GSK3B, HES1, IQGAP1, ITGA5, ITGB1, ITGB3, JAK2, MAD2L2, MAP2K4, MAP3K12, MAPK14, MDFIC, NTRK3, PAK6, PARP16, PKD2, PRKD1, RELN, RYK, SOX9, TGFBR1, TGFBR2, TNF, TOM1L1, VEGFA, ZEB2]	positive regulation of protein phosphorylation	4.01755e-08	3.39081e-05
GO:0010648	[ACAA2, APC, ARHGEF1, BAMBI, BCL2, BDNF, CAV1, CCND1, CDH1, CHP1, CTNND1, CXCL8, DLX2, DVL2, EGR1, ESR1, FBXW7, FOXO1, G3BP1, GSK3B, HADH, HIPK3, ITCH, ITGB1, KANK1, LITAF, MAD2L2, MAPK14, MYH9, NEUROD1, ONECUT2, PPARG, PRDM1, PTEN, PTTG1IP, RB1, RELA, REST, RFFL, RUNX2, SLC6A4, SNAI2, SOX9, TGFBR1, TGFBR2, TMBIM1, TNF, TSKU, VEGFA]	negative regulation of cell communication	4.28395e-08	3.61137e-05
GO:0048568	[CDKN1C, CEBPA, CXCL8, DLX2, DVL2, EYA4, FOXG1, HES1, KMT2A, NCOA3, NEUROD1, PKD2, PPP1R13L, PRDM1, RARG, RDH10, RUNX1, RUNX2, SMO, SOX9, SP1, TEAD1, TGFBR1, TGFBR2, TNF, TWIST2, VEGFA]	embryonic organ development	5.02151e-08	4.22811e-05
GO:0001649	[APC, BMPR2, CDK6, CEBPA, ERH, HDAC4, HDAC5, JAG1, MEF2D, PDLIM7, PRKD1, RUNX2, SMAD5, SMO, SNAI2, TNF, TP63, TWIST2]	osteoblast differentiation	5.12439e-08	4.30962e-05
GO:0030111	[APC, BAMBI, CAPRIN2, CAV1, CCND1, CDH1, CTNND1, DVL2, EGR1, FOXO1, G3BP1, GSK3B, KANK1, MAD2L2, MAPK14, MDFIC, NFKB1, SNAI2, SOX9, TSKU, ZBED3, ZEB2]	regulation of Wnt signaling pathway	5.41359e-08	4.54741e-05
GO:0060070	[APC, BAMBI, CAPRIN2, CAV1, CCND1, CDH1, CTNND1, DVL2, EGR1, FOXO1, G3BP1, GSK3B, MAD2L2, MAPK14, NFKB1, PTEN, RARG, SMO, SNAI2, SOX9, ZBED3]	canonical Wnt signaling pathway	5.5541e-08	4.65989e-05
GO:0048863	[APC, BAMBI, BCL2, CDK6, FOXA2, FOXO1, GSK3B, HES1, JAG1, MAD2L2, NFATC1, PHF19, RDH10, REST, RUNX2, SMO, SNAI2, SOX9, STAT3, TEAD1, TGFBR1, TP63, ZEB2, ZFP36L2]	stem cell differentiation	5.73728e-08	4.80784e-05
GO:0042306	[BAMBI, CDH1, CDKN1A, CHP1, GSK3B, JAK2, KANK1, LITAF, MAPK14, MDFIC, PKD2, SMO, SNAI2, TGFBR1, TLR7, TNF]	regulation of protein import into nucleus	5.83329e-08	4.88247e-05
GO:0006913	[BAMBI, CDH1, CDKN1A, CHP1, EGR2, GSK3B, HES1, HTATIP2, JAK2, KANK1, LITAF, MAPK14, MDFIC, NEUROD1, PKD2, PTTG1IP, SLC6A4, SMO, SNAI2, STAT3, TGFBR1, TLR7, TNF, TRPS1, TXNIP, UHMK1]	nucleocytoplasmic transport	6.17681e-08	5.16382e-05
GO:0030335	[APC, BCL2, BMPR2, CCL2, CXCL8, ETS1, FGF16, ITGA5, ITGB1, ITGB3, JAK2, MAPK14, NTRK3, ONECUT2, PODXL, PRKD1, RELN, S1PR1, SNAI2, SOX9, TGFBR2, TNF, VEGFA]	positive regulation of cell migration	6.65877e-08	5.56007e-05
GO:0048545	[BCL2, CAV1, CCL2, CCND1, CDK4, CDKN1A, CEBPA, CTGF, DFFB, EGR1, ESR1, ETS1, NCOA3, NTRK3, PGRMC2, PPARG, PTEN, RARG, RELA, REST, SLC6A4, STAT3, TGFBR2, TNF, TXNIP]	response to steroid hormone	7.15793e-08	5.96971e-05
GO:0051169	[BAMBI, CDH1, CDKN1A, CHP1, EGR2, GSK3B, HES1, HTATIP2, JAK2, KANK1, LITAF, MAPK14, MDFIC, NEUROD1, PKD2, PTTG1IP, SLC6A4, SMO, SNAI2, STAT3, TGFBR1, TLR7, TNF, TRPS1, TXNIP, UHMK1]	nuclear transport	7.77423e-08	6.47593e-05
GO:0030099	[APC, CDK6, CDKN1C, CEBPA, CREB1, ETS1, GAS2L1, IKZF1, JAG1, JAK2, MAPK14, MYH9, NFATC1, PPARG, RB1, RCOR1, RUNX1, SMAD5, SP1, TGFBR2, TNF, TWIST2, VEGFA]	myeloid cell differentiation	7.79444e-08	6.48497e-05
GO:0007169	[AGO1, APP, ARHGEF1, ATP6V0E1, BCL2L11, BDNF, BMPR2, CAV1, CCL2, CDKN1A, CREB1, CRIM1, CTGF, CTNND1, FBXW7, FGF16, FOXO1, GSK3B, IQGAP1, ITGA5, ITGB3, JAK1, JAK2, KANK1, MAPK14, MYH9, NFKB1, NTRK3, OSBPL8, PGF, PRKD1, PTEN, RELA, ROCK1, RUNX2, SOX9, STAT3, TXNIP, VEGFA]	transmembrane receptor protein tyrosine kinase signaling pathway	8.23123e-08	6.84016e-05
GO:0010035	[ALOX5AP, BCL2, BDNF, CAV1, CCND1, CD14, CDH1, CDK2, CDK4, CEBPA, CPNE3, CREB1, CYP1B1, ETS1, FOXO1, GSK3B, GSN, IQGAP1, MMP3, NFKB1, PKD2, PPARG, PTEN, RELA, SLC6A4, TXNIP]	response to inorganic substance	8.51464e-08	7.06715e-05
GO:2000147	[APC, BCL2, BMPR2, CCL2, CXCL8, ETS1, FGF16, ITGA5, ITGB1, ITGB3, JAK2, MAPK14, NTRK3, ONECUT2, PODXL, PRKD1, RELN, S1PR1, SNAI2, SOX9, TGFBR2, TNF, VEGFA]	positive regulation of cell motility	9.58829e-08	7.94869e-05
GO:0042327	[ADORA2B, ARAF, BCL2, BDNF, BMPR2, BNIP2, CAPRIN2, CAV1, CCND1, CDKN1A, CTGF, DVL2, FBXW7, GSK3B, HES1, IQGAP1, ITGA5, ITGB1, ITGB3, JAK2, MAD2L2, MAP2K4, MAP3K12, MAPK14, MDFIC, NTRK3, PAK6, PARP16, PKD2, PRKD1, RELN, RYK, SOX9, TGFBR1, TGFBR2, TNF, TOM1L1, VEGFA, ZEB2]	positive regulation of phosphorylation	1.01786e-07	8.4279e-05
GO:0001889	[AK2, ALDH9A1, CCND1, CEBPA, DFFB, FBXW7, HES1, MAN2A1, ONECUT2, PKD2, RELA, RUNX1, SOX9, SP1]	liver development	1.03752e-07	8.58029e-05
GO:0016337	[APC, BCL2, CAV1, CCL2, CD47, CD59, CDH1, CDK6, CTNND1, CYP1B1, EGR1, ELF4, FOXA2, GSN, HES1, IKZF1, ITCH, ITGA5, ITGB1, ITGB3, JAK2, MAD2L2, MICA, MYH9, PODXL, ROCK1, RUNX2, SNAI2, SOX9, TGFBR2, TLN1, TNF, TNFRSF21, VEGFA, ZFP36L2]	single organismal cell-cell adhesion	1.17813e-07	9.73133e-05
GO:0060322	[AK2, APP, BCL2, BCL2L11, BMPR2, CDH1, CDK6, CREB1, CTNND1, DBI, DCX, DFFB, DLX2, E2F1, EGR2, ETS1, FOXA2, FOXG1, GSK3B, HES1, IKZF1, ITGB1, MTPN, NEUROD1, PTEN, RARG, RELN, RYK, S1PR1, SLC6A4, SMO, TGFBR2, TSKU, TWIST2, ZEB2]	head development	1.17813e-07	9.73133e-05
GO:0061008	[AK2, ALDH9A1, CCND1, CEBPA, DFFB, FBXW7, HES1, MAN2A1, ONECUT2, PKD2, RELA, RUNX1, SOX9, SP1]	hepaticobiliary system development	1.25408e-07	0.000103462
GO:0002009	[B4GALT1, BCL2, CDH1, DVL2, ESR1, FOXA2, GSN, HES1, ITGA5, JAG1, NCOA3, PGF, PKD2, PLOD3, PODXL, RARG, RDH10, RUNX1, SLC6A4, SMO, SNAI2, SOX9, TEAD1, TGFBR2, TNF, TP63, VEGFA, ZEB2]	morphogenesis of an epithelium	1.27058e-07	0.000104696
GO:0010942	[APC, B4GALT1, BCL2, BCL2L11, CAV1, CD14, CDK4, CDKN1A, CTGF, CYP1B1, DNM2, E2F1, EGR1, FBXW7, FOXO1, GSK3B, GSN, HEBP2, ITGB1, JAK2, MAP2K4, MMP3, NEUROD1, PPARG, PTEN, RARG, REST, TGFBR1, TNF, TP63, TRPS1, TXNIP]	positive regulation of cell death	1.52365e-07	0.000125396
GO:0060485	[BAMBI, BCL2, FOXA2, GSK3B, HES1, JAG1, MAD2L2, NFATC1, PKD2, RDH10, REST, SLC6A4, SMO, SNAI2, SOX9, TEAD1, TGFBR1, ZEB2]	mesenchyme development	1.54853e-07	0.000127289
GO:0061024	[ACAA2, ANKRD27, AP1M2, APP, BCL2, BCL2L11, BLOC1S6, CAV1, CDH1, CHP1, CTDSP2, DHCR24, DNM2, E2F1, F11R, FA2H, FCHO2, GNAI3, GSK3B, GSN, HEBP2, ITGB1, LDLRAP1, MYH9, NEK6, NEK9, OSBPL8, PLSCR3, PPARG, PTEN, RELN, RHOG, SEC11A, SERP1, SLC6A4, SNAP25, STX10, STX2, TMBIM1, TSPAN15, VAMP3, VPS37C]	membrane organization	2.12441e-07	0.000174414
GO:0051098	[APP, BAMBI, BCL2, CAPRIN2, CAV1, E2F1, GSK3B, HDAC4, HDAC5, HES1, JAK2, LDLRAP1, MAD2L2, MAPRE1, NEUROD1, ROCK1, SMO, TGFBR1, TWIST2]	regulation of binding	2.20327e-07	0.000180668
GO:0046822	[BAMBI, CDH1, CDKN1A, CHP1, GSK3B, JAK2, KANK1, LITAF, MAPK14, MDFIC, PKD2, SMO, SNAI2, TGFBR1, TLR7, TNF, UHMK1]	regulation of nucleocytoplasmic transport	2.24983e-07	0.000184261
GO:0061061	[BCL2, BDNF, BNIP2, CAV1, CD164, CHODL, EGR1, EGR2, GSK3B, HDAC4, HDAC5, HES1, ITGB1, JAG1, MAP2K4, MAPK14, MEF2D, MTPN, MYH9, PTBP1, RB1, REST, S1PR1, SERP1, SMO, SOX9, TAGLN, TGFBR2, TNF, VEGFA]	muscle structure development	2.30534e-07	0.000188577
GO:0040017	[APC, BCL2, BMPR2, CCL2, CXCL8, ETS1, FGF16, ITGA5, ITGB1, ITGB3, JAK2, MAPK14, NTRK3, ONECUT2, PODXL, PRKD1, RELN, S1PR1, SNAI2, SOX9, TGFBR2, TNF, VEGFA]	positive regulation of locomotion	2.34396e-07	0.000191501
GO:0002065	[BCL2, BLOC1S6, CDH1, CDK6, CDKN1A, GSK3B, HES1, JAG1, NEUROD1, PRDM1, RARG, SMO, TP63, ZEB2]	columnar/cuboidal epithelial cell differentiation	2.37118e-07	0.000193489
GO:0051090	[CHP1, CYP1B1, DVL2, ESR1, FOXA2, HDAC4, HDAC5, ITCH, JAK2, MAD2L2, MAPK14, MTPN, NEUROD1, NFKB1, PPARG, PRKD1, PTEN, RB1, RELA, RELN, SMO, TNF, VEGFA]	regulation of sequence-specific DNA binding transcription factor activity	2.57919e-07	0.000210204
GO:0051130	[AHR, APC, ARFIP1, ARPC1B, BAMBI, BCL2, BCL2L11, BDNF, BMPR2, CAPRIN2, CAV1, CCL2, CD14, CD47, CHP1, CTGF, E2F1, FBXW7, GSK3B, GSN, HES1, ITGB1, KMT2A, LDLRAP1, MAP3K12, MAPK14, MMP3, NCOA3, NTRK3, PHF19, PPARG, PRKD1, PTEN, RB1, RELN, RHOG, ROCK1, SNAI2, SOX9, STOM, SURF4, TGFBR1, TNF, VEGFA, ZBED3]	positive regulation of cellular component organization	2.61974e-07	0.000213247
GO:0036296	[BDNF, CAV1, CDK4, CDKN1A, EGR1, FOXO1, PPARG]	response to increased oxygen levels	2.66873e-07	0.000216967
GO:0055093	[BDNF, CAV1, CDK4, CDKN1A, EGR1, FOXO1, PPARG]	response to hyperoxia	2.66873e-07	0.000216967
GO:0007420	[AK2, APP, BCL2, BCL2L11, BMPR2, CDH1, CDK6, CREB1, CTNND1, DBI, DCX, DFFB, DLX2, E2F1, EGR2, ETS1, FOXA2, FOXG1, GSK3B, HES1, IKZF1, ITGB1, MTPN, NEUROD1, PTEN, RELN, RYK, S1PR1, SLC6A4, SMO, TGFBR2, TSKU, ZEB2]	brain development	3.15858e-07	0.000256477
GO:0072006	[BCL2, EGR1, HES1, IQGAP1, JAG1, KLF15, LAMC1, NID1, PGF, PKD2, PODXL, SMO, SOX9, VEGFA]	nephron development	3.35366e-07	0.000271981
GO:0051216	[BMPR2, CHSY1, CREB3L2, CTGF, DLX2, MAPK14, MEF2D, RARG, RELA, RUNX2, SMAD5, SNAI2, SOX9, TGFBR1, TGFBR2, TRPS1]	cartilage development	3.44216e-07	0.000278815
GO:0048762	[BAMBI, BCL2, FOXA2, GSK3B, HES1, JAG1, MAD2L2, NFATC1, RDH10, REST, SMO, SNAI2, SOX9, TGFBR1, ZEB2]	mesenchymal cell differentiation	3.5404e-07	0.000286418
GO:0051223	[ARFIP1, BAMBI, CD14, CDH1, CDKN1A, CHP1, DNAJC1, FBXW7, FOXA2, GSK3B, HADH, HES1, IQGAP1, JAK2, KANK1, LITAF, MAPK14, MDFIC, NEUROD1, PKD2, REST, SEC11A, SERP1, SLC16A1, SMO, SNAI2, SNAP25, TGFBR1, TLR7, TNF, TNFRSF21, UHMK1, VAMP3, ZBED3]	regulation of protein transport	3.55762e-07	0.000287456
GO:0045786	[APC, BCL2, BTG3, CCND1, CDK2, CDK4, CDK6, CDKN1A, CDKN1C, CEBPA, CTDSP1, CTDSP2, CXCL8, DHCR24, ETS1, FBXW7, GAS2L1, HBP1, MAD2L2, NEUROD1, PKD2, PTEN, RB1, TGFBR1, TOM1L1, TP63, UHMK1]	negative regulation of cell cycle	4.77392e-07	0.000385256
GO:0043068	[APC, B4GALT1, BCL2, BCL2L11, CAV1, CD14, CDK4, CDKN1A, CTGF, CYP1B1, DNM2, E2F1, EGR1, FBXW7, FOXO1, GSK3B, GSN, ITGB1, JAK2, MAP2K4, NEUROD1, PPARG, PTEN, RARG, REST, TGFBR1, TNF, TP63, TRPS1, TXNIP]	positive regulation of programmed cell death	5.04081e-07	0.00040629
GO:0035270	[CDH1, CDK6, CDKN1C, CREB1, ETS1, FOXA2, FOXO1, GSK3B, HES1, NEUROD1, ONECUT2, SMO, SOX9, TGFBR1]	endocrine system development	5.08858e-07	0.000409631
GO:2000736	[BAMBI, FOXA2, GSK3B, HES1, JAG1, MAD2L2, REST, SMO, SOX9, TEAD1, TGFBR1, ZFP36L2]	regulation of stem cell differentiation	5.15415e-07	0.000414393
GO:0048864	[APC, BAMBI, BCL2, FOXA2, FOXO1, GSK3B, HES1, JAG1, MAD2L2, NFATC1, PHF19, RDH10, SMO, SNAI2, SOX9, STAT3, TEAD1, TGFBR1, ZEB2, ZFP36L2]	stem cell development	5.16365e-07	0.000414641
GO:0051276	[ACTR8, APC, ARID4B, BMI1, CCND1, CDK2, CDK4, DFFB, ESR1, EYA4, FBXW7, FOXA2, G3BP1, HDAC4, HDAC5, IKZF1, INO80C, JAK2, KMT2A, KMT2C, MAD2L2, MAP3K12, NCOA3, NEK6, PCGF1, PHF19, PRKD1, PTEN, PURA, RB1, RBL2, RCOR1, REST, SNAI2, SOX9, SPDL1, SYCP1, TP63, TRPS1, UHRF1, USP49, VEGFA]	chromosome organization	5.32356e-07	0.00042695
GO:0061448	[BMPR2, CHSY1, CREB3L2, CTGF, DLX2, EGR1, FOXA2, MAPK14, MEF2D, RARG, RELA, RUNX2, SMAD5, SNAI2, SOX9, TGFBR1, TGFBR2, TRPS1]	connective tissue development	5.39878e-07	0.000432443
GO:0009612	[BDNF, CCL2, EGR1, ETS1, GSK3B, ITGB1, MAP2K4, NFKB1, PKD2, PPARG, RELA, SOX9, TGFBR2, TLR7, TNF, TXNIP]	response to mechanical stimulus	5.99495e-07	0.000479596
GO:0060537	[BCL2, BDNF, CAV1, EGR1, EGR2, HDAC4, HDAC5, ITGB1, MAP2K4, MAPK14, MEF2D, MTPN, PKD2, PPP1R13L, PTEN, RB1, S1PR1, SMO, SOX9, TGFBR2, TP63, VEGFA]	muscle tissue development	6.63018e-07	0.000529752
GO:0014031	[BAMBI, BCL2, FOXA2, GSK3B, HES1, JAG1, MAD2L2, NFATC1, RDH10, SMO, SNAI2, SOX9, TGFBR1, ZEB2]	mesenchymal cell development	7.01633e-07	0.000559903
GO:0072073	[BCL2, BDNF, HES1, IQGAP1, JAG1, KLF15, LAMC1, PGF, PKD2, PODXL, SMAD5, SMO, SOX9, VEGFA]	kidney epithelium development	7.01633e-07	0.000559903
GO:0001763	[B4GALT1, BCL2, CDH1, DLX2, ESR1, FOXA2, NCOA3, PGF, PKD2, RDH10, SMO, SNAI2, SOX9, TGFBR2, TNF, TP63, VEGFA]	morphogenesis of a branching structure	7.7057e-07	0.000614144
GO:0033365	[BAMBI, BCL2, BCL2L11, CDH1, CDKN1A, CHP1, E2F1, FBXW7, GSK3B, HES1, JAK2, KANK1, LITAF, MAPK14, MAPRE1, MDFIC, OSBPL8, PKD2, PTTG1IP, RASSF5, RB1, SEC11A, SLC6A4, SMO, SNAI2, SPDL1, STAT3, TGFBR1, TLR7, TNF, TRIM29, TRIP11, TRPS1, TXNIP, VEGFA, ZBED3]	protein localization to organelle	7.85778e-07	0.000625479
GO:0045321	[ADORA2B, AHR, APC, BCL2, BLOC1S6, CAV1, CCL2, CD47, CD59, CDK6, CDKN1A, CXCL8, EGR1, ELF4, GSN, HDAC4, HDAC5, HES1, IKZF1, ITCH, ITGB1, MICA, MYH9, PLCG2, PRDM1, RUNX2, SWAP70, TGFBR2, TLR7, TNFRSF21, TUSC2, VAMP3, ZFP36L2]	leukocyte activation	8.15472e-07	0.0006483
GO:0051050	[ADORA2B, BAMBI, BCL2, BCL2L11, CAV1, CCL2, CD14, CD47, CDH1, CHP1, CREB1, CTDSP2, E2F1, FBXW7, GSK3B, HBP1, HES1, ITGB1, JAK2, KANK1, KMT2A, LDLRAP1, MAPK14, PKD2, PLCG2, PPARG, RELN, RUNX1, SERP1, SLC6A4, SMO, TGFBR1, TLR7, TNF, VAMP3, VEGFA, ZBED3]	positive regulation of transport	8.74856e-07	0.000694636
GO:1901698	[AGO1, ATP6V0E1, BCL2, BDNF, CAV1, CCL2, CCND1, CDH1, CDK2, CDKN1A, CEBPA, CREB1, CTGF, DFFB, EGR1, EGR2, FGF16, FOXO1, GNG10, GSN, HADH, HCN1, HDAC5, JAG1, JAK2, KANK1, KLF15, MAPK14, MMP3, NFKB1, OSBPL8, PPARG, PTEN, RELA, SLC6A4, SOX9, STAT3, TNF]	response to nitrogen compound	9.34662e-07	0.000741187
GO:0006325	[ACTR8, ARID4B, BMI1, CCND1, CDK2, CDK4, ESR1, EYA4, FOXA2, HDAC4, HDAC5, IKZF1, INO80C, JAK2, KMT2A, KMT2C, MAP3K12, NCOA3, PCGF1, PHF19, PRKD1, RB1, RBL2, RCOR1, REST, SNAI2, SOX9, SYCP1, TP63, TRPS1, UHRF1, USP49, VEGFA]	chromatin organization	9.49469e-07	0.000751979
GO:0016568	[ACTR8, ARID4B, BMI1, CDK2, ESR1, EYA4, FOXA2, HDAC4, HDAC5, IKZF1, INO80C, JAK2, KMT2A, KMT2C, MAP3K12, NCOA3, PCGF1, PHF19, PRKD1, RB1, RBL2, RCOR1, REST, SNAI2, SOX9, TP63, TRPS1, UHRF1, USP49, VEGFA]	chromatin modification	9.9007e-07	0.000783145
GO:0022612	[B4GALT1, BCL2, CAV1, CDH1, ESR1, FBXW7, NCOA3, RARG, SNAI2, SOX9, TGFBR2, TNF, TP63]	gland morphogenesis	9.93271e-07	0.000784684
GO:1903829	[BAMBI, BCL2, BCL2L11, CDH1, CHP1, E2F1, FBXW7, GSK3B, HES1, ITGB1, JAK2, KANK1, MAPK14, RHOG, SMO, TGFBR1, TLR7, TNF, VEGFA, ZBED3]	positive regulation of cellular protein localization	1.22086e-06	0.000963255
GO:0061458	[AHR, APC, ARID4B, BCL2, BCL2L11, CCND1, CDKN1C, CEBPA, DHCR24, ESR1, HES1, NCOA3, PKD2, PPARG, PRDM1, PTEN, RARG, RDH10, RUNX1, SOX9, SP1, TGFBR1, TP63, UBE2Q1, VEGFA]	reproductive system development	1.22368e-06	0.000964259
GO:0033138	[ARAF, BCL2, BDNF, CAPRIN2, CAV1, GSK3B, MAD2L2, NTRK3, PRKD1, TNF, VEGFA]	positive regulation of peptidyl-serine phosphorylation	1.25821e-06	0.000990208

## Sheet: ovary 
GOID	Associated Genes Found	GOTerm	Term PValue	Term PValue Corrected with Bonferroni step down
GO:0048522	[ADAR, ADGRG1, AGRN, AGTR1, AICDA, AJUBA, ANAPC1, ANKFY1, ANP32B, ANXA1, ANXA2, AP3B1, AP3D1, APAF1, APLN, APP, AR, ARF4, ARFIP1, ARFIP2, ARHGDIA, ARHGEF18, ARID1A, ARID3A, ARID3B, ARID4B, ARL2, ASH2L, ASXL2, ATF4, ATF6, ATOH8, AURKB, AXL, BACH1, BAK1, BAMBI, BAX, BBC3, BCL2, BCL2L1, BCL2L11, BDNF, BMF, BMI1, BMPR1B, BMPR2, BNIP2, BRCA1, BTG2, CADM1, CAMP, CAND1, CAP1, CAPG, CAPRIN1, CARD8, CASP3…	positive regulation of cellular process	6.69978e-39	1.45519e-35
GO:0010604	[ACTA2, ADAR, AGRN, AGTR1, AICDA, AJUBA, ANAPC1, ANP32B, ANXA2, APAF1, APP, AR, ARF4, ARID1A, ARID3A, ARID3B, ARID4B, ASH2L, ASXL2, ATF4, ATF6, ATOH8, BACH1, BAK1, BAMBI, BAX, BBC3, BCL2, BCL2L11, BDNF, BMI1, BMPR2, BNIP2, BRCA1, BTG2, CAMP, CAND1, CARD8, CASP3, CASP7, CASP9, CBFB, CCNA2, CCND1, CCND3, CCNE1, CD40, CD44, CDC14B, CDK4, CDK5RAP3, CDK6, CDK9, CDKN1A, CDKN1C, CDKN2A, CEBPB, CEBPG, CH…	positive regulation of macromolecule metabolic process	1.77062e-34	3.84402e-31
GO:0048513	[ACTA2, ADAMTS1, ADAR, ADGRG1, ADIPOR2, AGTR1, AICDA, AMIGO2, ANLN, ANP32B, ANXA1, ANXA2, AP3B1, AP3D1, APAF1, APLN, APP, AR, ARCN1, ARF4, ARID1A, ARID4B, ASH2L, ASXL2, AXL, BAK1, BAMBI, BAX, BCL2, BCL2L1, BCL2L11, BCL2L2, BDNF, BMI1, BMP2K, BMPR1B, BMPR2, BSG, BTG2, CADM1, CASP3, CASP7, CASP9, CBFB, CBX7, CCNA2, CCND1, CCNF, CD1D, CD44, CDK13, CDK4, CDK5RAP1, CDK5RAP3, CDK6, CDKN1A, CDKN1C, CDKN…	organ development	3.13055e-32	6.79016e-29
GO:0048519	[ADAMTS1, ADAR, ADGRG1, ADIPOR2, AGO4, AICDA, AJUBA, AMIGO2, ANAPC1, ANAPC15, ANP32B, ANXA1, ANXA2, AP2M1, API5, APLN, APP, AR, ARF4, ARHGDIA, ARID1A, ARID4B, ARL2, ASXL2, ATF4, AURKB, AXL, BACH1, BAK1, BAMBI, BAX, BBC3, BCL2, BCL2L1, BCL2L2, BCL7A, BDNF, BMF, BMI1, BMPR1B, BMPR2, BNIP2, BRCA1, BTG2, CAMP, CAND1, CAPG, CAPRIN1, CARD8, CASP3, CBX7, CCNA2, CCND1, CCNF, CCR5, CD44, CDH5, CDK4, CDK5R…	negative regulation of biological process	3.96925e-32	8.60534e-29
GO:0031325	[AGRN, AGTR1, AICDA, AJUBA, ANAPC1, ANP32B, ANXA1, ANXA2, APAF1, APLN, APP, AR, ARF4, ARID1A, ARID3A, ARID3B, ARID4B, ASH2L, ASXL2, ATF4, ATF6, ATOH8, BACH1, BAK1, BAMBI, BAX, BBC3, BCL2, BCL2L11, BDNF, BMI1, BMPR2, BNIP2, BRCA1, BTG2, CAMP, CAND1, CAP1, CARD8, CASP3, CASP7, CASP9, CBFB, CCNA2, CCND1, CCND3, CCNE1, CD40, CD44, CDC14B, CDK4, CDK5RAP3, CDK9, CDKN1A, CDKN1C, CDKN2A, CEBPB, CEBPG, CH…	positive regulation of cellular metabolic process	1.1305e-31	2.4498e-28
GO:0070887	[ACSS1, ADAR, ADIPOR2, AGO4, AGTR1, AICDA, AJUBA, ALOX5AP, ANXA1, AP2M1, AR, ARHGDIA, ARHGEF18, ATF4, ATF6, ATP6V0A1, ATP6V1B2, ATP6V1C1, ATP6V1F, AXL, BACH1, BAK1, BAMBI, BAX, BBC3, BCL2, BCL2L1, BCL2L11, BDNF, BRCA1, CAMP, CASP3, CASP9, CCL8, CCND1, CCR3, CCR5, CD40, CD44, CDK9, CDKN1A, CDKN1C, CEBPB, CHEK1, CHST11, CHUK, CNOT6, COL1A2, CPEB4, CPNE3, CREB1, CRHBP, CRP, CSF1, CSF1R, CSRP1, CTGF,…	cellular response to chemical stimulus	4.0254e-31	8.71902e-28
GO:0042127	[ADAMTS1, ADGRG1, AGTR1, ANXA1, ANXA2, APLN, AR, ASH2L, BAK1, BAMBI, BAX, BCL2, BCL2L1, BDNF, BMI1, BMPR1B, BMPR2, BRCA1, BTG2, CAMP, CASP3, CCNA2, CCND1, CCR3, CD1D, CD40, CD47, CDH5, CDK13, CDK4, CDK6, CDKN1A, CDKN1C, CDKN2A, CDKN3, CEBPB, CHEK1, CHST11, CNOT6, CSF1, CSF1R, CTGF, CTLA4, CTNNB1, CXCL8, CYR61, DDR1, DICER1, DRD3, E2F1, E2F3, EGFR, ERBB2, ERBB3, ESR1, ETS1, F2, FADD, FASLG, FBXW7,…	regulation of cell proliferation	1.6508e-30	3.57397e-27
GO:0048523	[ADAMTS1, ADAR, ADGRG1, ADIPOR2, AGO4, AICDA, AJUBA, AMIGO2, ANAPC1, ANAPC15, ANP32B, ANXA1, ANXA2, AP2M1, API5, APP, AR, ARF4, ARHGDIA, ARID1A, ASXL2, ATF4, AURKB, AXL, BACH1, BAK1, BAMBI, BAX, BBC3, BCL2, BCL2L1, BCL2L2, BCL7A, BDNF, BMF, BMI1, BMPR1B, BMPR2, BNIP2, BRCA1, BTG2, CAPG, CAPRIN1, CARD8, CASP3, CBX7, CCNA2, CCND1, CCNF, CCR5, CD44, CDH5, CDK4, CDK5RAP1, CDK5RAP3, CDK6, CDK9, CDKN1A…	negative regulation of cellular process	2.6995e-30	5.84173e-27
GO:0048731	[ACP2, ACTA2, ADAMTS1, ADAR, ADGRG1, ADIPOR2, AGRN, AGTR1, AICDA, AMIGO2, ANLN, ANP32B, ANPEP, ANXA1, ANXA2, AP2M1, AP3B1, AP3D1, APAF1, APLN, APP, AR, ARCN1, ARF4, ARHGDIA, ARID1A, ARID4B, ASH2L, ASXL2, ATOH8, AXL, BAK1, BAMBI, BAX, BCL2, BCL2L1, BCL2L11, BCL2L2, BDNF, BMI1, BMP2K, BMPR1B, BMPR2, BNIP2, BRCA1, BSG, BTG2, CADM1, CAMP, CAP1, CAPRIN1, CASP3, CASP7, CASP9, CBFB, CBLN2, CBX7, CCNA2, …	system development	2.50534e-29	5.41904e-26
GO:0009893	[ACTA2, ADAR, AGRN, AGTR1, AICDA, AJUBA, ALOX5AP, ANAPC1, ANP32B, ANXA1, ANXA2, APAF1, APLN, APP, AR, ARF4, ARHGAP29, ARHGDIA, ARHGEF18, ARID1A, ARID3A, ARID3B, ARID4B, ASH2L, ASXL2, ATF4, ATF6, ATOH8, BACH1, BAK1, BAMBI, BAX, BBC3, BCL2, BCL2L11, BDNF, BMI1, BMPR2, BNIP2, BRCA1, BTG2, CAMP, CAND1, CAP1, CARD8, CASP3, CASP7, CASP9, CBFB, CCL8, CCNA2, CCND1, CCND3, CCNE1, CD40, CD44, CDC14B, CDK4,…	positive regulation of metabolic process	5.35641e-29	1.15806e-25
GO:0050793	[ADGRG1, AGRN, AGTR1, ANP32B, AP3B1, AP3D1, APP, ARHGDIA, ARHGEF18, ASXL2, ATG3, AXL, BAMBI, BAX, BCL2, BCL2L11, BDNF, BMP2K, BMPR1B, BMPR2, BNIP2, BRCA1, CAMP, CAPRIN1, CBLN2, CCND1, CCR3, CCSAP, CD40, CD53, CDK5RAP1, CDK5RAP3, CDK6, CDKN2A, CEBPB, CENPF, CFL2, CORO1C, CREB1, CREBL2, CRP, CSF1, CSF1R, CSNK1D, CSRP1, CTGF, CTLA4, CTNNB1, CUX1, CXCL14, CXCL8, CXCR4, CYR61, DDX5, DICER1, DIO3, DMBT…	regulation of developmental process	5.93017e-28	1.28151e-24
GO:0051239	[ADGRG1, AGRN, AGTR1, ANXA1, ANXA2, AP3B1, AP3D1, APLN, APP, ARHGDIA, ASXL2, ATF4, AXL, BAMBI, BAX, BCL2, BCL2L11, BDNF, BMP2K, BMPR1B, BMPR2, BNIP2, BRCA1, CADM1, CAMP, CAPRIN1, CARD8, CBLN2, CCND1, CCR3, CCSAP, CD40, CDK5RAP1, CDK5RAP3, CDK6, CDKN2A, CEBPB, CEBPG, CENPF, CFL2, CHSY1, CHUK, CORO1C, CREB1, CRHBP, CRP, CSF1, CSF1R, CSRP1, CTGF, CTLA4, CTNNB1, CUX1, CXCL8, CXCR4, CYR61, DDX5, DHX15…	regulation of multicellular organismal process	1.04781e-27	2.26326e-24
GO:0045595	[ADGRG1, AGTR1, ANP32B, AP3B1, AP3D1, APP, ARHGDIA, ASXL2, AXL, BAMBI, BAX, BCL2, BDNF, BMPR1B, BMPR2, BNIP2, CAPRIN1, CCND1, CD53, CDK5RAP1, CDK5RAP3, CDK6, CDKN2A, CEBPB, CFL2, CORO1C, CREB1, CREBL2, CRP, CSF1, CSRP1, CTGF, CTLA4, CTNNB1, CUX1, CXCL14, CXCR4, CYR61, DDX5, DICER1, DMBT1, DRD3, E2F1, ELAVL1, ERBB2, ETS1, F2, FADD, FADS1, FAM213A, FAS, FGF2, FGFR1, FGFR3, FLT3, FN1, FOXP1, GJA1, H…	regulation of cell differentiation	3.07406e-27	6.63381e-24
GO:0010033	[ADAR, ADIPOR2, ADSS, AGO4, AICDA, ANXA1, AP2M1, AR, ARHGDIA, ARHGEF18, ASH2L, ATF4, ATF6, ATP6V0A1, ATP6V1B2, ATP6V1C1, ATP6V1F, AXL, BAK1, BAMBI, BAX, BBC3, BCKDHB, BCL2, BCL2L1, BCL2L11, BDNF, BRCA1, BSG, BTG2, CALCOCO2, CAMP, CASP3, CASP9, CCNA2, CCND1, CCR3, CCR5, CD40, CD44, CDK4, CDK9, CDKN1A, CDKN1C, CEBPB, CHEK1, CHST11, CHUK, CNOT6, COL1A2, CPEB4, CPOX, CREB1, CRHBP, CRP, CSF1, CSF1R, C…	response to organic substance	6.80633e-27	1.46812e-23
GO:0008219	[ADAR, AGRN, AMIGO2, ANP32B, ANXA1, APAF1, API5, APP, AR, ARF4, ARHGDIA, ARHGEF18, ATF4, ATG3, AURKB, AXL, BAK1, BAX, BBC3, BCL2, BCL2L1, BCL2L11, BCL2L2, BDNF, BLCAP, BMF, BMPR1B, BMPR2, BNIP2, BRCA1, BTG2, CADM1, CARD8, CASP3, CASP6, CASP7, CASP9, CD40, CD44, CDK4, CDKN1A, CDKN2A, CEBPB, CHMP2A, CHORDC1, CHST11, CPEB4, CTGF, CTLA4, CTNNB1, CTSC, CXCR4, CYR61, DAD1, DDX5, DFFA, DICER1, DSG2, DSP…	cell death	9.78893e-27	2.11049e-23
GO:0071310	[ADAR, ADIPOR2, AGO4, AICDA, ANXA1, AP2M1, AR, ARHGDIA, ARHGEF18, ATF4, ATF6, ATP6V0A1, ATP6V1B2, ATP6V1C1, ATP6V1F, AXL, BAK1, BAMBI, BAX, BBC3, BCL2, BCL2L1, BCL2L11, BDNF, BRCA1, CAMP, CASP3, CASP9, CCND1, CCR3, CCR5, CD40, CD44, CDK9, CDKN1A, CDKN1C, CEBPB, CHEK1, CHST11, CHUK, CNOT6, COL1A2, CPEB4, CREB1, CRHBP, CSF1, CSF1R, CTGF, CTNNB1, CXCL8, CXCR4, CYP1A1, DICER1, DNMT3A, DUSP12, E2F1, E…	cellular response to organic substance	1.89358e-26	4.08066e-23
GO:0012501	[ADAR, AGRN, AMIGO2, ANP32B, ANXA1, APAF1, API5, APP, AR, ARF4, ARHGDIA, ARHGEF18, ATF4, ATG3, AURKB, AXL, BAK1, BAX, BBC3, BCL2, BCL2L1, BCL2L11, BCL2L2, BDNF, BLCAP, BMF, BMPR1B, BMPR2, BNIP2, BRCA1, BTG2, CADM1, CARD8, CASP3, CASP6, CASP7, CASP9, CD40, CD44, CDK4, CDKN1A, CDKN2A, CEBPB, CHST11, CPEB4, CTGF, CTLA4, CTNNB1, CTSC, CXCR4, CYR61, DAD1, DDX5, DFFA, DICER1, DSG2, DSP, DUSP12, E2F1, E…	programmed cell death	2.03942e-26	4.39292e-23
GO:0051246	[AARSD1, ADAR, AGO4, AGTR1, AJUBA, ANAPC1, ANAPC15, ANP32B, ANPEP, ANXA2, APAF1, APP, ASXL2, BAK1, BAX, BBC3, BCL2, BCL2L11, BDNF, BMI1, BMPR2, BNIP2, BRCA1, BTG2, C8A, CAMP, CAPRIN1, CARD8, CASP3, CASP7, CASP9, CCNA2, CCND1, CCND3, CCNE1, CCNE2, CD40, CD44, CDC14B, CDC25A, CDK4, CDK5RAP1, CDK5RAP3, CDK9, CDKN1A, CDKN1C, CDKN2A, CDKN3, CEBPB, CEBPG, CENPF, CFH, CHEK1, CHORDC1, CNOT6, CORO1C, CREB…	regulation of protein metabolic process	2.38589e-26	5.13682e-23
GO:0006915	[ADAR, AGRN, AMIGO2, ANP32B, ANXA1, APAF1, API5, APP, AR, ARF4, ARHGDIA, ARHGEF18, ATF4, ATG3, AURKB, AXL, BAK1, BAX, BBC3, BCL2, BCL2L1, BCL2L11, BCL2L2, BDNF, BLCAP, BMF, BMPR1B, BMPR2, BNIP2, BRCA1, BTG2, CADM1, CARD8, CASP3, CASP6, CASP7, CASP9, CD40, CD44, CDK4, CDKN1A, CDKN2A, CEBPB, CHST11, CPEB4, CTGF, CTLA4, CTNNB1, CTSC, CXCR4, CYR61, DAD1, DDX5, DFFA, DICER1, DSG2, DSP, DUSP12, E2F1, E…	apoptotic process	7.45809e-26	1.60498e-22
GO:0010557	[AGRN, AICDA, APP, AR, ARF4, ARID1A, ARID3A, ARID3B, ARID4B, ASH2L, ASXL2, ATF4, ATF6, ATOH8, BACH1, BAMBI, BRCA1, BTG2, CAND1, CBFB, CCNA2, CCNE1, CD40, CDK4, CDK5RAP3, CDK9, CDKN1C, CDKN2A, CEBPB, CEBPG, CHEK1, CHORDC1, CHUK, CREB1, CREBL2, CTGF, CTNNB1, CUX1, CYP1A1, CYR61, DCAF6, DDX5, DRD3, E2F1, E2F3, EGFR, EGR2, ELAVL1, ERBB2, ESR1, ETS1, F2, FADD, FBXW7, FGF2, FLI1, FOXP1, FUBP1, GTF2H1, …	positive regulation of macromolecule biosynthetic process	2.01396e-25	4.33203e-22
GO:0030154	[ACTA2, ADAR, ADGRG1, AGRN, AGTR1, AICDA, ANLN, ANP32B, ANPEP, ANXA1, ANXA2, AP2M1, AP3B1, AP3D1, APP, ARHGDIA, ARID4B, ASXL2, ATOH8, AXL, BAK1, BAMBI, BAX, BCL2, BCL2L1, BCL2L11, BDNF, BMPR1B, BMPR2, BNIP2, BTG2, CADM1, CAND1, CAP1, CAPRIN1, CASP3, CASP6, CASP9, CBFB, CCND1, CD1D, CD53, CDK5RAP1, CDK5RAP3, CDK6, CDKN1A, CDKN1C, CDKN2A, CEBPB, CEBPG, CENPF, CES1, CFH, CFL2, CHST11, CHSY1, CHUK, C…	cell differentiation	1.03871e-24	2.23323e-21
GO:0010941	[ADAR, AGRN, AMIGO2, ANP32B, ANXA1, APAF1, API5, AR, ARF4, ARHGDIA, ARHGEF18, ATF4, AURKB, AXL, BAK1, BAX, BBC3, BCL2, BCL2L1, BCL2L11, BCL2L2, BDNF, BMF, BMPR1B, BNIP2, BRCA1, BTG2, CARD8, CASP3, CASP7, CASP9, CD40, CD44, CDK4, CDKN1A, CDKN2A, CEBPB, CHMP2A, CHORDC1, CHST11, CPEB4, CTGF, CTLA4, CTNNB1, CTSC, CYR61, DAD1, DFFA, DICER1, DUSP12, E2F1, EGFR, EGR2, EI24, ERBB3, ESR1, ETS1, FADD, FAS,…	regulation of cell death	1.93303e-24	4.15409e-21
GO:0051247	[AGTR1, AJUBA, ANAPC1, ANP32B, ANXA2, APAF1, APP, ASXL2, BAK1, BAX, BBC3, BCL2, BCL2L11, BDNF, BMI1, BMPR2, BNIP2, BRCA1, CAMP, CARD8, CASP3, CASP7, CASP9, CCND1, CCND3, CD40, CD44, CDC14B, CDK4, CDK5RAP3, CDK9, CDKN1A, CDKN2A, CEBPG, CHORDC1, CREBL2, CSF1, CSF1R, CSNK1D, CTGF, CTNNB1, CTSC, CUL4B, CXCR4, CYP1A1, CYR61, DYRK1A, EGFR, ELAVL1, ERBB2, ERBB3, ERP29, F2, FADD, FAS, FASLG, FBXW7, FGF2,…	positive regulation of protein metabolic process	2.29327e-24	4.92594e-21
GO:0002520	[ADAR, AICDA, ANLN, ANXA1, ANXA2, AP3B1, AP3D1, ASH2L, ASXL2, AXL, BAK1, BAX, BCL2, BCL2L11, BMI1, CASP3, CASP9, CBFB, CD1D, CD40, CDK13, CDK6, CDKN1C, CDKN2A, CEBPB, CEBPG, CHUK, CNOT6, CREB1, CSF1, CSF1R, CTLA4, CTNNB1, DICER1, ERBB2, ETS1, FADD, FAM213A, FAS, FLI1, FLT3, FOXP1, G6PD, HAND2, HDAC4, HERC6, HIF1A, HIST1H4A, HMGB3, HOXA5, HOXA7, HOXB8, ID2, IFNB1, IKZF1, IL10, IL11, IL1RL2, IL36B,…	immune system development	2.69105e-24	5.77768e-21
GO:0010628	[ACTA2, ADAR, AGRN, AICDA, APP, AR, ARF4, ARID1A, ARID3A, ARID3B, ARID4B, ASH2L, ASXL2, ATF4, ATF6, ATOH8, BACH1, BAMBI, BRCA1, BTG2, CAND1, CBFB, CCNA2, CCNE1, CD40, CD44, CDK4, CDK5RAP3, CDK6, CDK9, CDKN1C, CDKN2A, CEBPB, CEBPG, CHEK1, CHUK, CREB1, CREBL2, CRP, CSF1, CSRP1, CTGF, CTNNB1, CUX1, CYP1A1, CYR61, DCAF6, DDX5, DICER1, DRD3, E2F1, E2F3, EGFR, EGR2, ELAVL1, ERBB2, ERP29, ESR1, ETS1, FA…	positive regulation of gene expression	2.976e-24	6.38649e-21
GO:0043067	[ADAR, AGRN, AMIGO2, ANP32B, ANXA1, APAF1, API5, AR, ARF4, ARHGDIA, ARHGEF18, ATF4, AURKB, AXL, BAK1, BAX, BBC3, BCL2, BCL2L1, BCL2L11, BCL2L2, BDNF, BMF, BMPR1B, BNIP2, BRCA1, BTG2, CARD8, CASP3, CASP7, CASP9, CD40, CD44, CDK4, CDKN1A, CDKN2A, CEBPB, CHST11, CPEB4, CTGF, CTLA4, CTNNB1, CTSC, CYR61, DAD1, DFFA, DICER1, DUSP12, E2F1, EGFR, EGR2, EI24, ERBB3, ESR1, ETS1, FADD, FAS, FASLG, FBXW7, FG…	regulation of programmed cell death	5.66825e-24	1.21584e-20
GO:0042981	[ADAR, AGRN, AMIGO2, ANP32B, ANXA1, APAF1, API5, AR, ARF4, ARHGDIA, ARHGEF18, ATF4, AURKB, AXL, BAK1, BAX, BBC3, BCL2, BCL2L1, BCL2L11, BCL2L2, BDNF, BMF, BMPR1B, BNIP2, BRCA1, BTG2, CARD8, CASP3, CASP7, CASP9, CD40, CD44, CDK4, CDKN1A, CDKN2A, CEBPB, CHST11, CPEB4, CTGF, CTLA4, CTNNB1, CTSC, CYR61, DAD1, DFFA, DICER1, DUSP12, E2F1, EGFR, EGR2, EI24, ERBB3, ESR1, ETS1, FADD, FAS, FASLG, FBXW7, FG…	regulation of apoptotic process	1.3971e-23	2.99539e-20
GO:0009891	[AGRN, AICDA, AJUBA, ANXA1, APP, AR, ARF4, ARID1A, ARID3A, ARID3B, ARID4B, ASH2L, ASXL2, ATF4, ATF6, ATOH8, BACH1, BAMBI, BRCA1, BTG2, CAND1, CAP1, CBFB, CCNA2, CCNE1, CD40, CDK4, CDK5RAP3, CDK9, CDKN1C, CDKN2A, CEBPB, CEBPG, CHEK1, CHORDC1, CHUK, CREB1, CREBL2, CTGF, CTNNB1, CUX1, CYP1A1, CYR61, DCAF6, DDX5, DHX15, DRD3, E2F1, E2F3, EGFR, EGR2, ELAVL1, ERBB2, ESR1, ETS1, F2, FADD, FBXW7, FGF2, F…	positive regulation of biosynthetic process	1.80141e-23	3.86041e-20
GO:0051094	[AGRN, AGTR1, AP3B1, AP3D1, ARHGDIA, ASXL2, AXL, BAMBI, BAX, BCL2, BDNF, BMPR1B, BMPR2, BNIP2, BRCA1, CAMP, CAPRIN1, CBLN2, CCND1, CCR3, CD40, CD53, CDKN2A, CEBPB, CORO1C, CREB1, CREBL2, CRP, CSF1, CSRP1, CTGF, CTNNB1, CUX1, CXCL8, CXCR4, CYR61, DICER1, DIO3, DMBT1, ETS1, FADD, FGF2, FGF7, FGFR1, FGFR3, FN1, FOXP1, GJA1, GPAM, HAND2, HIF1A, HMGA1, HMGA2, HMOX1, HOXA5, HPS4, ID2, IGF1, IGFBP3, IKZ…	positive regulation of developmental process	2.84537e-23	6.09479e-20
GO:0048534	[ADAR, AICDA, ANLN, ANXA1, ANXA2, AP3B1, AP3D1, ASH2L, ASXL2, AXL, BAK1, BAX, BCL2, BCL2L11, BMI1, CASP3, CASP9, CBFB, CD1D, CDK13, CDK6, CDKN1C, CDKN2A, CEBPB, CEBPG, CHUK, CREB1, CSF1, CSF1R, CTLA4, CTNNB1, DICER1, ERBB2, ETS1, FADD, FAM213A, FAS, FLI1, FLT3, FOXP1, G6PD, HAND2, HDAC4, HERC6, HIF1A, HIST1H4A, HMGB3, HOXA5, HOXA7, HOXB8, ID2, IFNB1, IKZF1, IL10, IL11, IL1RL2, IL36B, INPP5D, JAG1…	hematopoietic or lymphoid organ development	2.95118e-23	6.31847e-20
GO:0035556	[ADGRG1, AGO4, AGRN, AGTR1, AJUBA, APAF1, AR, ARF3, ARF4, ARFIP2, ARHGAP29, ARHGDIA, ARHGEF18, ARL10, ARL2, ARL5A, ARL5B, ATF4, AURKB, AXL, BAK1, BAX, BBC3, BCL2, BCL2L1, BCL2L11, BCL2L2, BMF, BNIP2, BRCA1, CARD8, CARHSP1, CASP3, CASP7, CASP9, CCNA2, CCR5, CD40, CD44, CDK5RAP3, CDKN1A, CDKN2A, CENPF, CEP63, CHORDC1, CHUK, COL1A2, CORO1C, CREB1, CSF1, CSF1R, CTGF, CTNNB1, CXCL8, CXCR4, CYR61, DDX5…	intracellular signal transduction	3.79252e-23	8.11599e-20
GO:0031328	[AGRN, AICDA, AJUBA, ANXA1, APP, AR, ARF4, ARID1A, ARID3A, ARID3B, ARID4B, ASH2L, ASXL2, ATF4, ATF6, ATOH8, BACH1, BAMBI, BRCA1, BTG2, CAND1, CAP1, CBFB, CCNA2, CCNE1, CD40, CDK4, CDK5RAP3, CDK9, CDKN1C, CDKN2A, CEBPB, CEBPG, CHEK1, CHORDC1, CHUK, CREB1, CREBL2, CTNNB1, CUX1, CYP1A1, CYR61, DCAF6, DDX5, DHX15, DRD3, E2F1, E2F3, EGFR, EGR2, ELAVL1, ERBB2, ESR1, ETS1, FADD, FBXW7, FGF2, FLI1, FOXP1…	positive regulation of cellular biosynthetic process	4.50234e-23	9.63051e-20
GO:2000026	[ADGRG1, AGRN, AP3B1, AP3D1, APP, ARHGDIA, ASXL2, AXL, BAMBI, BAX, BCL2, BDNF, BMP2K, BMPR1B, BMPR2, BNIP2, BRCA1, CAMP, CAPRIN1, CBLN2, CCND1, CCR3, CCSAP, CD40, CDK5RAP1, CDK5RAP3, CDK6, CDKN2A, CEBPB, CENPF, CFL2, CREB1, CRP, CSF1, CSRP1, CTGF, CTLA4, CTNNB1, CUX1, CXCL8, CXCR4, CYR61, DDX5, DICER1, DMBT1, DRD3, ERBB2, ESR1, ETS1, F2, FADD, FAM213A, FAS, FASLG, FBXW7, FGF16, FGF2, FGF7, FGFR1,…	regulation of multicellular organismal development	7.08729e-23	1.51526e-19
GO:0032268	[AARSD1, ADAR, AGO4, AGTR1, AJUBA, ANAPC1, ANAPC15, ANP32B, ANXA2, APAF1, APP, ASXL2, BAK1, BAX, BBC3, BCL2, BCL2L11, BDNF, BMI1, BMPR2, BNIP2, BRCA1, BTG2, CAMP, CAPRIN1, CARD8, CASP3, CASP7, CASP9, CCNA2, CCND1, CCND3, CCNE1, CCNE2, CD40, CD44, CDC14B, CDC25A, CDK4, CDK5RAP1, CDK5RAP3, CDK9, CDKN1A, CDKN1C, CDKN2A, CDKN3, CENPF, CHEK1, CHORDC1, CNOT6, CORO1C, CREBL2, CRIM1, CSF1, CSF1R, CSNK1D,…	regulation of cellular protein metabolic process	1.60555e-22	3.43106e-19
GO:0051240	[AGRN, AP3B1, AP3D1, APLN, ARHGDIA, ASXL2, ATF4, AXL, BAMBI, BAX, BCL2, BDNF, BMPR1B, BMPR2, BNIP2, BRCA1, CADM1, CAMP, CAPRIN1, CARD8, CBLN2, CCND1, CCR3, CD40, CEBPB, CEBPG, CHUK, CREB1, CRP, CSF1, CSF1R, CSRP1, CTGF, CTNNB1, CUX1, CXCL8, CXCR4, CYR61, DHX15, DICER1, DIO3, DRD3, EGFR, ETS1, F2, FADD, FGF16, FGF2, FGF7, FGFR1, FN1, FOXP1, GJA1, GPAM, HAND2, HIF1A, HMGA2, HMOX1, HOXA5, ID2, IGF1,…	positive regulation of multicellular organismal process	2.84765e-22	6.08259e-19
GO:0048869	[ACTA2, ADAR, ADGRG1, AGRN, AGTR1, AICDA, ANLN, ANP32B, ANPEP, ANXA1, ANXA2, AP2M1, AP3B1, AP3D1, APP, ARHGDIA, ARHGEF18, ARID4B, ASXL2, ATG3, ATOH8, AXL, BAK1, BAMBI, BAX, BCL2, BCL2L1, BCL2L11, BDNF, BMPR1B, BMPR2, BNIP2, BTG2, CADM1, CAND1, CAP1, CAPRIN1, CASP3, CASP6, CASP9, CBFB, CCND1, CD1D, CD53, CDK5RAP1, CDK5RAP3, CDK6, CDKN1A, CDKN1C, CDKN2A, CEBPB, CEBPG, CENPF, CES1, CFH, CFL2, CHST11…	cellular developmental process	5.74635e-22	1.22685e-18
GO:0060429	[ACTA2, AJUBA, ANXA1, APAF1, ARID1A, ARID4B, BAK1, BAX, BCL2, BDNF, BMPR2, CASP3, CASP6, CCND1, CD44, CDK6, CDKN1A, CEBPB, CES1, CHUK, CNN3, CREB1, CSF1, CSF1R, CTGF, CTNNB1, CUX1, CXCR4, CYP1A1, CYR61, DDR1, DHX15, DICER1, DMBT1, DSP, EGFR, ESR1, F11R, FGF2, FGF7, FGFR1, FGFR3, FNDC3A, FOXP1, GAK, GJA1, GNA13, GPSM2, GRB2, HAND2, HIF1A, HOXA5, HOXA7, HPS4, ID1, ID2, ID3, IFT52, IGF1, IGF1R, IGFB…	epithelium development	6.57857e-22	1.40387e-18
GO:0045944	[AGRN, APP, AR, ARF4, ARID3A, ARID3B, ARID4B, ASH2L, ASXL2, ATF4, ATF6, BACH1, BRCA1, BTG2, CAND1, CBFB, CD40, CDK5RAP3, CDK9, CDKN2A, CEBPB, CEBPG, CHUK, CREB1, CTNNB1, CUX1, CYP1A1, CYR61, DCAF6, DDX5, DRD3, E2F1, EGFR, EGR2, ESR1, ETS1, FADD, FBXW7, FGF2, FLI1, FOXP1, FUBP1, GTF2H1, HAND2, HDAC4, HIF1A, HMGA2, HOXA1, HOXA5, HOXA7, HOXD10, HOXD8, ID2, IFNB1, IGF1, IKBKB, IKZF1, IKZF4, IL10, IL1…	positive regulation of transcription from RNA polymerase II promoter	9.82795e-22	2.0963e-18
GO:1902680	[AGRN, AICDA, APP, AR, ARF4, ARID1A, ARID3A, ARID3B, ARID4B, ASH2L, ASXL2, ATF4, ATF6, ATOH8, BACH1, BAMBI, BRCA1, BTG2, CAND1, CBFB, CCNA2, CCNE1, CD40, CDK5RAP3, CDK9, CDKN1C, CDKN2A, CEBPB, CEBPG, CHEK1, CHUK, CREB1, CREBL2, CTNNB1, CUX1, CYP1A1, CYR61, DCAF6, DDX5, DRD3, E2F1, E2F3, EGFR, EGR2, ERBB2, ESR1, ETS1, FADD, FBXW7, FGF2, FLI1, FOXP1, FUBP1, GTF2H1, HAND2, HDAC4, HIF1A, HMGA1, HMGA2…	positive regulation of RNA biosynthetic process	1.20027e-21	2.55898e-18
GO:0009967	[ADGRG1, AJUBA, APAF1, ASXL2, AXL, BAK1, BAMBI, BAX, BBC3, BCL2, BCL2L1, BCL2L11, BMF, BMPR1B, BMPR2, BNIP2, CD40, CD44, CDK5RAP3, CDKN1C, CDKN2A, CHSY1, CHUK, CSF1, CSF1R, CSNK1D, CTGF, CTNNB1, CTSC, CXCR4, CYR61, DDX5, DRD3, E2F1, EGFR, EI24, ERBB2, ERBB3, ERP29, F2, FADD, FAS, FASLG, FBXW7, FGF2, FGFR1, FGFR3, FLT3, GJA1, GRB10, GRB2, HACD3, HAND2, HIF1A, HMOX1, IFNB1, IGF1, IGF1R, IGF2BP1, IG…	positive regulation of signal transduction	1.38551e-21	2.95253e-18
GO:1901700	[AICDA, ANXA1, ATP6V0A1, ATP6V1B2, ATP6V1C1, ATP6V1F, AXL, BAK1, BCKDHB, BCL2, BCL2L1, BDNF, BRCA1, BSG, BTG2, CAMP, CASP9, CCNA2, CCND1, CCR5, CD40, CDK4, CDKN1A, CEBPB, CHUK, COL1A2, CPEB4, CREB1, CRHBP, CRP, CSRP1, CTGF, CTNNB1, CXCL8, CYP1A1, DNMT3A, DRD3, DSG2, DUSP12, E2F1, EGFR, EGR2, EIF4E, EIF4EBP2, ESR1, ETS1, FADS1, FASLG, FGF16, FGF2, FGF7, FGFR1, FGFR3, FOXP1, G6PD, GCH1, GFPT1, GJA1…	response to oxygen-containing compound	1.74586e-21	3.71867e-18
GO:0010647	[ADGRG1, AJUBA, APAF1, APLN, ASXL2, AXL, BAK1, BAMBI, BAX, BBC3, BCL2, BCL2L1, BCL2L11, BMF, BMPR1B, BMPR2, BNIP2, CD40, CD44, CDK5RAP3, CDKN1C, CDKN2A, CHSY1, CHUK, CREB1, CSF1, CSF1R, CSNK1D, CTGF, CTNNB1, CTSC, CXCR4, CYR61, DDX5, DRD3, E2F1, EGFR, EI24, ERBB2, ERBB3, ERP29, F2, FADD, FAS, FASLG, FBXW7, FGF2, FGFR1, FGFR3, FLT3, GJA1, GRB10, GRB2, HACD3, HAND2, HIF1A, HMOX1, IFNB1, IGF1, IGF1R…	positive regulation of cell communication	2.37762e-21	5.06195e-18
GO:0030097	[ADAR, AICDA, ANLN, ANXA1, ANXA2, AP3B1, AP3D1, ASH2L, ASXL2, AXL, BAK1, BAX, BCL2, BMI1, CASP3, CASP9, CBFB, CD1D, CDK13, CDK6, CDKN1C, CDKN2A, CEBPB, CEBPG, CHUK, CREB1, CSF1, CSF1R, CTLA4, CTNNB1, ERBB2, ETS1, FADD, FAM213A, FAS, FLI1, FLT3, FOXP1, G6PD, HDAC4, HERC6, HIF1A, HIST1H4A, HMGB3, HOXA5, HOXA7, HOXB8, ID2, IFNB1, IKZF1, IL10, IL11, IL1RL2, IL36B, INPP5D, JAG1, JUN, KITLG, KLF13, KLF…	hemopoiesis	2.45522e-21	5.2247e-18
GO:0032270	[AGTR1, AJUBA, ANAPC1, ANP32B, ANXA2, APAF1, APP, ASXL2, BAK1, BAX, BBC3, BCL2, BCL2L11, BDNF, BMI1, BMPR2, BNIP2, BRCA1, CAMP, CARD8, CASP3, CASP7, CASP9, CCND1, CCND3, CD40, CD44, CDC14B, CDK4, CDK5RAP3, CDK9, CDKN1A, CDKN2A, CHORDC1, CREBL2, CSF1, CSF1R, CSNK1D, CTGF, CTNNB1, CTSC, CXCR4, CYP1A1, CYR61, DYRK1A, EGFR, ELAVL1, ERBB2, ERBB3, ERP29, F2, FADD, FAS, FASLG, FBXW7, FGF2, FGF7, FGFR1, …	positive regulation of cellular protein metabolic process	2.63052e-21	5.59511e-18
GO:0035295	[APAF1, ARID1A, BAK1, BAX, BCL2, BCL2L11, BDNF, BMPR2, CD44, CDKN1A, CREB1, CSF1, CSF1R, CTGF, CTNNB1, CUX1, CXCL8, CXCR4, CYP1A1, DDR1, DHX15, DICER1, EGFR, EIF4E, ESR1, FBXW7, FGF2, FGF7, FGFR1, FGFR3, FOXP1, GAK, GJA1, GNA13, GPSM2, HAND2, HIF1A, HOXA1, HOXA5, ID1, ID2, IFT52, IGF1, ITGB3, ITGB4, JAG1, KLF5, LIPA, LUZP1, MET, MYB, MYC, NCOA3, NF1, NFATC4, NFIB, NRAS, NRP1, OMA1, PKD2, PLXND1, …	tube development	2.95435e-21	6.28095e-18
GO:0023056	[ADGRG1, AJUBA, APAF1, APLN, ASXL2, AXL, BAK1, BAMBI, BAX, BBC3, BCL2, BCL2L1, BCL2L11, BMF, BMPR1B, BMPR2, BNIP2, CD40, CD44, CDK5RAP3, CDKN1C, CDKN2A, CHSY1, CHUK, CREB1, CSF1, CSF1R, CSNK1D, CTGF, CTNNB1, CTSC, CXCR4, CYR61, DDX5, DRD3, E2F1, EGFR, EI24, ERBB2, ERBB3, ERP29, F2, FADD, FAS, FASLG, FBXW7, FGF2, FGFR1, FGFR3, FLT3, GJA1, GRB10, GRB2, HACD3, HAND2, HIF1A, HMOX1, IFNB1, IGF1, IGF1R…	positive regulation of signaling	3.43255e-21	7.29416e-18
GO:0048732	[ANXA1, APLN, AR, BAX, BCL2, BCL2L11, CADM1, CBX7, CCND1, CD44, CDKN1C, CEBPB, CEBPG, CHUK, CREB1, CSF1, CSF1R, CTNNB1, CYP1A1, DDR1, DHX15, EGFR, ESR1, ETS1, FADD, FBXW7, FGF2, FGF7, FGFR1, GAK, GNPNAT1, HAND2, HIF1A, HK2, HMGA2, HOXA5, ID2, IGF1, IGF1R, IGF2R, IGFBP5, IKZF1, IQGAP3, IRS1, ITGA2, JARID2, JUN, KIF2A, MAFB, MET, MYB, NCOA3, NF1, NRP1, PKD2, PLAG1, PLXND1, PSEN2, PTEN, RB1CC1, RUNX…	gland development	5.72653e-21	1.21632e-17
GO:0051254	[AGRN, AICDA, APP, AR, ARF4, ARID1A, ARID3A, ARID3B, ARID4B, ASH2L, ASXL2, ATF4, ATF6, ATOH8, BACH1, BAMBI, BRCA1, BTG2, CAND1, CBFB, CCNA2, CCNE1, CD40, CDK5RAP3, CDK9, CDKN1C, CDKN2A, CEBPB, CEBPG, CHEK1, CHUK, CREB1, CREBL2, CTNNB1, CUX1, CYP1A1, CYR61, DCAF6, DDX5, DICER1, DRD3, E2F1, E2F3, EGFR, EGR2, ERBB2, ESR1, ETS1, FADD, FBXW7, FGF2, FLI1, FOXP1, FUBP1, GTF2H1, HAND2, HDAC4, HIF1A, HMGA…	positive regulation of RNA metabolic process	6.50382e-21	1.38076e-17
GO:0045893	[AGRN, AICDA, APP, AR, ARF4, ARID1A, ARID3A, ARID3B, ARID4B, ASH2L, ASXL2, ATF4, ATF6, ATOH8, BACH1, BAMBI, BRCA1, BTG2, CAND1, CBFB, CCNA2, CCNE1, CD40, CDK5RAP3, CDK9, CDKN1C, CDKN2A, CEBPB, CEBPG, CHEK1, CHUK, CREB1, CREBL2, CTNNB1, CUX1, CYP1A1, CYR61, DCAF6, DDX5, DRD3, E2F1, E2F3, EGFR, EGR2, ERBB2, ESR1, ETS1, FADD, FBXW7, FGF2, FLI1, FOXP1, FUBP1, GTF2H1, HAND2, HDAC4, HIF1A, HMGA1, HMGA2…	positive regulation of transcription, DNA-templated	7.01461e-21	1.4885e-17
GO:1903508	[AGRN, AICDA, APP, AR, ARF4, ARID1A, ARID3A, ARID3B, ARID4B, ASH2L, ASXL2, ATF4, ATF6, ATOH8, BACH1, BAMBI, BRCA1, BTG2, CAND1, CBFB, CCNA2, CCNE1, CD40, CDK5RAP3, CDK9, CDKN1C, CDKN2A, CEBPB, CEBPG, CHEK1, CHUK, CREB1, CREBL2, CTNNB1, CUX1, CYP1A1, CYR61, DCAF6, DDX5, DRD3, E2F1, E2F3, EGFR, EGR2, ERBB2, ESR1, ETS1, FADD, FBXW7, FGF2, FLI1, FOXP1, FUBP1, GTF2H1, HAND2, HDAC4, HIF1A, HMGA1, HMGA2…	positive regulation of nucleic acid-templated transcription	7.01461e-21	1.4885e-17
GO:0043549	[ADAR, AJUBA, APP, BAK1, BAX, CASP3, CCNA2, CCND1, CCND3, CCNE1, CCNE2, CD40, CD44, CDC25A, CDK4, CDK5RAP1, CDK5RAP3, CDKN1A, CDKN1C, CDKN2A, CDKN3, CHORDC1, CORO1C, CSF1, CSF1R, CXCR4, CYR61, DUSP12, EGFR, ERBB2, ERBB3, ERP29, FBXW7, FGF16, FGF2, FGFR1, FGFR3, FLT3, GTF2H1, HACD3, HIPK3, IGF1R, IL1RN, IL6R, IQGAP3, IRAK1, IRAK2, IRS1, ITGB3, KITLG, KLF4, KRAS, LTF, MAP2K1, MAP2K4, MAP2K7, MAP3K1…	regulation of kinase activity	1.42719e-20	3.02707e-17
GO:0010605	[ADAR, AGO4, AICDA, AJUBA, ANAPC1, ANAPC15, ANXA2, APP, AR, ARID1A, ARID4B, ASXL2, AURKB, BACH1, BAK1, BAX, BCL7A, BMI1, BMPR2, BRCA1, BTG2, CAPRIN1, CASP3, CBX7, CCND1, CD44, CDK5RAP1, CDK5RAP3, CDK9, CDKN1A, CDKN1C, CDKN2A, CEBPB, CENPF, CHEK1, CHORDC1, CNOT6, CORO1C, CREB1, CRIM1, CTGF, CTNNB1, CUX1, CYP1A1, DDX5, DFFA, DICER1, DNMT3A, DRD3, DUSP12, E2F1, EGFR, EHMT1, EHMT2, EIF4EBP2, ERP29, E…	negative regulation of macromolecule metabolic process	1.50776e-20	3.19645e-17
GO:0097285	[AGRN, ANXA1, APAF1, API5, APP, ATF4, AURKB, AXL, BAK1, BAX, BBC3, BCL2, BCL2L1, BCL2L11, BDNF, BMPR2, BTG2, CASP3, CASP7, CASP9, CD40, CDKN2A, CEBPB, CPEB4, DFFA, DICER1, E2F1, E2F2, ERBB3, FADD, FAS, FASLG, FBXW7, FGFR3, FOXP1, G6PD, GPAM, HAND2, HIF1A, HMOX1, IGF1, IGF1R, IL10, IL11, JUN, KITLG, LRP1, MAP2K4, MAP2K7, MAPK7, MCL1, MSH2, MYC, NF1, NRAS, NRP1, PMAIP1, PRKCI, PTEN, RASA1, RB1, RHO…	cell-type specific apoptotic process	5.16721e-20	1.09493e-16
GO:0045597	[AGTR1, AP3B1, AP3D1, ARHGDIA, ASXL2, AXL, BAMBI, BAX, BCL2, BDNF, BMPR1B, BMPR2, BNIP2, CAPRIN1, CD53, CEBPB, CREB1, CREBL2, CRP, CSF1, CSRP1, CTGF, CTNNB1, CUX1, CXCR4, CYR61, DICER1, DMBT1, ETS1, FADD, FGF2, FGFR1, FGFR3, FN1, FOXP1, GJA1, HIF1A, HOXA5, ID2, IGF1, IGFBP3, IKZF1, IL1RL2, IL36B, IL6R, INPP5D, JAG1, JUN, KITLG, KLF5, LIN28A, LPL, LTF, MAP2K1, MAPK12, MEF2A, MMD, MTOR, MYB, NCOA3,…	positive regulation of cell differentiation	6.19364e-20	1.31181e-16
GO:0009888	[ACTA2, AJUBA, ANXA1, APAF1, ARID1A, ARID4B, ASXL2, BAK1, BAMBI, BAX, BCL2, BDNF, BMP2K, BMPR1B, BMPR2, BSG, BTG2, CASP3, CASP6, CCND1, CD44, CDK6, CDKN1A, CEBPB, CENPF, CES1, CHST11, CHSY1, CHUK, CNN3, CORO1C, CREB1, CSF1, CSF1R, CTGF, CTNNB1, CUX1, CXCR4, CYP1A1, CYR61, DDR1, DDX5, DHX15, DICER1, DMBT1, DMTF1, DSG2, DSP, DUSP12, EGFR, EGR2, ERBB3, ESR1, F11R, FGF2, FGF7, FGFR1, FGFR3, FN1, FNDC…	tissue development	1.76882e-19	3.74459e-16
GO:0060548	[ADAR, AMIGO2, ANXA1, API5, AR, ARF4, ARHGDIA, ATF4, AURKB, AXL, BAX, BCL2, BCL2L1, BCL2L2, BDNF, BMF, BNIP2, BRCA1, BTG2, CASP3, CD44, CDKN1A, CEBPB, CHMP2A, CHST11, CPEB4, CTGF, CTNNB1, CYR61, DAD1, DFFA, DUSP12, EGFR, EGR2, ERBB3, FADD, FAS, FASLG, FGF2, FOXP1, GPAM, HAND2, HIF1A, HIPK3, HMGA2, HMOX1, HSP90B1, HYOU1, ID1, IGF1, IGF1R, IKBKB, IL10, IL11, IL1RN, IRAK1, ITCH, ITGA5, JUN, KITLG, K…	negative regulation of cell death	1.84234e-19	3.8984e-16
GO:0072358	[ACTA2, ADAMTS1, ADGRG1, ADIPOR2, ANP32B, ANPEP, ANXA2, ARID1A, ASXL2, BAK1, BAX, BMPR2, BRCA1, CAMP, CASP3, CASP7, CCR3, CDH5, COL1A2, CTGF, CTNNB1, CXCL8, CXCR4, CYR61, DICER1, DSG2, DSP, ERBB2, ERBB3, ETS1, FASLG, FBXW7, FGF16, FGF2, FGFR1, FN1, FOXP1, GJA1, GNA13, GYS1, HAND2, HIF1A, HMOX1, HOXA1, HOXA5, HOXA7, ID1, ID2, ID3, IFT52, IGF1, ITGA5, ITGB3, JAG1, JUN, KCNQ1, KLF4, KLF5, LRP1, LUZP…	cardiovascular system development	2.7064e-19	5.72133e-16
GO:0072359	[ACTA2, ADAMTS1, ADGRG1, ADIPOR2, ANP32B, ANPEP, ANXA2, ARID1A, ASXL2, BAK1, BAX, BMPR2, BRCA1, CAMP, CASP3, CASP7, CCR3, CDH5, COL1A2, CTGF, CTNNB1, CXCL8, CXCR4, CYR61, DICER1, DSG2, DSP, ERBB2, ERBB3, ETS1, FASLG, FBXW7, FGF16, FGF2, FGFR1, FN1, FOXP1, GJA1, GNA13, GYS1, HAND2, HIF1A, HMOX1, HOXA1, HOXA5, HOXA7, ID1, ID2, ID3, IFT52, IGF1, ITGA5, ITGB3, JAG1, JUN, KCNQ1, KLF4, KLF5, LRP1, LUZP…	circulatory system development	2.7064e-19	5.72133e-16
GO:0045935	[AGRN, AICDA, APP, AR, ARF4, ARID1A, ARID3A, ARID3B, ARID4B, ASH2L, ASXL2, ATF4, ATF6, ATOH8, BACH1, BAK1, BAMBI, BAX, BRCA1, BTG2, CAND1, CAP1, CBFB, CCNA2, CCNE1, CD40, CDK5RAP3, CDK9, CDKN1C, CDKN2A, CEBPB, CEBPG, CHEK1, CHUK, CREB1, CREBL2, CTNNB1, CUX1, CYP1A1, CYR61, DCAF6, DDX5, DHX15, DICER1, DRD3, E2F1, E2F3, EGFR, EGR2, ERBB2, ESR1, ETS1, FADD, FBXW7, FGF2, FLI1, FOXP1, FUBP1, GPD1, GTF…	positive regulation of nucleobase-containing compound metabolic process	2.76408e-19	5.84051e-16
GO:1901701	[AICDA, ANXA1, ATP6V0A1, ATP6V1B2, ATP6V1C1, ATP6V1F, AXL, BCL2L1, BDNF, BRCA1, CAMP, CASP9, CCR5, CD40, CEBPB, COL1A2, CPEB4, CRHBP, CTNNB1, CXCL8, DNMT3A, E2F1, EGFR, EGR2, EIF4E, EIF4EBP2, ESR1, ETS1, FGF16, FGF2, FGF7, FGFR1, FGFR3, GFPT1, GPD1, GRB10, GRB2, HIF1A, HOXA1, HSP90B1, IGF1R, IGFBP5, IL10, IL1RN, IRAK1, IRAK2, IRS1, KCNQ1, KLF15, KLF4, KLF5, KRAS, LAMTOR3, LAMTOR5, LBP, LTF, MAP2K…	cellular response to oxygen-containing compound	3.01691e-19	6.37172e-16
GO:0002521	[AICDA, ANXA1, ANXA2, AP3B1, AP3D1, ASXL2, AXL, BAK1, BAX, BCL2, CBFB, CD1D, CDK6, CDKN2A, CEBPB, CEBPG, CHUK, CREB1, CSF1, CSF1R, CTLA4, CTNNB1, ERBB2, FADD, FAM213A, FAS, FLT3, FOXP1, HDAC4, HMGB3, HOXA7, ID2, IFNB1, IKZF1, IL10, IL11, IL1RL2, IL36B, INPP5D, JUN, KITLG, LRRC8A, LTF, MAFB, MSH2, MTOR, MYB, MYC, NF1, NOTCH2, OGT, PGLYRP1, PGLYRP2, PIK3R1, PNP, PPARG, PRDM1, PREX1, PSEN2, RB1, RIP…	leukocyte differentiation	3.46577e-19	7.31623e-16
GO:0042325	[ADAR, AJUBA, ANXA2, APLN, APP, AR, BAK1, BAX, BCL2, BDNF, BMPR2, BNIP2, CAMP, CASP3, CCNA2, CCND1, CCND3, CCNE1, CCNE2, CD40, CD44, CDC25A, CDK4, CDK5RAP1, CDK5RAP3, CDK9, CDKN1A, CDKN1C, CDKN2A, CDKN3, CHORDC1, CORO1C, CREBL2, CSF1, CSF1R, CSNK1D, CTGF, CTNNB1, CXCR4, CYR61, DUSP12, EGFR, ERBB2, ERBB3, ERP29, F2, FBXW7, FGF16, FGF2, FGF7, FGFR1, FGFR3, FLT3, GRB10, GRB2, GTF2H1, HACD3, HIPK3, I…	regulation of phosphorylation	3.53504e-19	7.45893e-16
GO:0048584	[ADGRG1, AGTR1, AJUBA, ALOX5AP, APAF1, ASXL2, AXL, BAK1, BAMBI, BAX, BBC3, BCL2, BCL2L1, BCL2L11, BMF, BMPR1B, BMPR2, BNIP2, BRCA1, C8A, CADM1, CD1D, CD40, CD44, CD47, CDK5RAP3, CDKN1C, CDKN2A, CEBPG, CFH, CHSY1, CHUK, CNOT6, CREB1, CRP, CSF1, CSF1R, CSNK1D, CSRP1, CTGF, CTLA4, CTNNB1, CTSC, CXCL8, CXCR4, CYR61, DDX5, DMBT1, DRD3, E2F1, EGFR, EI24, ERBB2, ERBB3, ERP29, F2, FADD, FAS, FASLG, FBXW7…	positive regulation of response to stimulus	5.43761e-19	1.14679e-15
GO:0008284	[ANXA2, APLN, AR, ASH2L, BAMBI, BCL2, BCL2L1, BMI1, BMPR2, CAMP, CCNA2, CCND1, CCR3, CD1D, CD40, CD47, CDK13, CDK4, CDK6, CDKN1A, CNOT6, CSF1, CSF1R, CTGF, CTNNB1, CYR61, DRD3, E2F1, E2F3, EGFR, ERBB2, ESR1, ETS1, F2, FADD, FASLG, FGF16, FGF2, FGF7, FGFR1, FGFR3, FLT3, FOXP1, GAK, GPAM, HDAC4, HIF1A, HMGA2, HMOX1, ID2, IGF1, IGF1R, IL11, IL12RB2, IL13RA1, IL6R, IQGAP3, IRAK1, IRS1, ITGA2, ITGB3, …	positive regulation of cell proliferation	6.05854e-19	1.27714e-15
GO:0045859	[ADAR, AJUBA, APP, BAK1, BAX, CASP3, CCNA2, CCND1, CCND3, CCNE1, CCNE2, CD40, CDC25A, CDK4, CDK5RAP1, CDK5RAP3, CDKN1A, CDKN1C, CDKN2A, CDKN3, CHORDC1, CORO1C, CSF1, CSF1R, CXCR4, CYR61, DUSP12, EGFR, ERBB2, ERBB3, ERP29, FBXW7, FGF16, FGF2, FGFR1, FLT3, GTF2H1, HACD3, HIPK3, IGF1R, IL1RN, IL6R, IQGAP3, IRAK1, IRAK2, ITGB3, KITLG, KRAS, LTF, MAP2K1, MAP2K4, MAP2K7, MAP3K12, MAPK3, MAPKAPK2, MDFI,…	regulation of protein kinase activity	6.73305e-19	1.41865e-15
GO:0051173	[AGRN, AICDA, APP, AR, ARF4, ARID1A, ARID3A, ARID3B, ARID4B, ASH2L, ASXL2, ATF4, ATF6, ATOH8, BACH1, BAK1, BAMBI, BAX, BRCA1, BTG2, CAND1, CAP1, CBFB, CCNA2, CCNE1, CD40, CDK5RAP3, CDK9, CDKN1C, CDKN2A, CEBPB, CEBPG, CHEK1, CHUK, CREB1, CREBL2, CTNNB1, CUX1, CYP1A1, CYR61, DCAF6, DDX5, DHX15, DICER1, DRD3, E2F1, E2F3, EGFR, EGR2, ERBB2, ESR1, ETS1, FADD, FBXW7, FGF2, FLI1, FOXP1, FUBP1, GPD1, GTF…	positive regulation of nitrogen compound metabolic process	8.78739e-19	1.85062e-15
GO:0007167	[AGO4, AP2M1, APP, ARF4, ARHGDIA, ARHGEF18, ATOH8, ATP6V0A1, ATP6V1B2, ATP6V1C1, ATP6V1F, AXL, BAMBI, BCL2L11, BDNF, BMPR1B, BMPR2, CASP3, CASP9, CDH5, CDK9, CDKN1A, CDKN1C, CHST11, CHUK, COL1A2, CREB1, CRIM1, CSF1, CSF1R, CTGF, CTNNB1, CYR61, DDR1, EGFR, EIF4E, EIF4EBP2, ERBB2, ERBB3, F11R, FASLG, FBXW7, FERMT2, FGF16, FGF2, FGF7, FGFR1, FGFR3, FLT3, FSTL1, GRB10, GRB2, HIF1A, ID1, IGF1, IGF1R, …	enzyme linked receptor protein signaling pathway	1.15806e-18	2.43772e-15
GO:0009887	[ACTA2, ADAMTS1, ARID1A, ASXL2, BAK1, BAX, BCL2, BCL2L11, BDNF, BMPR1B, BMPR2, BSG, CD44, CEBPB, CFH, CHST11, CHSY1, CHUK, COL13A1, COL1A2, CSF1, CSF1R, CTGF, CTNNB1, CYR61, DDR1, DICER1, DSP, EGFR, ESR1, FASLG, FBXW7, FGF16, FGF2, FGF7, FGFR1, FGFR3, FLI1, GAK, GJA1, HAND2, HIF1A, HOXA1, HOXA5, HOXA7, HOXB8, HOXC8, HOXD10, HOXD8, ID1, ID2, ID3, IFT52, IGF1, IGF1R, IGFBP5, ITGA2, ITGB4, JAG1, JUN…	organ morphogenesis	1.21809e-18	2.56286e-15
GO:0031399	[ADAR, AJUBA, ANAPC1, ANAPC15, ANXA2, APP, ASXL2, BAK1, BAX, BCL2, BDNF, BMI1, BMPR2, BNIP2, BRCA1, CAMP, CASP3, CCNA2, CCND1, CCND3, CCNE1, CCNE2, CD40, CD44, CDC14B, CDC25A, CDK4, CDK5RAP1, CDK5RAP3, CDK9, CDKN1A, CDKN1C, CDKN2A, CDKN3, CENPF, CHEK1, CHORDC1, CORO1C, CREBL2, CSF1, CSF1R, CSNK1D, CTGF, CTNNB1, CXCR4, CYP1A1, CYR61, DUSP12, DYRK1A, EGFR, ERBB2, ERBB3, ERP29, F2, FBXW7, FGF16, FGF…	regulation of protein modification process	1.242e-18	2.61192e-15
GO:0033554	[AJUBA, ANXA1, ASH2L, ATF4, ATF6, ATG2B, ATG3, ATG9A, AXL, BACH1, BAK1, BAX, BBC3, BCL2, BCL2L1, BCL2L11, BCL2L2, BMPR2, BRCA1, BTG2, CASP3, CASP9, CCNA2, CCND1, CD44, CDC14B, CDK5RAP3, CDK6, CDK9, CDKN1A, CDKN2A, CEBPB, CEBPG, CEP63, CHAF1A, CHEK1, CHORDC1, CPEB4, CREB1, CRHBP, CSNK1D, CTGF, CTLA4, CUL4B, CXCL8, DDX5, DNAJB1, DYRK1A, E2F1, EGFR, EI24, ETS1, FADS1, FANCD2, FAS, FBXW7, FSCN1, G6PD…	cellular response to stress	1.31069e-18	2.75507e-15
GO:0044093	[AGRN, AGTR1, AJUBA, ALOX5AP, ANAPC1, ANP32B, ANXA2, APAF1, APP, AR, ARF4, ARHGAP29, ARHGDIA, ARHGEF18, BAK1, BAMBI, BAX, BBC3, BCL2, BCL2L11, BMI1, BNIP2, CAP1, CARD8, CASP3, CASP7, CASP9, CCL8, CCND1, CCND3, CD40, CD44, CDC14B, CDK9, CDKN1A, CDKN2A, CEBPG, CHORDC1, CHUK, CNOT6, CORO1C, CREB1, CSF1, CSF1R, CTGF, CTSC, CXCR4, CYR61, DHX15, DNAJB1, DOCK5, DRD3, DUSP12, EGFR, ERBB2, ERBB3, ERP29, E…	positive regulation of molecular function	1.4531e-18	3.05295e-15
GO:0051338	[ADAR, AJUBA, ANAPC1, ANAPC15, APP, BAK1, BAX, BMI1, CASP3, CCNA2, CCND1, CCND3, CCNE1, CCNE2, CD40, CD44, CDC14B, CDC25A, CDK4, CDK5RAP1, CDK5RAP3, CDKN1A, CDKN1C, CDKN2A, CDKN3, CENPF, CHORDC1, CORO1C, CSF1, CSF1R, CXCR4, CYR61, DUSP12, EGFR, ERBB2, ERBB3, ERP29, FBXW7, FGF16, FGF2, FGFR1, FGFR3, FLT3, GTF2H1, HACD3, HIPK3, IGF1R, IL1RN, IL6R, IQGAP3, IRAK1, IRAK2, IRS1, ITGB3, KITLG, KLF4, KRA…	regulation of transferase activity	1.53309e-18	3.21948e-15
GO:0006366	[AGRN, AJUBA, APP, AR, ARF4, ARID1A, ARID3A, ARID3B, ARID4B, ASH2L, ASXL2, ATF4, ATF6, AURKB, BACH1, BMI1, BMPR1B, BMPR2, BRCA1, BTG2, CAND1, CBFB, CBX7, CCND1, CCNE1, CD40, CDK13, CDK5RAP3, CDK9, CDKN1C, CDKN2A, CEBPB, CEBPG, CHEK1, CHUK, CREB1, CTGF, CTNNB1, CUX1, CYP1A1, CYR61, DCAF6, DDX5, DICER1, DNMT3A, DRD3, E2F1, E2F2, E2F3, EGFR, EGR2, EHMT1, EHMT2, ESR1, ETS1, FADD, FASLG, FBXW7, FGF2, …	transcription from RNA polymerase II promoter	1.80434e-18	3.78732e-15
GO:0043069	[ADAR, AMIGO2, ANXA1, API5, AR, ARF4, ARHGDIA, AURKB, AXL, BAX, BCL2, BCL2L1, BCL2L2, BDNF, BMF, BNIP2, BRCA1, BTG2, CASP3, CD44, CDKN1A, CEBPB, CHST11, CPEB4, CTNNB1, CYR61, DAD1, DFFA, DUSP12, EGFR, EGR2, ERBB3, FADD, FAS, FASLG, FOXP1, GPAM, HAND2, HIF1A, HIPK3, HMGA2, HMOX1, HSP90B1, HYOU1, ID1, IGF1, IGF1R, IKBKB, IL10, IL11, IL1RN, IRAK1, ITCH, ITGA5, JUN, KITLG, KLF4, LAMTOR5, LRP1, LTF, M…	negative regulation of programmed cell death	1.87302e-18	3.9296e-15
GO:0009892	[ADAR, AGO4, AICDA, AJUBA, ANAPC1, ANAPC15, ANXA1, ANXA2, APP, AR, ARID1A, ARID4B, ARL2, ASXL2, AURKB, BACH1, BAK1, BAX, BCL2, BCL2L1, BCL7A, BMI1, BMPR2, BRCA1, BTG2, CAND1, CAPRIN1, CASP3, CBX7, CCND1, CD44, CDK5RAP1, CDK5RAP3, CDK9, CDKN1A, CDKN1C, CDKN2A, CEBPB, CENPF, CHEK1, CHORDC1, CNOT6, CORO1C, CREB1, CRIM1, CTGF, CTNNB1, CUX1, CYP1A1, DDX5, DFFA, DICER1, DNMT3A, DRD3, DUSP12, E2F1, EGFR…	negative regulation of metabolic process	1.90846e-18	4.00205e-15
GO:0007049	[ACTR1A, AJUBA, AKAP8, ANAPC1, ANAPC15, ANAPC16, ANLN, ANXA1, APP, ARL2, AURKB, BACH1, BAK1, BAX, BCL2, BCL2L1, BCL2L11, BLCAP, BRCA1, CASP3, CCNA2, CCND1, CCND3, CCNE1, CCNE2, CCNF, CDC14A, CDC14B, CDC25A, CDK13, CDK14, CDK4, CDK5RAP1, CDK5RAP3, CDK6, CDK9, CDKN1A, CDKN1C, CDKN2A, CDKN3, CENPF, CENPJ, CEP63, CFH, CHAF1A, CHEK1, CHMP2A, CHORDC1, CREBL2, CSNK1D, CTGF, CTNNB1, CUL4B, CXCL8, CYP1A1,…	cell cycle	2.22682e-18	4.66742e-15
GO:0043066	[ADAR, AMIGO2, ANXA1, API5, AR, ARF4, ARHGDIA, AURKB, AXL, BAX, BCL2, BCL2L1, BCL2L2, BDNF, BMF, BNIP2, BRCA1, BTG2, CASP3, CD44, CDKN1A, CEBPB, CHST11, CPEB4, CTNNB1, CYR61, DAD1, DFFA, DUSP12, EGFR, EGR2, ERBB3, FADD, FAS, FASLG, FOXP1, GPAM, HAND2, HIF1A, HIPK3, HMGA2, HMOX1, HSP90B1, HYOU1, ID1, IGF1, IGF1R, IKBKB, IL10, IL11, IL1RN, IRAK1, ITCH, ITGA5, JUN, KITLG, KLF4, LAMTOR5, LRP1, LTF, M…	negative regulation of apoptotic process	2.24937e-18	4.71243e-15
GO:0019220	[ADAR, AJUBA, ANXA2, APLN, APP, AR, BAK1, BAX, BCL2, BDNF, BMPR2, BNIP2, CAMP, CAP1, CASP3, CCNA2, CCND1, CCND3, CCNE1, CCNE2, CD40, CD44, CDC25A, CDK4, CDK5RAP1, CDK5RAP3, CDK9, CDKN1A, CDKN1C, CDKN2A, CDKN3, CHORDC1, CORO1C, CREBL2, CSF1, CSF1R, CSNK1D, CTGF, CTNNB1, CXCR4, CYR61, DHX15, DRD3, DUSP12, EGFR, ERBB2, ERBB3, ERP29, F2, FBXW7, FGF16, FGF2, FGF7, FGFR1, FGFR3, FLT3, GPD1, GRB10, GRB2…	regulation of phosphate metabolic process	2.39669e-18	5.01868e-15
GO:0001944	[ACTA2, ADGRG1, ANP32B, ANPEP, ANXA2, ARID1A, BAK1, BAX, BMPR2, BRCA1, CAMP, CCR3, CDH5, COL1A2, CTGF, CTNNB1, CXCL8, CXCR4, CYR61, DICER1, ERBB2, ETS1, FASLG, FBXW7, FGF16, FGF2, FGFR1, FN1, GJA1, GNA13, HAND2, HIF1A, HMOX1, HOXA1, HOXA5, HOXA7, ID1, IGF1, ITGA5, ITGB3, JAG1, JUN, KLF4, KLF5, LRP1, LUZP1, MAP2K1, MAPK7, MEIS1, MEOX2, MYO1E, NAA15, NEDD4, NF1, NFATC4, NOTCH2, NOTCH3, NRP1, PKD2, …	vasculature development	2.46538e-18	5.16004e-15
GO:0009966	[ADAR, ADGRG1, AGRN, AJUBA, ANXA2, AP2M1, APAF1, APP, AR, ARHGAP29, ARHGDIA, ARHGEF18, ARL2, ASXL2, AURKB, AXL, BAK1, BAMBI, BAX, BBC3, BCL2, BCL2L1, BCL2L11, BCL2L2, BMF, BMPR1B, BMPR2, BNIP2, BRCA1, CARD8, CCND1, CD40, CD44, CDK14, CDK5RAP3, CDKN1C, CDKN2A, CHORDC1, CHST11, CHSY1, CHUK, CORO1C, CRHBP, CSF1, CSF1R, CSNK1D, CTGF, CTNNB1, CTSC, CXCL8, CXCR4, CYR61, DDX5, DOCK5, DRD3, DUSP12, DYRK1…	regulation of signal transduction	2.51321e-18	5.25763e-15
GO:0001568	[ACTA2, ADGRG1, ANPEP, ANXA2, ARID1A, BAK1, BAX, BMPR2, BRCA1, CAMP, CCR3, CDH5, COL1A2, CTGF, CTNNB1, CXCL8, CXCR4, CYR61, DICER1, ERBB2, ETS1, FASLG, FBXW7, FGF16, FGF2, FGFR1, FN1, GJA1, GNA13, HAND2, HIF1A, HMOX1, HOXA1, HOXA5, HOXA7, ID1, ITGA5, ITGB3, JAG1, JUN, KLF4, KLF5, LRP1, LUZP1, MAP2K1, MAPK7, MEIS1, MEOX2, MYO1E, NAA15, NEDD4, NF1, NFATC4, NOTCH2, NOTCH3, NRP1, PKD2, PLXND1, PTEN, …	blood vessel development	3.09471e-18	6.47104e-15
GO:0001932	[ADAR, AJUBA, ANXA2, APP, BAK1, BAX, BCL2, BDNF, BMPR2, BNIP2, CAMP, CASP3, CCNA2, CCND1, CCND3, CCNE1, CCNE2, CD40, CD44, CDC25A, CDK4, CDK5RAP1, CDK5RAP3, CDK9, CDKN1A, CDKN1C, CDKN2A, CDKN3, CHORDC1, CORO1C, CREBL2, CSF1, CSF1R, CSNK1D, CTGF, CTNNB1, CXCR4, CYR61, DUSP12, EGFR, ERBB2, ERBB3, ERP29, F2, FBXW7, FGF16, FGF2, FGF7, FGFR1, FGFR3, FLT3, GRB2, GTF2H1, HACD3, HIPK3, ID1, IFNB1, IGF1, …	regulation of protein phosphorylation	3.26564e-18	6.82518e-15
GO:0007169	[AGO4, AP2M1, APP, ARF4, ARHGDIA, ARHGEF18, ATP6V0A1, ATP6V1B2, ATP6V1C1, ATP6V1F, AXL, BCL2L11, BDNF, BMPR2, CASP3, CASP9, CDH5, CDKN1A, CHUK, CREB1, CRIM1, CSF1, CSF1R, CTGF, CTNNB1, DDR1, EGFR, EIF4E, EIF4EBP2, ERBB2, ERBB3, FASLG, FBXW7, FGF16, FGF2, FGF7, FGFR1, FGFR3, FLT3, GRB10, GRB2, HIF1A, IGF1, IGF1R, IGF2R, IGFBP3, IGFBP5, IKBKB, IRAK1, IRS1, ITGA5, ITGB3, JAK1, KITLG, KRAS, LRP1, MAP…	transmembrane receptor protein tyrosine kinase signaling pathway	4.24402e-18	8.86575e-15
GO:0006468	[ADAR, AJUBA, ANXA2, APP, AURKB, AXL, BAK1, BAX, BCL2, BDNF, BMP2K, BMPR1B, BMPR2, BNIP2, CAMP, CASP3, CCL8, CCNA2, CCND1, CCND3, CCNE1, CCNE2, CCR5, CD40, CD44, CDC25A, CDK13, CDK14, CDK4, CDK5RAP1, CDK5RAP3, CDK6, CDK9, CDKN1A, CDKN1C, CDKN2A, CDKN3, CHEK1, CHORDC1, CHUK, CORO1C, CPNE3, CREB1, CREBL2, CSF1, CSF1R, CSNK1D, CTGF, CTNNB1, CXCR4, CYR61, DDR1, DUSP12, DYRK1A, EGFR, ERBB2, ERBB3, ERP…	protein phosphorylation	5.01887e-18	1.04794e-14
GO:0051174	[ADAR, AJUBA, ANXA2, APLN, APP, AR, BAK1, BAX, BCL2, BDNF, BMPR2, BNIP2, CAMP, CAP1, CASP3, CCNA2, CCND1, CCND3, CCNE1, CCNE2, CD40, CD44, CDC25A, CDK4, CDK5RAP1, CDK5RAP3, CDK9, CDKN1A, CDKN1C, CDKN2A, CDKN3, CHORDC1, CORO1C, CREBL2, CSF1, CSF1R, CSNK1D, CTGF, CTNNB1, CXCR4, CYR61, DHX15, DRD3, DUSP12, EGFR, ERBB2, ERBB3, ERP29, F2, FBXW7, FGF16, FGF2, FGF7, FGFR1, FGFR3, FLT3, GPD1, GRB10, GRB2…	regulation of phosphorus metabolic process	6.47208e-18	1.35072e-14
GO:0045596	[ADGRG1, ANP32B, APP, ARHGDIA, BCL2, BDNF, CCND1, CDK6, CDKN2A, CORO1C, CRP, CSRP1, CTLA4, CTNNB1, CXCL14, DICER1, DRD3, E2F1, ELAVL1, ERBB2, F2, FGF2, FGFR3, FLT3, FOXP1, HAND2, HDAC4, HIST1H4A, HMGA2, HMGB3, HOXA5, HOXA7, HOXB8, ID1, ID2, ID3, IFNB1, IGF1, IGFBP5, IL36G, INPP5D, ITGB3, JAG1, KLF13, KLF4, LIN28A, LTF, MAFB, MCPH1, MED28, MEIS1, MYC, NF1, NLGN1, NOTCH2, NOTCH3, NRAS, NRP1, OMA1, …	negative regulation of cell differentiation	7.42802e-18	1.54949e-14
GO:0010646	[ADAR, ADGRG1, AGRN, AJUBA, ANXA2, AP2M1, APAF1, APLN, APP, AR, ARHGAP29, ARHGDIA, ARHGEF18, ARL2, ASXL2, AURKB, AXL, BAK1, BAMBI, BAX, BBC3, BCL2, BCL2L1, BCL2L11, BCL2L2, BDNF, BMF, BMPR1B, BMPR2, BNIP2, BRCA1, CARD8, CCND1, CD40, CD44, CDK14, CDK5RAP3, CDKN1C, CDKN2A, CHORDC1, CHST11, CHSY1, CHUK, CORO1C, CREB1, CRHBP, CSF1, CSF1R, CSNK1D, CTGF, CTNNB1, CTSC, CXCL8, CXCR4, CYR61, DDX5, DHX15, …	regulation of cell communication	7.66794e-18	1.59877e-14
GO:0023051	[ADAR, ADGRG1, AGRN, AJUBA, ANXA2, AP2M1, APAF1, APLN, APP, AR, ARHGAP29, ARHGDIA, ARHGEF18, ARL2, ASXL2, AURKB, AXL, BAK1, BAMBI, BAX, BBC3, BCL2, BCL2L1, BCL2L11, BCL2L2, BDNF, BMF, BMPR1B, BMPR2, BNIP2, BRCA1, CARD8, CCND1, CD40, CD44, CDK14, CDK5RAP3, CDKN1C, CDKN2A, CHORDC1, CHST11, CHSY1, CHUK, CORO1C, CREB1, CRHBP, CSF1, CSF1R, CSNK1D, CTGF, CTNNB1, CTSC, CXCL8, CXCR4, CYR61, DDX5, DHX15, …	regulation of signaling	8.58361e-18	1.78797e-14
GO:0048729	[ACTA2, AJUBA, APAF1, ARID1A, BAK1, BAX, BCL2, BMPR2, CD44, CHUK, CSF1, CSF1R, CTNNB1, CXCR4, CYR61, DDR1, DICER1, DSP, EGFR, ESR1, FGF2, FGF7, FGFR1, FGFR3, FOXP1, GJA1, GNA13, GRB2, HAND2, HIF1A, HMGA2, HOXA5, IFT52, IGF1, IGF1R, IGFBP5, IL10, ITGA2, ITGA5, ITGB3, ITGB4, JAG1, KLF4, LIN7C, LUZP1, MET, MYC, NCOA3, NF2, NFATC4, NOTCH2, NRAS, NRP1, PKD2, PLXND1, PODXL, PXDN, RDH10, RHOA, RUNX1, S1…	tissue morphogenesis	1.12307e-17	2.33822e-14
GO:1903706	[AP3B1, AP3D1, ASXL2, AXL, CDK6, CDKN2A, CEBPB, CREB1, CSF1, CTLA4, CTNNB1, ERBB2, ETS1, FADD, FAM213A, FAS, FLT3, FOXP1, HIF1A, HIST1H4A, HMGB3, HOXA5, HOXA7, HOXB8, ID2, IFNB1, IKZF1, IL1RL2, IL36B, INPP5D, JAG1, JUN, KITLG, KLF13, LTF, MAFB, MEIS1, MTOR, MYB, MYC, NF1, OGT, PGLYRP1, PGLYRP2, PIK3R1, PNP, PRDM1, RB1, RCOR1, RIPK1, RUNX1, SOCS5, SPI1, TGFBR2, TLR4, TNF, TNFSF9, TRAF6]	regulation of hemopoiesis	1.4842e-17	3.08862e-14
GO:1902533	[ADGRG1, AJUBA, AXL, BAX, BBC3, BCL2, BCL2L1, BCL2L11, BMF, BNIP2, CD40, CD44, CDK5RAP3, CDKN2A, CHUK, CSF1, CSF1R, CTGF, CTNNB1, CXCR4, DDX5, EGFR, EI24, ERBB2, ERBB3, ERP29, F2, FADD, FASLG, FBXW7, FGF2, FGFR1, FGFR3, FLT3, GJA1, HACD3, HMOX1, IGF1, IGF1R, IGFBP3, IGFBP5, IKBKB, IKBKE, IL10, IL11, IL1RN, IL6R, IQGAP3, IRAK1, IRAK2, KITLG, KRAS, LAMTOR3, LAMTOR5, LTF, MAP2K1, MAP2K4, MAP2K7, MAP…	positive regulation of intracellular signal transduction	2.88062e-17	5.99168e-14
GO:1901698	[ADAR, ADSS, AGO4, ANXA1, ATP6V0A1, ATP6V1B2, ATP6V1C1, ATP6V1F, BCKDHB, BCL2, BCL2L1, BDNF, BRCA1, BSG, BTG2, CAMP, CCNA2, CCND1, CDKN1A, CEBPB, CHEK1, CHUK, COL1A2, CPEB4, CREB1, CRHBP, CTGF, CTNNB1, DICER1, DNMT3A, DRD3, DUSP12, EGFR, EGR2, EIF4E, EIF4EBP2, FADS1, FGF16, FGF2, FGF7, FGFR1, FGFR3, FLT3, GFPT1, GJA1, GPD1, GRB10, GRB2, GSS, HMOX1, HSP90B1, IFNB1, IGF1R, IGFBP5, IL10, IL1RN, IRAK…	response to nitrogen compound	3.38514e-17	7.03771e-14
GO:0001775	[AICDA, ANXA1, AP3B1, AP3D1, APP, AXL, BAK1, BAX, BCL2, BRPF3, CADM1, CALU, CAP1, CASP3, CBFB, CCND3, CD1D, CD40, CD47, CDK6, CDKN1A, CDKN2A, CEBPB, CEBPG, COL1A2, CSF1, CSRP1, CTGF, CTLA4, CTNNB1, CXCL8, CXCR4, EGFR, ERBB2, F2, FADD, FAS, FLT3, FN1, FOXP1, GNA13, GPAM, GRB2, HDAC4, HMGB3, HMOX1, ID2, IFNB1, IGF1, IKZF1, IL10, IL11, IL13RA1, IL1RL2, IL36B, INPP5D, ITCH, ITGB3, JUN, LAMP2, LBP, LR…	cell activation	3.51706e-17	7.30845e-14
GO:0071363	[AGO4, AP2M1, ARHGDIA, ARHGEF18, BAMBI, BCL2L11, BDNF, CASP3, CASP9, CD44, CDK9, CDKN1A, CDKN1C, CHST11, CHUK, COL1A2, CREB1, CTGF, CTNNB1, CXCL8, EGFR, ERBB2, ERBB3, F11R, FERMT2, FGF16, FGF2, FGF7, FGFR1, FGFR3, FLT3, GRB10, GRB2, HIF1A, ID1, IKBKB, IRAK1, IRS1, ITGA5, ITGB3, JUN, KITLG, KLF4, KRAS, MAP2K1, MAPK12, MAPK3, MAPK7, MAPKAPK2, MDM2, MEF2A, MOV10, MTOR, MYC, MYD88, MYO1E, NEDD4, NRAS…	cellular response to growth factor stimulus	4.22288e-17	8.77092e-14
GO:0006357	[AGRN, AJUBA, APP, AR, ARF4, ARID1A, ARID3A, ARID3B, ARID4B, ASH2L, ASXL2, ATF4, ATF6, AURKB, BACH1, BMI1, BMPR1B, BMPR2, BRCA1, BTG2, CAND1, CBFB, CBX7, CCND1, CCNE1, CD40, CDK13, CDK5RAP3, CDK9, CDKN1C, CDKN2A, CEBPB, CEBPG, CHEK1, CHUK, CREB1, CTNNB1, CUX1, CYP1A1, CYR61, DCAF6, DDX5, DICER1, DNMT3A, DRD3, E2F1, EGFR, EGR2, EHMT1, EHMT2, ESR1, ETS1, FADD, FASLG, FBXW7, FGF2, FGFR1, FGFR3, FLI1…	regulation of transcription from RNA polymerase II promoter	4.68656e-17	9.7293e-14
GO:0010942	[AGRN, ANP32B, ANXA1, APAF1, ARHGEF18, ATF4, BAK1, BAX, BBC3, BCL2, BCL2L1, BCL2L11, BMF, BMPR1B, CARD8, CASP3, CASP7, CASP9, CD40, CDK4, CDKN1A, CDKN2A, CTGF, CTLA4, CTNNB1, CTSC, CYR61, DFFA, DUSP12, E2F1, EI24, FADD, FAS, FASLG, FBXW7, FGFR3, HMGA2, HOXA5, ID3, IFNB1, IGF2R, IGFBP3, IL10, ING4, INPP5D, IP6K2, IRF5, JUN, MAP2K4, MAP2K7, MCL1, MLLT11, MMP3, MYC, NF1, NFATC4, NOTCH2, PICALM, PKN2…	positive regulation of cell death	4.92168e-17	1.02125e-13
GO:0002009	[AJUBA, APAF1, ARID1A, BAK1, BAX, BCL2, CD44, CHUK, CSF1, CSF1R, CTNNB1, CXCR4, CYR61, DDR1, DICER1, EGFR, ESR1, FGF2, FGF7, FGFR1, FGFR3, FOXP1, GJA1, GNA13, GRB2, HAND2, HIF1A, HOXA5, IFT52, IGF1, IGF1R, IGFBP5, IL10, ITGA5, JAG1, KLF4, LIN7C, LUZP1, MET, MYC, NCOA3, NFATC4, NOTCH2, NRAS, NRP1, PKD2, PLXND1, PODXL, PXDN, RDH10, RHOA, RUNX1, SERPINB5, SLC12A2, SMAD4, SMO, SMOX, SOCS3, SPI1, SPRY…	morphogenesis of an epithelium	5.00879e-17	1.03882e-13
GO:0043068	[AGRN, ANP32B, ANXA1, APAF1, ARHGEF18, ATF4, BAK1, BAX, BBC3, BCL2, BCL2L1, BCL2L11, BMF, BMPR1B, CARD8, CASP3, CASP7, CASP9, CD40, CDK4, CDKN1A, CDKN2A, CTGF, CTLA4, CTNNB1, CTSC, CYR61, DFFA, DUSP12, E2F1, EI24, FADD, FAS, FASLG, FBXW7, FGFR3, HMGA2, HOXA5, ID3, IFNB1, IGF2R, IGFBP3, IL10, ING4, INPP5D, IP6K2, IRF5, JUN, MAP2K4, MAP2K7, MCL1, MLLT11, MYC, NF1, NFATC4, NOTCH2, PKN2, PLEKHG2, PMA…	positive regulation of programmed cell death	6.02809e-17	1.24962e-13
GO:0010629	[ADAR, AGO4, AICDA, AJUBA, ARID1A, ARID4B, ASXL2, AURKB, BACH1, BAK1, BCL7A, BMI1, BRCA1, BTG2, CAPRIN1, CBX7, CCND1, CDK9, CDKN1A, CDKN1C, CDKN2A, CEBPB, CENPF, CNOT6, CREB1, CTGF, CTNNB1, CUX1, CYP1A1, DDX5, DICER1, DNMT3A, DRD3, E2F1, EHMT1, EHMT2, EIF4EBP2, ERP29, ESR1, FASLG, FGFR1, FGFR3, FOXP1, GCFC2, GJA1, GTF2H1, HDAC4, HIST1H4A, HMGA1, HMGA2, HOXA7, HOXC8, HOXD8, ID1, ID2, ID3, IGF2BP1,…	negative regulation of gene expression	6.80357e-17	1.4097e-13
GO:0009653	[ACTA2, ADAMTS1, ADGRG1, AGRN, AJUBA, ANPEP, ANXA2, AP2M1, APAF1, APP, ARHGDIA, ARHGEF18, ARID1A, ASXL2, ATG3, AXL, BAK1, BAMBI, BAX, BCL2, BCL2L1, BCL2L11, BDNF, BMPR1B, BMPR2, BRCA1, BSG, CADM1, CAMP, CAP1, CAPRIN1, CASP3, CASP9, CCR3, CD44, CD53, CDKN1C, CEBPB, CFH, CFL2, CHST11, CHSY1, CHUK, COL13A1, COL1A2, CORO1C, CREB1, CSF1, CSF1R, CSNK1D, CTGF, CTNNB1, CUX1, CXCL8, CXCR4, CYR61, DDR1, DH…	anatomical structure morphogenesis	7.78856e-17	1.61301e-13
GO:0070848	[AGO4, AP2M1, ARHGDIA, ARHGEF18, BAMBI, BCL2L11, BDNF, CASP3, CASP9, CD44, CDK9, CDKN1A, CDKN1C, CHST11, CHUK, COL1A2, CREB1, CTGF, CTNNB1, CXCL8, EGFR, ERBB2, ERBB3, F11R, FASLG, FERMT2, FGF16, FGF2, FGF7, FGFR1, FGFR3, FLT3, GRB10, GRB2, HIF1A, ID1, IKBKB, IRAK1, IRS1, ITGA5, ITGB3, JUN, KITLG, KLF4, KRAS, MAP2K1, MAPK12, MAPK3, MAPK7, MAPKAPK2, MDM2, MEF2A, MOV10, MTOR, MYC, MYD88, MYO1E, NEDD…	response to growth factor	8.13255e-17	1.68344e-13
GO:0043065	[AGRN, ANP32B, ANXA1, APAF1, ARHGEF18, ATF4, BAK1, BAX, BBC3, BCL2, BCL2L1, BCL2L11, BMF, BMPR1B, CARD8, CASP3, CASP7, CASP9, CD40, CDK4, CDKN2A, CTGF, CTLA4, CTNNB1, CTSC, CYR61, DFFA, DUSP12, E2F1, EI24, FADD, FAS, FASLG, FBXW7, FGFR3, HMGA2, HOXA5, ID3, IFNB1, IGF2R, IGFBP3, IL10, ING4, INPP5D, IP6K2, IRF5, JUN, MAP2K4, MAP2K7, MCL1, MLLT11, MYC, NF1, NFATC4, NOTCH2, PKN2, PLEKHG2, PMAIP1, PPA…	positive regulation of apoptotic process	1.14319e-16	2.36527e-13
GO:0030099	[ADAR, ANXA2, ASXL2, CASP3, CASP9, CBFB, CDK6, CDKN1C, CEBPB, CEBPG, CHUK, CREB1, CSF1, CSF1R, CTNNB1, ETS1, FADD, FAM213A, FAS, FLI1, FOXP1, G6PD, HIF1A, HIST1H4A, HMGB3, HOXA5, HOXA7, HOXB8, ID2, IKZF1, IL11, INPP5D, JAG1, JUN, KITLG, KLF13, LTF, MAFB, MEIS1, MTOR, MYC, NF1, NOTCH2, OGT, PIK3R1, PPARG, PSEN2, RB1, RCOR1, RIPK1, RUNX1, SFXN1, SPI1, SRF, TGFBR2, TLR4, TNF, TNFSF9, TRAF6, VEGFA, Z…	myeloid cell differentiation	1.25535e-16	2.59606e-13
GO:0050790	[ADAR, AGRN, AGTR1, AJUBA, ALOX5AP, ANAPC1, ANAPC15, ANP32B, ANXA1, ANXA2, APAF1, APP, ARF4, ARHGAP29, ARHGDIA, ARHGEF18, ARL2, BAK1, BAX, BBC3, BCL2, BCL2L11, BMI1, BMP2K, BNIP2, CAND1, CAP1, CARD8, CASP3, CASP7, CASP9, CCL8, CCNA2, CCND1, CCND3, CCNE1, CCNE2, CD40, CD44, CDC14B, CDC25A, CDK4, CDK5RAP1, CDK5RAP3, CDKN1A, CDKN1C, CDKN2A, CDKN3, CENPF, CHORDC1, CORO1C, CREB1, CRIM1, CSF1, CSF1R, C…	regulation of catalytic activity	1.4531e-16	3.00356e-13
GO:0006928	[ADGRG1, AGRN, AGTR1, AJUBA, ANLN, ANXA1, AP2M1, AP3B1, AP3D1, APP, ARF4, ARFIP2, ARHGDIA, AXL, BAMBI, BAX, BCL2, BDNF, BMPR1B, BMPR2, BSG, CAP1, CCL8, CCR5, CCSAP, CD44, CD47, CDK6, CNOT6, COL1A2, CORO1C, CREB1, CSF1, CSF1R, CTGF, CTNNB1, CXCL14, CXCL8, CXCR4, CYR61, DDR1, DSG2, DSP, EGFR, EGR2, ERBB2, ETS1, F11R, F2, FADD, FGF16, FGF2, FGF7, FGFR1, FN1, FOXP1, FSCN1, GJA1, GNA13, GRB2, HACE1, H…	movement of cell or subcellular component	1.47277e-16	3.04274e-13
GO:0032879	[ADGRG1, ADIPOR2, AGTR1, AHNAK, AJUBA, ANKFY1, ANP32B, ANXA1, ANXA2, AP2M1, AP3D1, APLN, AR, ARFIP1, ARHGDIA, ARL2, ATF4, AXL, BAK1, BAMBI, BAX, BBC3, BCL2, BCL2L1, BCL2L11, BMF, BMPR2, CACNA2D1, CADM1, CARD8, CCR5, CCSAP, CD40, CD47, CDK5RAP3, CDK6, CDKN1A, CDKN2A, CFH, CHMP2A, CHORDC1, CLCN3, CORO1C, CREB1, CREBL2, CRHBP, CRP, CSF1, CSF1R, CSRP1, CTNNB1, CXCL8, CXCR4, CYR61, DRD3, DSG2, DSP, E2…	regulation of localization	1.47691e-16	3.04982e-13
GO:0008285	[ADAMTS1, ADGRG1, BAK1, BAX, BCL2, BDNF, BMPR1B, BMPR2, BTG2, CASP3, CDH5, CDK6, CDKN1A, CDKN1C, CDKN2A, CDKN3, CEBPB, CTLA4, CTNNB1, CXCL8, DDR1, DICER1, E2F1, E2F3, ERBB2, ETS1, FBXW7, FGF2, FGFR3, FLT3, GJA1, HDAC4, HMGA1, HMOX1, ID2, IFT52, IGF1, IGFBP3, IGFBP5, IL10, ING4, INPP5D, ITCH, JARID2, JUN, KLF13, KLF4, LDOC1, MAP2K1, MXD4, MYC, NF1, NF2, NFIB, NOTCH2, NPR3, PBLD, PELI1, PKD2, PMAIP…	negative regulation of cell proliferation	1.51221e-16	3.1212e-13
GO:0051726	[ANAPC1, ANAPC15, ANLN, ANXA1, APP, AURKB, BAK1, BAX, BCL2, BCL2L1, BCL2L11, BRCA1, CASP3, CCNA2, CCND1, CCND3, CCNE1, CCNE2, CCNF, CDC25A, CDK13, CDK14, CDK4, CDK5RAP1, CDK5RAP3, CDK6, CDK9, CDKN1A, CDKN1C, CDKN2A, CDKN3, CENPF, CENPJ, CFH, CHEK1, CHMP2A, CHORDC1, CTGF, CTNNB1, CUL4B, CXCL8, CYP1A1, DICER1, DRD3, DUSP12, E2F1, E2F2, EGFR, EIF4E, EIF4G2, ETS1, FBXW7, FGF2, FGFR1, FGFR3, GTF2H1, H…	regulation of cell cycle	2.42771e-16	5.00594e-13
GO:0071495	[ADIPOR2, AGO4, ANXA1, APAF1, AR, ARHGEF18, ATP6V0A1, ATP6V1B2, ATP6V1C1, ATP6V1F, BAMBI, BCL2L1, BDNF, BRCA1, CAMP, CASP9, CD44, CDK9, CDKN1A, CDKN1C, CEBPB, CHEK1, CHST11, CHUK, COL1A2, CPEB4, CREB1, CRHBP, CTGF, CTNNB1, CXCL8, DNMT3A, DUSP12, EGFR, EGR2, EIF4E, EIF4EBP2, ERBB2, ERBB3, ESR1, F11R, FERMT2, FGF16, FGF2, FGF7, FGFR1, FGFR3, FLT3, GFPT1, GPD1, GRB10, GRB2, HSP90B1, ID1, IGF1R, IGFB…	cellular response to endogenous stimulus	3.20502e-16	6.60554e-13
GO:0009611	[AGTR1, AJUBA, ALOX5AP, ANXA2, AP3B1, APP, ARF4, AXL, BAX, BCL2, BRPF3, BSG, C8A, CALU, CAP1, CASP3, CD40, CD44, CD47, CFH, COL1A2, CRP, CSRP1, CTGF, CYP1A1, CYR61, DDR1, DICER1, DSP, EGFR, ERBB2, ERBB3, ETS1, F11R, F2, FGF2, FGF7, FGFR3, FN1, FOXP1, GJA1, GNA13, GRB2, HIF1A, HMOX1, HPS4, ID3, IFNB1, IGF1, IL10, IL1R1, IL1RL2, INPP5D, ITGA2, ITGA5, ITGB3, ITGB4, JUN, KIF22, KIF23, KIF2A, KLF4, KR…	response to wounding	4.82986e-16	9.94951e-13
GO:1902531	[ADGRG1, AGRN, AJUBA, ARHGAP29, ARHGDIA, ARHGEF18, ARL2, AXL, BAX, BBC3, BCL2, BCL2L1, BCL2L11, BCL2L2, BMF, BNIP2, CARD8, CD40, CD44, CDK5RAP3, CDKN2A, CHORDC1, CHUK, CORO1C, CSF1, CSF1R, CTGF, CTNNB1, CXCR4, CYR61, DDX5, DOCK5, DRD3, DUSP12, DYRK1A, EGFR, EI24, ERBB2, ERBB3, ERP29, ESR1, F11R, F2, FADD, FASLG, FBXW7, FGF16, FGF2, FGFR1, FGFR3, FLT3, GJA1, GRB2, HACD3, HIF1A, HIPK3, HMGA2, HMOX1…	regulation of intracellular signal transduction	5.24901e-16	1.08077e-12
GO:0001763	[BAK1, BAX, BCL2, CD44, COL13A1, CSF1, CTNNB1, CXCR4, DDR1, DICER1, ESR1, FGF2, FGF7, FGFR1, GNA13, GRB2, HOXA5, IGF1, IL10, MET, MYC, NCOA3, NFATC4, NRAS, NRP1, PKD2, PLXND1, PXDN, RDH10, RTN4, SLC12A2, SMAD4, SMO, SMOX, SOCS3, SPI1, SPRY2, SRF, TACSTD2, TCF21, TGFBR2, TIMELESS, TNF, TP63, VEGFA, WNT1, WT1]	morphogenesis of a branching structure	7.29154e-16	1.5006e-12
GO:0048514	[ADGRG1, ANPEP, ANXA2, BAK1, BAX, BRCA1, CAMP, CCR3, CTGF, CTNNB1, CXCL8, CXCR4, CYR61, DICER1, ERBB2, ETS1, FASLG, FBXW7, FGF16, FGF2, FGFR1, FN1, GJA1, GNA13, HAND2, HIF1A, HMOX1, HOXA1, HOXA5, HOXA7, ID1, ITGA5, ITGB3, JAG1, JUN, KLF4, KLF5, LRP1, MAPK7, MEIS1, MEOX2, MYO1E, NAA15, NEDD4, NF1, NFATC4, NOTCH3, NRP1, PKD2, PLXND1, PTEN, PTGS2, PTPRJ, RASA1, RHOB, ROBO4, RTN4, RUNX1, S1PR1, SGPL1…	blood vessel morphogenesis	7.87128e-16	1.61912e-12
GO:0010558	[AGO4, AICDA, AJUBA, AR, ARID1A, ASXL2, AURKB, BACH1, BCL7A, BMI1, BMPR2, BRCA1, BTG2, CAPRIN1, CBX7, CCND1, CDK9, CDKN1C, CDKN2A, CEBPB, CENPF, CHEK1, CREB1, CTNNB1, CUX1, CYP1A1, DDX5, DICER1, DNMT3A, DRD3, DUSP12, E2F1, EHMT1, EHMT2, EIF4EBP2, FASLG, FBXW7, FGFR1, FGFR3, FOXP1, GCFC2, GFPT1, GJA1, GRB10, HDAC4, HIST1H4A, HMGA1, HMGA2, HOXA7, HOXC8, HOXD8, ID1, ID2, ID3, IGF2BP1, IGF2BP2, IGF2B…	negative regulation of macromolecule biosynthetic process	8.91746e-16	1.83343e-12
GO:0042327	[AJUBA, ANXA2, APLN, AR, BAK1, BAX, BCL2, BDNF, BMPR2, BNIP2, CAMP, CCND1, CCND3, CD40, CD44, CDK9, CDKN1A, CREBL2, CSF1, CSF1R, CSNK1D, CTGF, CTNNB1, CXCR4, CYR61, DUSP12, EGFR, ERBB2, ERBB3, ERP29, F2, FBXW7, FGF2, FGF7, FGFR1, FGFR3, FLT3, GRB10, HACD3, IFNB1, IGF1, IGF1R, IGFBP3, IL11, IL1RN, IL6R, IQGAP3, IRAK1, IRAK2, IRS1, ITGA5, ITGB3, KITLG, KRAS, LTF, MAP2K1, MAP2K4, MAP2K7, MAP3K12, MA…	positive regulation of phosphorylation	1.20768e-15	2.48178e-12
GO:0031324	[ADAR, AGO4, AICDA, AJUBA, ANAPC1, ANAPC15, ANXA2, APP, ARID1A, ASXL2, AURKB, BACH1, BAK1, BAX, BCL2, BCL2L1, BCL7A, BMI1, BMPR2, BRCA1, BTG2, CAPRIN1, CASP3, CBX7, CCND1, CD44, CDK5RAP1, CDK5RAP3, CDK9, CDKN1A, CDKN1C, CDKN2A, CEBPB, CENPF, CHEK1, CHORDC1, CORO1C, CREB1, CRIM1, CTNNB1, CUX1, CYP1A1, DDX5, DFFA, DICER1, DNMT3A, DRD3, DUSP12, E2F1, EHMT1, EHMT2, EIF4EBP2, F2, FADD, FAS, FASLG, FBX…	negative regulation of cellular metabolic process	1.25045e-15	2.56842e-12
GO:0016477	[ADGRG1, AGTR1, AJUBA, ANLN, ARF4, ARHGDIA, AXL, BAMBI, BAX, BCL2, BMPR2, BSG, CAP1, CCL8, CCR5, CD44, CD47, CNOT6, COL1A2, CORO1C, CSF1, CSF1R, CTGF, CTNNB1, CXCL14, CXCL8, CXCR4, CYR61, DDR1, EGFR, ETS1, F11R, F2, FADD, FGF16, FGF2, FGF7, FGFR1, FN1, FOXP1, FSCN1, GJA1, GNA13, GRB2, HACE1, HAND2, HIF1A, HMOX1, HOXA5, HOXA7, ID1, IGF1, IGF1R, IGFBP3, IGFBP5, IL10, IL1RN, IL6R, INPP5D, IRS1, ITGA…	cell migration	1.30207e-15	2.67315e-12
GO:0048583	[ADAR, ADGRG1, AGO4, AGRN, AGTR1, AJUBA, ALOX5AP, ANXA2, AP2M1, APAF1, APP, AR, ARHGAP29, ARHGDIA, ARHGEF18, ARL2, ASXL2, ATF4, AURKB, AXL, BAK1, BAMBI, BAX, BBC3, BCL2, BCL2L1, BCL2L11, BCL2L2, BMF, BMPR1B, BMPR2, BNIP2, BRCA1, C8A, CADM1, CARD8, CASP9, CCND1, CD1D, CD40, CD44, CD47, CDK14, CDK5RAP3, CDK6, CDK9, CDKN1A, CDKN1C, CDKN2A, CEBPG, CFH, CHEK1, CHORDC1, CHST11, CHSY1, CHUK, CNOT6, CORO…	regulation of response to stimulus	1.45154e-15	2.97857e-12
GO:0006793	[ACP1, ACP2, ACSS1, ADAR, ADPGK, ADSS, AJUBA, ANXA2, APLN, APP, AR, ARF3, ATP6V0A1, ATP6V1B2, AURKB, AXL, BAK1, BAX, BCL2, BDNF, BMP2K, BMPR1B, BMPR2, BNIP2, CAMP, CAP1, CASP3, CCL8, CCNA2, CCND1, CCND3, CCNE1, CCNE2, CCR5, CD40, CD44, CDC14A, CDC14B, CDC25A, CDIPT, CDK13, CDK14, CDK4, CDK5RAP1, CDK5RAP3, CDK6, CDK9, CDKN1A, CDKN1C, CDKN2A, CDKN3, CHEK1, CHORDC1, CHUK, CORO1C, CPNE3, CREB1, CREBL…	phosphorus metabolic process	1.47626e-15	3.02782e-12
GO:1902105	[AP3B1, AP3D1, ASXL2, AXL, CDKN2A, CEBPB, CREB1, CSF1, CTLA4, CTNNB1, ERBB2, FADD, FAM213A, FAS, FLT3, FOXP1, HMGB3, HOXA7, ID2, IFNB1, IKZF1, IL1RL2, IL36B, INPP5D, JUN, KITLG, LTF, MAFB, MTOR, MYB, MYC, NF1, OGT, PGLYRP1, PGLYRP2, PIK3R1, PNP, PRDM1, RB1, RIPK1, RUNX1, SOCS5, TGFBR2, TLR4, TNF, TNFSF9, TRAF6]	regulation of leukocyte differentiation	1.75998e-15	3.60619e-12
GO:0010243	[ADSS, ANXA1, ATP6V0A1, ATP6V1B2, ATP6V1C1, ATP6V1F, BCKDHB, BCL2, BCL2L1, BDNF, BRCA1, BSG, BTG2, CAMP, CCNA2, CCND1, CDKN1A, CEBPB, CHEK1, CHUK, COL1A2, CPEB4, CREB1, CRHBP, CTGF, CTNNB1, DNMT3A, DRD3, DUSP12, EGFR, EGR2, EIF4E, EIF4EBP2, FADS1, FGF16, FGF2, FGF7, FGFR1, FGFR3, FLT3, GFPT1, GJA1, GPD1, GRB10, GRB2, GSS, HMOX1, HSP90B1, IGF1R, IGFBP5, IL10, IL1RN, IRAK1, IRF5, IRS1, ITGA2, JAG1,…	response to organonitrogen compound	1.8611e-15	3.81154e-12
GO:0061138	[BAK1, BAX, BCL2, CD44, CSF1, CTNNB1, CXCR4, DDR1, DICER1, ESR1, FGF2, FGF7, FGFR1, GNA13, GRB2, HOXA5, IGF1, IL10, MET, MYC, NCOA3, NFATC4, NRAS, NRP1, PKD2, PLXND1, PXDN, RDH10, SLC12A2, SMAD4, SMO, SMOX, SOCS3, SPI1, SPRY2, SRF, TACSTD2, TCF21, TGFBR2, TIMELESS, TNF, TP63, VEGFA, WNT1, WT1]	morphogenesis of a branching epithelium	2.0103e-15	4.11509e-12
GO:0035239	[APAF1, ARID1A, BAK1, BAX, BCL2, BCL2L11, CD44, CSF1, CSF1R, CTNNB1, CXCR4, DDR1, DICER1, EGFR, ESR1, FGF2, FGFR3, FOXP1, GJA1, GNA13, HAND2, HIF1A, HOXA1, HOXA5, ID2, IFT52, IGF1, LUZP1, MET, MYC, NCOA3, NFATC4, NRAS, NRP1, PKD2, PLXND1, PODXL, PXDN, RDH10, SLC12A2, SMAD2, SMAD4, SMO, SMOX, SPI1, SPRY2, SRF, STK3, TACSTD2, TCF21, TCF7L2, TGFBR2, TIMELESS, TNF, TP63, TRAF6, TRIM71, VEGFA, WNT1, W…	tube morphogenesis	2.57646e-15	5.26886e-12
GO:0006796	[ACP1, ACP2, ADAR, ADPGK, ADSS, AJUBA, ANXA2, APLN, APP, AR, ARF3, ATP6V0A1, ATP6V1B2, AURKB, AXL, BAK1, BAX, BCL2, BDNF, BMP2K, BMPR1B, BMPR2, BNIP2, CAMP, CAP1, CASP3, CCL8, CCNA2, CCND1, CCND3, CCNE1, CCNE2, CCR5, CD40, CD44, CDC14A, CDC14B, CDC25A, CDIPT, CDK13, CDK14, CDK4, CDK5RAP1, CDK5RAP3, CDK6, CDK9, CDKN1A, CDKN1C, CDKN2A, CDKN3, CHEK1, CHORDC1, CHUK, CORO1C, CPNE3, CREB1, CREBL2, CSF1…	phosphate-containing compound metabolic process	2.58593e-15	5.28564e-12
GO:0034097	[ADAR, ADIPOR2, ANXA1, AXL, BCL2, BCL2L1, BDNF, BRCA1, CALCOCO2, CAMP, CASP3, CCR3, CCR5, CD44, CDK9, CHUK, CNOT6, CRHBP, CSF1, CSF1R, CTNNB1, CXCL8, CXCR4, EIF4E, EIF4G2, ETS1, FADD, FLT3, GCH1, GPD1, GSS, HDAC4, HIF1A, HYAL3, IFNB1, IGF2BP1, IKBKB, IL12RB2, IL13RA1, IL1F10, IL1R1, IL1RAP, IL1RAPL2, IL1RL2, IL1RN, IL36A, IL36B, IL36G, IL36RN, IL37, IL6R, IP6K2, IRAK1, IRAK2, IRF5, JAK1, JUN, KLF…	response to cytokine	2.63919e-15	5.39187e-12
GO:0016310	[ADAR, ADPGK, AJUBA, ANXA2, APLN, APP, AR, AURKB, AXL, BAK1, BAX, BCL2, BDNF, BMP2K, BMPR1B, BMPR2, BNIP2, CAMP, CASP3, CCL8, CCNA2, CCND1, CCND3, CCNE1, CCNE2, CCR5, CD40, CD44, CDC25A, CDK13, CDK14, CDK4, CDK5RAP1, CDK5RAP3, CDK6, CDK9, CDKN1A, CDKN1C, CDKN2A, CDKN3, CHEK1, CHORDC1, CHUK, CORO1C, CPNE3, CREB1, CREBL2, CSF1, CSF1R, CSNK1D, CTGF, CTNNB1, CXCR4, CYR61, DDR1, DUSP12, DYRK1A, EGFR, …	phosphorylation	3.22865e-15	6.59291e-12
GO:0045637	[ASXL2, CDK6, CEBPB, CREB1, CSF1, CTNNB1, ETS1, FADD, FAM213A, FAS, FOXP1, HIF1A, HIST1H4A, HMGB3, HOXA5, HOXA7, HOXB8, ID2, IKZF1, INPP5D, JAG1, JUN, KITLG, KLF13, LTF, MAFB, MEIS1, MTOR, MYC, NF1, OGT, PIK3R1, RB1, RCOR1, RIPK1, RUNX1, SPI1, TLR4, TNF, TRAF6]	regulation of myeloid cell differentiation	3.37576e-15	6.88992e-12
GO:0051093	[ADGRG1, ANP32B, APP, ARHGDIA, BCL2, BDNF, CCND1, CDK6, CDKN2A, CORO1C, CRP, CSRP1, CTLA4, CTNNB1, CXCL14, DICER1, DRD3, E2F1, ELAVL1, ERBB2, F2, FASLG, FBXW7, FGF2, FGFR3, FLT3, FOXP1, GJA1, HAND2, HDAC4, HIF1A, HIST1H4A, HMGA2, HMGB3, HOXA5, HOXA7, HOXB8, ID1, ID2, ID3, IFNB1, IGF1, IGFBP5, IL36G, INPP5D, ITGB3, JAG1, KLF13, KLF4, LIN28A, LTF, MAFB, MCPH1, MED28, MEIS1, MYC, NF1, NFIB, NLGN1, N…	negative regulation of developmental process	3.71944e-15	7.58765e-12
GO:2000113	[AGO4, AICDA, AJUBA, ARID1A, ASXL2, AURKB, BACH1, BCL7A, BMI1, BMPR2, BRCA1, BTG2, CAPRIN1, CBX7, CCND1, CDK9, CDKN1C, CDKN2A, CEBPB, CENPF, CHEK1, CREB1, CTNNB1, CUX1, CYP1A1, DDX5, DICER1, DNMT3A, DRD3, DUSP12, E2F1, EHMT1, EHMT2, EIF4EBP2, FASLG, FBXW7, FGFR1, FGFR3, FOXP1, GCFC2, GFPT1, GJA1, GRB10, HDAC4, HIST1H4A, HMGA1, HMGA2, HOXA7, HOXC8, HOXD8, ID1, ID2, ID3, IGF2BP1, IGF2BP2, IGF2BP3, …	negative regulation of cellular macromolecule biosynthetic process	3.77692e-15	7.70113e-12
GO:0051402	[AGRN, APAF1, APP, ATF4, AXL, BAX, BBC3, BCL2, BCL2L1, BCL2L11, BDNF, BTG2, CASP3, CASP7, CASP9, CEBPB, CPEB4, ERBB3, FADD, FAS, FASLG, FBXW7, FGFR3, G6PD, HIF1A, HMOX1, JUN, LRP1, MAP2K4, MAP2K7, MCL1, MSH2, NF1, NRAS, NRP1, PMAIP1, PRKCI, RASA1, RB1, SET, SIGMAR1, TNF, TP53, TP63, TRIM2, VEGFA]	neuron apoptotic process	4.16409e-15	8.48641e-12
GO:0031401	[AJUBA, ANAPC1, ANXA2, ASXL2, BAK1, BAX, BCL2, BDNF, BMI1, BMPR2, BNIP2, BRCA1, CAMP, CCND1, CCND3, CD40, CD44, CDC14B, CDK5RAP3, CDK9, CDKN1A, CDKN2A, CHORDC1, CREBL2, CSF1, CSF1R, CSNK1D, CTGF, CTNNB1, CXCR4, CYP1A1, CYR61, DYRK1A, EGFR, ERBB2, ERBB3, ERP29, F2, FBXW7, FGF2, FGF7, FGFR1, FGFR3, FLT3, HACD3, HDAC4, IFNB1, IGF1, IGF1R, IGFBP3, IL11, IL1RN, IL6R, IQGAP3, IRAK1, IRAK2, ITGA5, ITGB3…	positive regulation of protein modification process	4.20464e-15	8.56486e-12
GO:0051128	[ADIPOR2, AGRN, AGTR1, AICDA, AJUBA, ANAPC1, ANAPC15, ANKFY1, ANLN, ANXA1, ANXA2, AP2M1, APAF1, AR, ARFIP1, ARFIP2, ARHGDIA, ARHGEF18, ARL2, ASXL2, ATG3, AURKB, AXL, BAK1, BAMBI, BAX, BBC3, BCL2, BCL2L1, BCL2L11, BDNF, BMF, BMPR2, BRCA1, CAND1, CAPG, CAPRIN1, CASP3, CBLN2, CCNF, CD47, CD53, CDK13, CDK9, CDKN1A, CDKN2A, CENPF, CENPJ, CFH, CFL2, CHEK1, CHMP2A, CHORDC1, CNOT6, CORO1C, CRIM1, CRP, CS…	regulation of cellular component organization	4.45484e-15	9.07004e-12
GO:0045321	[AICDA, ANXA1, AP3B1, AP3D1, AXL, BAK1, BAX, BCL2, CADM1, CASP3, CBFB, CCND3, CD1D, CD40, CD47, CDK6, CDKN1A, CDKN2A, CEBPB, CEBPG, CSF1, CTLA4, CTNNB1, CXCL8, CXCR4, ERBB2, FADD, FAS, FLT3, FOXP1, GPAM, GRB2, HDAC4, HMGB3, HMOX1, ID2, IFNB1, IGF1, IKZF1, IL10, IL11, IL13RA1, IL1RL2, IL36B, INPP5D, ITCH, JUN, LBP, LRRC8A, MAFB, MICA, MSH2, MTOR, MYB, MYD88, NEDD4, NOTCH2, PELI1, PGLYRP1, PGLYRP2,…	leukocyte activation	4.8419e-15	9.85327e-12
GO:0048468	[ACTA2, ADGRG1, AGRN, ANXA2, AP2M1, APP, ARHGDIA, ARID4B, AXL, BAK1, BAMBI, BAX, BCL2, BCL2L1, BCL2L11, BDNF, BMPR1B, BMPR2, BNIP2, BTG2, CAP1, CAPRIN1, CASP3, CASP9, CBFB, CDK5RAP1, CDK5RAP3, CDK6, CDKN1A, CDKN1C, CFL2, CHST11, CHSY1, CORO1C, CREB1, CRP, CSF1, CSRP1, CTNNB1, CUX1, CXCR4, CYR61, DHX15, DICER1, DRD3, EGFR, EGR2, EHMT2, ELAVL1, ERBB2, ESR1, F11R, F2, FASLG, FERMT2, FGF2, FGFR1, FGF…	cell development	5.55347e-15	1.12958e-11
GO:0006954	[AGTR1, ALOX5, ALOX5AP, ANXA1, AXL, BDNF, BMPR1B, C8A, CCL8, CCR3, CCR5, CD40, CD44, CD47, CEBPB, CFH, CHUK, CNOT6, CRHBP, CRP, CSF1, CSF1R, CSRP1, CXCL8, CXCR4, EGFR, F11R, F2, FN1, FOXP1, GJA1, HDAC4, HIF1A, HMOX1, HNRNPA0, HYAL3, IKBKB, IL10, IL1R1, IL1RAP, IL1RL2, IL1RN, IL36A, IL36B, IL36G, IL37, IL6R, IRAK2, ITCH, ITGA2, KLF4, LBP, LIPA, MAPK7, MAPKAPK2, MCPH1, MYD88, NFATC4, NOS2, NOTCH2, …	inflammatory response	6.01859e-15	1.22358e-11
GO:0080134	[ADAR, AGTR1, AJUBA, ALOX5AP, ANXA2, AP2M1, ATF4, BAK1, BAX, BBC3, BCL2L1, BCL2L11, BRCA1, C8A, CADM1, CASP9, CD1D, CD44, CD47, CDK6, CDK9, CDKN2A, CEBPG, CFH, CHEK1, CHORDC1, CHUK, CREB1, CTGF, DDX5, DMBT1, DNAJB1, DYRK1A, EGFR, F2, FADD, FBXW7, FGF2, FGF7, FOXP1, GJA1, HACD3, HIF1A, HIPK3, HMGA1, HMGA2, HSP90B1, HYOU1, IFNB1, IGF1R, IGF2BP1, IKBKB, IKBKE, IL10, IL1R1, IL1RL2, IL1RN, IRAK1, IRAK…	regulation of response to stress	8.2603e-15	1.67849e-11
GO:0048870	[ADGRG1, AGTR1, AJUBA, ANLN, ARF4, ARHGDIA, AXL, BAMBI, BAX, BCL2, BMPR2, BSG, CAP1, CCL8, CCR5, CCSAP, CD44, CD47, CDK6, CNOT6, COL1A2, CORO1C, CSF1, CSF1R, CTGF, CTNNB1, CXCL14, CXCL8, CXCR4, CYR61, DDR1, EGFR, ETS1, F11R, F2, FADD, FGF16, FGF2, FGF7, FGFR1, FN1, FOXP1, FSCN1, GJA1, GNA13, GRB2, HACE1, HAND2, HIF1A, HMOX1, HOXA5, HOXA7, ID1, IGF1, IGF1R, IGFBP3, IGFBP5, IL10, IL1RN, IL6R, INPP5…	cell motility	9.36104e-15	1.90123e-11
GO:0097190	[APAF1, AR, ARHGEF18, ATF4, BAK1, BAX, BBC3, BCL2, BCL2L1, BCL2L11, BCL2L2, BMF, BMPR1B, BRCA1, CASP3, CASP7, CASP9, CD44, CDKN1A, CTNNB1, CTSC, DDX5, E2F1, E2F2, EI24, ERBB3, FADD, FAS, FASLG, FBXW7, FGFR1, FGFR3, HIF1A, HMOX1, HYOU1, IFNB1, IGF1, IKBKE, IL6R, JUN, KITLG, MAPK7, MCL1, MLLT11, MSH2, MUC1, NF1, NFATC4, NRP1, PERP, PIK3R1, PKN2, PLEKHG2, PMAIP1, PPIF, PPP2R5C, PSEN2, PTEN, RAF1, RB…	apoptotic signaling pathway	1.03992e-14	2.11104e-11
GO:0010562	[AJUBA, ANXA2, APLN, AR, BAK1, BAX, BCL2, BDNF, BMPR2, BNIP2, CAMP, CAP1, CCND1, CCND3, CD40, CD44, CDK9, CDKN1A, CREBL2, CSF1, CSF1R, CSNK1D, CTGF, CTNNB1, CXCR4, CYR61, DHX15, DRD3, DUSP12, EGFR, ERBB2, ERBB3, ERP29, F2, FBXW7, FGF2, FGF7, FGFR1, FGFR3, FLT3, GPD1, GRB10, HACD3, HIF1A, IFNB1, IGF1, IGF1R, IGFBP3, IL11, IL1RN, IL6R, IQGAP3, IRAK1, IRAK2, IRS1, ITGA2, ITGA5, ITGB3, KITLG, KRAS, L…	positive regulation of phosphorus metabolic process	1.26578e-14	2.56827e-11
GO:0045937	[AJUBA, ANXA2, APLN, AR, BAK1, BAX, BCL2, BDNF, BMPR2, BNIP2, CAMP, CAP1, CCND1, CCND3, CD40, CD44, CDK9, CDKN1A, CREBL2, CSF1, CSF1R, CSNK1D, CTGF, CTNNB1, CXCR4, CYR61, DHX15, DRD3, DUSP12, EGFR, ERBB2, ERBB3, ERP29, F2, FBXW7, FGF2, FGF7, FGFR1, FGFR3, FLT3, GPD1, GRB10, HACD3, HIF1A, IFNB1, IGF1, IGF1R, IGFBP3, IL11, IL1RN, IL6R, IQGAP3, IRAK1, IRAK2, IRS1, ITGA2, ITGA5, ITGB3, KITLG, KRAS, L…	positive regulation of phosphate metabolic process	1.26578e-14	2.56827e-11
GO:0010556	[AARSD1, AGO4, AGRN, AICDA, AJUBA, APP, AR, ARF4, ARID1A, ARID2, ARID3A, ARID3B, ARID4B, ASH2L, ASXL2, ATF4, ATF6, ATOH8, AURKB, BACH1, BAMBI, BCL2, BCL7A, BMI1, BMPR1B, BMPR2, BRCA1, BTG2, CAMTA1, CAND1, CAPRIN1, CARHSP1, CBFB, CBX7, CCNA2, CCND1, CCNE1, CD40, CDK13, CDK4, CDK5RAP3, CDK9, CDKN1A, CDKN1C, CDKN2A, CEBPB, CEBPG, CENPF, CHEK1, CHORDC1, CHUK, CNOT6, COMMD9, CREB1, CREBL2, CSDE1, CTGF…	regulation of macromolecule biosynthetic process	1.28953e-14	2.61517e-11
GO:0043085	[AGRN, AGTR1, AJUBA, ALOX5AP, ANAPC1, ANP32B, APAF1, APP, ARF4, ARHGAP29, ARHGDIA, ARHGEF18, BAK1, BAX, BBC3, BCL2, BCL2L11, BMI1, BNIP2, CAP1, CARD8, CASP3, CASP7, CASP9, CCL8, CCND1, CCND3, CD40, CD44, CDC14B, CDKN1A, CDKN2A, CORO1C, CREB1, CSF1, CSF1R, CTGF, CTSC, CXCR4, CYR61, DHX15, DNAJB1, DOCK5, DRD3, DUSP12, EGFR, ERBB2, ERBB3, ERP29, ESR1, F11R, FADD, FAS, FASLG, FBXW7, FGF2, FGFR1, FGFR…	positive regulation of catalytic activity	1.35582e-14	2.74825e-11
GO:0001934	[AJUBA, ANXA2, BAK1, BAX, BCL2, BDNF, BMPR2, BNIP2, CAMP, CCND1, CCND3, CD40, CD44, CDK9, CDKN1A, CREBL2, CSF1, CSF1R, CSNK1D, CTGF, CTNNB1, CXCR4, CYR61, EGFR, ERBB2, ERBB3, ERP29, F2, FBXW7, FGF2, FGF7, FGFR1, FGFR3, FLT3, HACD3, IFNB1, IGF1, IGF1R, IGFBP3, IL11, IL1RN, IL6R, IQGAP3, IRAK1, IRAK2, ITGA5, ITGB3, KITLG, KRAS, LTF, MAP2K1, MAP2K4, MAP2K7, MAP3K12, MAPK3, MAPKAPK2, MDFI, MET, MMD, …	positive regulation of protein phosphorylation	1.48972e-14	3.01817e-11
GO:0010468	[AARSD1, ACTA2, ADAR, AGO4, AGRN, AHNAK, AICDA, AJUBA, APP, AR, ARF4, ARID1A, ARID2, ARID3A, ARID3B, ARID4B, ASH2L, ASXL2, ATF4, ATF6, ATOH8, AURKB, BACH1, BAK1, BAMBI, BCL7A, BMI1, BMPR1B, BMPR2, BRCA1, BTG2, C8A, CAMTA1, CAND1, CAPRIN1, CARHSP1, CBFB, CBX7, CCNA2, CCND1, CCNE1, CD40, CD44, CDK13, CDK4, CDK5RAP3, CDK6, CDK9, CDKN1A, CDKN1C, CDKN2A, CEBPB, CEBPG, CENPF, CFH, CHEK1, CHORDC1, CHUK,…	regulation of gene expression	2.21632e-14	4.48584e-11
GO:0070997	[AGRN, APAF1, APP, ATF4, AXL, BAX, BBC3, BCL2, BCL2L1, BCL2L11, BDNF, BTG2, CASP3, CASP7, CASP9, CEBPB, CHORDC1, CPEB4, CTNNB1, ERBB3, FADD, FAS, FASLG, FBXW7, FGFR3, G6PD, HIF1A, HMOX1, JUN, LRP1, MAP2K4, MAP2K7, MCL1, MEOX2, MSH2, NF1, NRAS, NRP1, PICALM, PMAIP1, PRKCI, RASA1, RB1, SET, SIGMAR1, SIRT1, TNF, TP53, TP63, TRIM2, VEGFA]	neuron death	2.40811e-14	4.87161e-11
GO:0033674	[AJUBA, BAK1, BAX, CCND1, CCND3, CD40, CD44, CDKN1A, CSF1, CSF1R, CXCR4, CYR61, DUSP12, EGFR, ERBB2, ERBB3, ERP29, FBXW7, FGF2, FGFR1, FGFR3, FLT3, HACD3, IL1RN, IL6R, IQGAP3, IRAK1, IRAK2, IRS1, ITGB3, KITLG, KRAS, LTF, MAP2K1, MAP2K4, MAP2K7, MAP3K12, MAPK3, MAPKAPK2, MDFI, MET, MMD, NRAS, OMA1, PAK6, PIM1, PKD2, PKN2, PXDN, RAF1, RIPK1, RPTOR, S100A12, S100A9, SDC4, SIRT1, SPRY2, STK3, TAB2, T…	positive regulation of kinase activity	3.61348e-14	7.30645e-11
GO:0048754	[BAK1, BAX, BCL2, CD44, CSF1, CTNNB1, CXCR4, DDR1, DICER1, ESR1, FGF2, GNA13, HOXA5, IGF1, MET, MYC, NCOA3, NFATC4, NRAS, NRP1, PKD2, PLXND1, PXDN, RDH10, SLC12A2, SMAD4, SMO, SMOX, SPI1, SPRY2, SRF, TACSTD2, TCF21, TGFBR2, TIMELESS, TNF, VEGFA, WNT1, WT1]	branching morphogenesis of an epithelial tube	4.82249e-14	9.74626e-11
GO:0006996	[ACP2, ACTR1A, AICDA, AKAP8, ANAPC1, ANAPC15, ANAPC16, ANKFY1, ANLN, ANP32B, ANXA1, ANXA2, AP3B1, AP3D1, ARCN1, ARF4, ARFIP1, ARFIP2, ARHGEF18, ARID1A, ARID2, ARID4B, ARL2, ASH2L, ASXL2, ATG2B, ATG3, ATG9A, ATP6V0A1, ATP6V1B2, ATP6V1C1, ATP6V1F, AURKB, BAK1, BAX, BBC3, BCL2, BCL2L1, BCL2L11, BET1, BMF, BMI1, BNIP2, BRCA1, BRPF3, CAMP, CAP1, CAPG, CASP3, CASP7, CBX7, CCNA2, CCND1, CCNF, CDC25A, CD…	organelle organization	5.87478e-14	1.1867e-10
GO:1901699	[ADAR, AGO4, ATP6V0A1, ATP6V1B2, ATP6V1C1, ATP6V1F, BCL2L1, BDNF, BRCA1, CAMP, CEBPB, CHEK1, COL1A2, CPEB4, CRHBP, CTNNB1, DICER1, DNMT3A, EGFR, EGR2, EIF4E, EIF4EBP2, FGF16, FGF2, FGF7, FGFR1, FGFR3, GFPT1, GPD1, GRB10, GRB2, HSP90B1, IFNB1, IGF1R, IGFBP5, IL1RN, IRS1, KCNQ1, KLF15, KLF4, KLF5, KRAS, LAMTOR3, LAMTOR5, LIN28A, MAP2K1, MAPK3, MDM2, MMP3, MTOR, NRAS, OGT, OSBPL8, PDE3A, PIK3R1, PPA…	cellular response to nitrogen compound	6.47132e-14	1.30656e-10
GO:0051241	[ADGRG1, ANXA1, ANXA2, APLN, APP, ARHGDIA, AXL, BCL2, BDNF, BMPR2, CDK6, CDKN2A, CHSY1, CORO1C, CRHBP, CRP, CSRP1, CTLA4, CTNNB1, DICER1, DRD3, ERBB2, F2, FASLG, FBXW7, FGF2, FGFR3, FLT3, FOXP1, GJA1, HAND2, HDAC4, HIF1A, HIST1H4A, HMGA2, HMGB3, HMOX1, HOXA5, HOXA7, HOXB8, ID1, ID2, ID3, IFNB1, IGF1, IGFBP5, IKBKE, IL10, IL36RN, IL6R, INPP5D, ITCH, JAG1, KLF13, KLF4, LBP, LIN28A, LTF, MAFB, MEIS1…	negative regulation of multicellular organismal process	7.50996e-14	1.51551e-10
GO:0002682	[ADAR, AGO4, ANXA1, AP2M1, AP3B1, AP3D1, ASXL2, AXL, BAX, BCL2, C8A, CADM1, CASP3, CASP9, CD1D, CD40, CD47, CDK6, CDKN1A, CDKN2A, CEBPB, CFH, CHUK, CREB1, CRP, CSF1, CSRP1, CTLA4, CTNNB1, CXCL8, DMBT1, EGFR, ERBB2, ERBB3, ETS1, FADD, FAM213A, FAS, FGF16, FGF2, FGF7, FGFR1, FGFR3, FLT3, FOXP1, GPAM, GRB2, HIF1A, HIST1H4A, HMGB3, HMOX1, HOXA5, HOXA7, HOXB8, HSP90B1, ID2, IFNB1, IGF1, IGF2BP1, IKBKB…	regulation of immune system process	7.79236e-14	1.57172e-10
GO:0009890	[AGO4, AICDA, AJUBA, AR, ARID1A, ASXL2, AURKB, BACH1, BCL7A, BMI1, BMPR2, BRCA1, BTG2, CAPRIN1, CBX7, CCND1, CDK9, CDKN1C, CDKN2A, CEBPB, CENPF, CHEK1, CREB1, CTNNB1, CUX1, CYP1A1, DDX5, DICER1, DNMT3A, DRD3, DUSP12, E2F1, EHMT1, EHMT2, EIF4EBP2, FASLG, FBXW7, FGFR1, FGFR3, FOXP1, GCFC2, GFPT1, GJA1, GRB10, HDAC4, HIST1H4A, HMGA1, HMGA2, HOXA7, HOXC8, HOXD8, ID1, ID2, ID3, IGF2BP1, IGF2BP2, IGF2B…	negative regulation of biosynthetic process	8.17273e-14	1.64762e-10
GO:0051347	[AJUBA, ANAPC1, BAK1, BAX, BMI1, CCND1, CCND3, CD40, CD44, CDC14B, CDKN1A, CSF1, CSF1R, CXCR4, CYR61, DUSP12, EGFR, ERBB2, ERBB3, ERP29, FBXW7, FGF2, FGFR1, FGFR3, FLT3, HACD3, IL1RN, IL6R, IQGAP3, IRAK1, IRAK2, IRS1, ITGB3, KITLG, KLF4, KRAS, LTF, MAP2K1, MAP2K4, MAP2K7, MAP3K12, MAPK3, MAPKAPK2, MDFI, MET, MMD, NRAS, OMA1, PAK6, PIM1, PKD2, PKN2, PLK1, PTEN, PXDN, RAF1, RIPK1, RPTOR, S100A12, S…	positive regulation of transferase activity	8.49848e-14	1.71244e-10
GO:0071900	[AJUBA, CASP3, CCNA2, CCND1, CCND3, CCNE2, CD40, CDC25A, CDK5RAP1, CDK5RAP3, CDKN1A, CDKN1C, CDKN2A, CDKN3, CHORDC1, CSF1R, CXCR4, DUSP12, EGFR, ERBB2, ERP29, FGF16, FGF2, FGFR1, FLT3, GTF2H1, HACD3, HIPK3, IL1RN, IQGAP3, IRAK1, IRAK2, KITLG, KRAS, LTF, MAP2K1, MAP2K4, MAP2K7, MAPK3, MAPKAPK2, MDFI, MET, NF1, PDCD4, PIM1, PKD2, PLK1, PTEN, PTPRJ, PXDN, RIPK1, RPTOR, S100A12, S100A9, SIRT1, SPRY2,…	regulation of protein serine/threonine kinase activity	8.82208e-14	1.77677e-10
GO:0043523	[AGRN, ATF4, AXL, BAX, BBC3, BCL2, BCL2L1, BCL2L11, BDNF, BTG2, CASP3, CASP7, CASP9, CEBPB, CPEB4, ERBB3, FASLG, FBXW7, FGFR3, G6PD, HIF1A, HMOX1, JUN, LRP1, MAP2K4, MAP2K7, MCL1, MSH2, NF1, NRAS, NRP1, PMAIP1, PRKCI, RASA1, SET, SIGMAR1, TNF, TP53, TP63, TRIM2, VEGFA]	regulation of neuron apoptotic process	1.29187e-13	2.60054e-10
GO:0051090	[AR, CD40, CDK5RAP3, CDKN2A, CEBPG, CHORDC1, CHUK, ESR1, HAND2, HDAC4, HMGA2, HMOX1, ID1, ID2, ID3, IGF1R, IKBKB, IL10, IL6R, IRAK1, IRAK2, ITCH, JUN, KLF4, KRAS, LTF, MAPK3, MTPN, MYD88, PELI1, PIM1, PPARG, PRKCI, PTEN, RB1, RHEBL1, RIPK1, S100A12, S100A9, SIRT1, SMO, SMOX, SPHK1, SRF, STK3, TAB2, TCF7L2, TLR4, TLR9, TNF, TRAF6, TRIM14, TRIM32, UBE2I, UFL1, VEGFA, WNT1, WNT3A]	regulation of sequence-specific DNA binding transcription factor activity	1.46625e-13	2.95009e-10
GO:0043412	[ACP1, ADAR, AICDA, AJUBA, ANAPC1, ANAPC15, ANAPC16, ANXA1, ANXA2, APP, ARF4, ARID4B, ASH2L, ASXL2, ATG3, AURKB, AXL, B3GALT4, BAK1, BAX, BCL2, BDNF, BLMH, BMI1, BMP2K, BMPR1B, BMPR2, BNIP2, BRCA1, BRPF3, BTG2, CAMP, CAND1, CASP3, CBFB, CCL8, CCNA2, CCND1, CCND3, CCNE1, CCNE2, CCNF, CCR5, CD40, CD44, CDC14A, CDC14B, CDC25A, CDK13, CDK14, CDK4, CDK5RAP1, CDK5RAP3, CDK6, CDK9, CDKAL1, CDKN1A, CDKN1…	macromolecule modification	1.56883e-13	3.15491e-10
GO:0001816	[ADGRG1, ANXA1, ATF4, AXL, BRCA1, CADM1, CARD8, CD40, CEBPB, CEBPG, CHUK, CRP, CSF1R, CSRP1, CTNNB1, FADD, FOXP1, G6PD, GPAM, HIF1A, HMOX1, IFNB1, IGF2BP1, IGF2BP2, IGF2BP3, IKBKB, IKBKE, IL10, IL12RB2, IL1RAP, IL1RL2, IL36A, IL36B, IL36G, IL36RN, IL6R, INPP5D, IRF5, ITCH, KLF4, LBP, LIPA, LRRFIP1, LTB, LTF, MAF, MAPKAPK2, MR1, MYD88, NFATC4, NOTCH2, PANX1, PELI1, PGLYRP1, PGLYRP2, PIK3R1, PNP, P…	cytokine production	1.7456e-13	3.50865e-10
GO:0022402	[ACTR1A, AJUBA, AKAP8, ANAPC1, ANAPC15, ANAPC16, ANLN, ANXA1, APP, AURKB, BACH1, BCL2, BCL2L1, BRCA1, CCNA2, CCND1, CCNE1, CCNE2, CCNF, CDC14B, CDC25A, CDK13, CDK14, CDK4, CDK5RAP3, CDK6, CDK9, CDKN1A, CDKN1C, CDKN2A, CDKN3, CENPF, CENPJ, CEP63, CFH, CHEK1, CHMP2A, CHORDC1, CSNK1D, CTGF, CTNNB1, CUL4B, CXCL8, CYP1A1, DICER1, DRD3, DUSP12, E2F1, EGFR, EHMT2, EIF4E, EIF4G2, EML4, FANCD2, FBXW7, FGF…	cell cycle process	1.94918e-13	3.9159e-10
GO:0031327	[AGO4, AICDA, AJUBA, ARID1A, ASXL2, AURKB, BACH1, BCL7A, BMI1, BMPR2, BRCA1, BTG2, CAPRIN1, CBX7, CCND1, CDK9, CDKN1C, CDKN2A, CEBPB, CENPF, CHEK1, CREB1, CTNNB1, CUX1, CYP1A1, DDX5, DICER1, DNMT3A, DRD3, DUSP12, E2F1, EHMT1, EHMT2, EIF4EBP2, FASLG, FBXW7, FGFR1, FGFR3, FOXP1, GCFC2, GFPT1, GJA1, GRB10, HDAC4, HIST1H4A, HMGA1, HMGA2, HOXA7, HOXC8, HOXD8, ID1, ID2, ID3, IGF2BP1, IGF2BP2, IGF2BP3, …	negative regulation of cellular biosynthetic process	2.20764e-13	4.43294e-10
GO:0046649	[AICDA, ANXA1, AP3B1, AP3D1, AXL, BAK1, BAX, BCL2, CADM1, CASP3, CBFB, CCND3, CD1D, CD40, CD47, CDK6, CDKN1A, CDKN2A, CEBPB, CEBPG, CTLA4, CTNNB1, CXCR4, ERBB2, FADD, FAS, FLT3, FOXP1, GPAM, GRB2, HDAC4, HMGB3, ID2, IFNB1, IGF1, IKZF1, IL10, IL11, IL13RA1, IL1RL2, IL36B, INPP5D, ITCH, LRRC8A, MAFB, MICA, MSH2, MTOR, MYB, MYD88, NEDD4, PELI1, PGLYRP1, PGLYRP2, PIK3R1, PKN2, PNP, PPP3CA, PRDM1, PRE…	lymphocyte activation	2.45027e-13	4.9177e-10
GO:0008630	[BAK1, BAX, BCL2, BCL2L1, BCL2L11, BCL2L2, BRCA1, CASP9, CD44, CDKN1A, E2F1, EI24, HMOX1, IKBKE, MCL1, MSH2, MUC1, NFATC4, PIK3R1, PMAIP1, PPP2R5C, S100A9, SIRT1, TAF9B, TMEM109, TNF, TP53, TP63, TRIM32, ZNF385A]	intrinsic apoptotic signaling pathway in response to DNA damage	3.4107e-13	6.83845e-10
GO:0030855	[ACTA2, ANXA1, ARID4B, BCL2, BMPR2, CASP3, CASP6, CCND1, CDK6, CDKN1A, CEBPB, CES1, CNN3, CREB1, CTNNB1, CUX1, CYP1A1, DHX15, DICER1, DMBT1, DSP, ESR1, F11R, FGF2, FGFR1, FGFR3, FNDC3A, FOXP1, GAK, GJA1, GPSM2, HIF1A, HOXA5, HOXA7, HPS4, ID1, ID2, ID3, IGF1, ITGA2, JAG1, JUN, KITLG, KLF15, KLF4, KLF5, LAMC1, MAF, MAP2K1, MET, MUC1, MYD88, MYO1E, NCOA3, NF2, NFIB, NRP1, PITX3, PODXL, PPARG, PPL, P…	epithelial cell differentiation	3.46026e-13	6.93436e-10
GO:0030098	[AICDA, ANXA1, AP3B1, AP3D1, AXL, BAK1, BAX, BCL2, CBFB, CD1D, CDK6, CDKN2A, CEBPG, CTLA4, CTNNB1, ERBB2, FADD, FAS, FLT3, FOXP1, HDAC4, HMGB3, ID2, IFNB1, IKZF1, IL10, IL11, IL1RL2, IL36B, INPP5D, LRRC8A, MAFB, MSH2, MYB, PGLYRP1, PGLYRP2, PIK3R1, PNP, PRDM1, PREX1, RUNX2, SATB1, SOCS5, SPI1, SRF, TGFBR2, TNFSF9, TP53, TUSC2, WNT1]	lymphocyte differentiation	3.77203e-13	7.55538e-10
GO:2000112	[AARSD1, AGO4, AGRN, AICDA, AJUBA, APP, AR, ARF4, ARID1A, ARID2, ARID3A, ARID3B, ARID4B, ASH2L, ASXL2, ATF4, ATF6, ATOH8, AURKB, BACH1, BAMBI, BCL2, BCL7A, BMI1, BMPR1B, BMPR2, BRCA1, BTG2, CAMTA1, CAND1, CAPRIN1, CARHSP1, CBFB, CBX7, CCNA2, CCND1, CCNE1, CD40, CDK13, CDK4, CDK5RAP3, CDK9, CDKN1A, CDKN1C, CDKN2A, CEBPB, CEBPG, CENPF, CHEK1, CHORDC1, CHUK, CNOT6, COMMD9, CREB1, CREBL2, CSDE1, CTNN…	regulation of cellular macromolecule biosynthetic process	4.25282e-13	8.51414e-10
GO:0009889	[AARSD1, AGO4, AGRN, AICDA, AJUBA, ANXA1, APP, AR, ARF4, ARID1A, ARID2, ARID3A, ARID3B, ARID4B, ASH2L, ASXL2, ATF4, ATF6, ATOH8, AURKB, BACH1, BAMBI, BCL2, BCL7A, BMI1, BMPR1B, BMPR2, BRCA1, BTG2, CAMTA1, CAND1, CAP1, CAPRIN1, CARHSP1, CBFB, CBX7, CCNA2, CCND1, CCNE1, CD40, CDK13, CDK4, CDK5RAP3, CDK9, CDKN1A, CDKN1C, CDKN2A, CEBPB, CEBPG, CENPF, CHEK1, CHORDC1, CHUK, CNOT6, COMMD9, CREB1, CREBL2…	regulation of biosynthetic process	4.25658e-13	8.51741e-10
GO:0060562	[APAF1, ARID1A, BAK1, BAX, BCL2, CD44, CSF1, CSF1R, CTNNB1, CXCR4, DDR1, DICER1, ESR1, FGF2, FOXP1, GJA1, GNA13, HAND2, HIF1A, HOXA5, IFT52, IGF1, LUZP1, MET, MYC, NCOA3, NFATC4, NRAS, NRP1, PKD2, PLXND1, PODXL, PXDN, RDH10, SLC12A2, SMAD4, SMO, SMOX, SPI1, SPRY2, SRF, STK3, TACSTD2, TCF21, TGFBR2, TIMELESS, TNF, TRAF6, TRIM71, VEGFA, WNT1, WNT3A, WT1, YAP1, ZEB2]	epithelial tube morphogenesis	4.59019e-13	9.18038e-10
GO:0045860	[AJUBA, BAK1, BAX, CCND1, CCND3, CD40, CDKN1A, CSF1, CSF1R, CXCR4, CYR61, EGFR, ERBB2, ERBB3, ERP29, FBXW7, FGF2, FGFR1, FLT3, HACD3, IL1RN, IL6R, IQGAP3, IRAK1, IRAK2, ITGB3, KITLG, KRAS, LTF, MAP2K1, MAP2K4, MAP2K7, MAP3K12, MAPK3, MAPKAPK2, MDFI, MET, MMD, NRAS, OMA1, PAK6, PIM1, PKD2, PKN2, PXDN, RAF1, RIPK1, RPTOR, S100A12, S100A9, SDC4, SIRT1, SPRY2, STK3, TAB2, TGFBR1, TGFBR2, THBS1, TLR4,…	positive regulation of protein kinase activity	4.61566e-13	9.22671e-10
GO:0006952	[ADAR, AGO4, AGTR1, ALOX5, ALOX5AP, ANXA1, AP2M1, APP, ATG9A, AXL, BCL2, BCL2L1, BDNF, BMPR1B, C8A, CADM1, CALCOCO2, CAMP, CASP9, CCL8, CCR3, CCR5, CD1D, CD40, CD44, CD47, CDKN1A, CEBPB, CEBPG, CFH, CHUK, CNOT6, CREB1, CRHBP, CRP, CSF1, CSF1R, CSRP1, CTNNB1, CXCL8, CXCR4, DICER1, DMBT1, EGFR, ERBB2, ERBB3, F11R, F2, FADD, FGF16, FGF2, FGF7, FGFR1, FGFR3, FN1, FOXP1, GCH1, GJA1, GPAM, GRB2, HDAC4,…	defense response	6.68061e-13	1.33412e-09
GO:0045786	[ANAPC1, ANAPC15, AURKB, BCL2, BCL2L1, BRCA1, CASP3, CCNA2, CCND1, CCNF, CDK4, CDK5RAP1, CDK5RAP3, CDK6, CDK9, CDKN1A, CDKN1C, CDKN2A, CDKN3, CENPF, CFH, CHEK1, CHMP2A, CTNNB1, CXCL8, DUSP12, EGFR, EIF4G2, ETS1, FBXW7, FGFR3, HBP1, HMGA2, ID2, ING4, MAP2K1, MAPK12, MCPH1, MDC1, MDM2, MSH2, MTOR, MUC1, MYC, NOTCH2, PA2G4, PDCD4, PKD2, PLK1, PPP2R5C, PTEN, PTGS2, PTPRK, RB1, RHEB, RHOB, RPTOR, RRP8…	negative regulation of cell cycle	6.70268e-13	1.33785e-09
GO:1901214	[AGRN, ATF4, AXL, BAX, BBC3, BCL2, BCL2L1, BCL2L11, BDNF, BTG2, CASP3, CASP7, CASP9, CEBPB, CHORDC1, CPEB4, CTNNB1, ERBB3, FASLG, FBXW7, FGFR3, G6PD, HIF1A, HMOX1, JUN, LRP1, MAP2K4, MAP2K7, MCL1, MSH2, NF1, NRAS, NRP1, PICALM, PMAIP1, PRKCI, RASA1, SET, SIGMAR1, SIRT1, TNF, TP53, TP63, TRIM2, VEGFA]	regulation of neuron death	6.92753e-13	1.38204e-09
GO:0006464	[ACP1, ADAR, AJUBA, ANAPC1, ANAPC15, ANAPC16, ANXA1, ANXA2, APP, ARF4, ARID4B, ASH2L, ASXL2, ATG3, AURKB, AXL, B3GALT4, BAK1, BAX, BCL2, BDNF, BLMH, BMI1, BMP2K, BMPR1B, BMPR2, BNIP2, BRCA1, BRPF3, BTG2, CAMP, CAND1, CASP3, CBFB, CCL8, CCNA2, CCND1, CCND3, CCNE1, CCNE2, CCNF, CCR5, CD40, CD44, CDC14A, CDC14B, CDC25A, CDK13, CDK14, CDK4, CDK5RAP1, CDK5RAP3, CDK6, CDK9, CDKN1A, CDKN1C, CDKN2A, CDKN…	cellular protein modification process	8.16016e-13	1.62714e-09
GO:0036211	[ACP1, ADAR, AJUBA, ANAPC1, ANAPC15, ANAPC16, ANXA1, ANXA2, APP, ARF4, ARID4B, ASH2L, ASXL2, ATG3, AURKB, AXL, B3GALT4, BAK1, BAX, BCL2, BDNF, BLMH, BMI1, BMP2K, BMPR1B, BMPR2, BNIP2, BRCA1, BRPF3, BTG2, CAMP, CAND1, CASP3, CBFB, CCL8, CCNA2, CCND1, CCND3, CCNE1, CCNE2, CCNF, CCR5, CD40, CD44, CDC14A, CDC14B, CDC25A, CDK13, CDK14, CDK4, CDK5RAP1, CDK5RAP3, CDK6, CDK9, CDKN1A, CDKN1C, CDKN2A, CDKN…	protein modification process	8.16016e-13	1.62714e-09
GO:2001233	[APAF1, AR, BAK1, BAX, BBC3, BCL2, BCL2L1, BCL2L11, BCL2L2, BMF, BMPR1B, BRCA1, CD44, CTNNB1, CTSC, E2F1, EI24, FADD, FAS, FASLG, FBXW7, FGFR1, HIF1A, HMOX1, HYOU1, IFNB1, IGF1, MAPK7, MCL1, MLLT11, MUC1, NF1, NFATC4, NRP1, PKN2, PMAIP1, PPIF, PSEN2, PTEN, RAF1, RB1CC1, RFFL, RIPK1, S100A9, SIRT1, STK3, TAF9B, TCF7L2, TGFBR1, THBS1, TLR4, TNF, TNFRSF10A, TP53, TP53INP1, TP63, TRIM32, VEGFA, YAP1,…	regulation of apoptotic signaling pathway	8.35614e-13	1.66538e-09
GO:0006974	[ASH2L, BACH1, BAK1, BAX, BBC3, BCL2, BCL2L1, BCL2L11, BCL2L2, BRCA1, BTG2, CASP3, CASP9, CCNA2, CCND1, CD44, CDC14B, CDK5RAP3, CDK9, CDKN1A, CDKN2A, CEBPG, CEP63, CHAF1A, CHEK1, CSNK1D, CTLA4, CUL4B, DDX5, DYRK1A, E2F1, EGFR, EI24, FANCD2, FBXW7, FSCN1, GRB2, GTF2H1, HMGA1, HMGA2, HMOX1, IKBKE, ING4, KIF22, LRIG3, MAPK12, MAPK3, MAPKAPK2, MCL1, MDC1, MDM2, MGME1, MICA, MSH2, MTOR, MUC1, MYC, NFA…	cellular response to DNA damage stimulus	8.4791e-13	1.68904e-09
GO:0031326	[AARSD1, AGO4, AGRN, AICDA, AJUBA, ANXA1, APP, AR, ARF4, ARID1A, ARID2, ARID3A, ARID3B, ARID4B, ASH2L, ASXL2, ATF4, ATF6, ATOH8, AURKB, BACH1, BAMBI, BCL2, BCL7A, BMI1, BMPR1B, BMPR2, BRCA1, BTG2, CAMTA1, CAND1, CAP1, CAPRIN1, CARHSP1, CBFB, CBX7, CCNA2, CCND1, CCNE1, CD40, CDK13, CDK4, CDK5RAP3, CDK9, CDKN1A, CDKN1C, CDKN2A, CEBPB, CEBPG, CENPF, CHEK1, CHORDC1, CHUK, CNOT6, COMMD9, CREB1, CREBL2…	regulation of cellular biosynthetic process	1.03854e-12	2.0667e-09
GO:0050673	[BAX, BCL2L2, BMPR2, CCND1, CCR3, CDK6, CDKN1C, CEBPB, CHUK, CTNNB1, EGFR, ERBB2, ESR1, FBXW7, FGF16, FGF2, FGF7, FGFR3, FOXP1, GJA1, HIF1A, HMOX1, HOXA5, ID2, IFT52, IGF1, IGFBP3, IGFBP5, IQGAP3, ITGB3, JUN, LAMC1, MTOR, MYC, NF1, NFIB, NRP1, PBLD, PTEN, PTPRK, RB1, RPTOR, SERPINB5, SMO, SMOX, STAT1, TACSTD2, TCF7L2, TGFBR1, THBS1, TNF, TP63, VEGFA, WNT3A, YAP1]	epithelial cell proliferation	1.17398e-12	2.33505e-09
GO:0009790	[ADAR, APAF1, ARID1A, ASXL2, BAX, BCL2L1, BCL2L11, BMPR2, BNIP2, BRCA1, CCSAP, CDKN1C, CEBPB, CHST11, CTNNB1, CXCL8, CYP1A1, CYR61, DAD1, DDX5, DICER1, DMBT1, DNMT3A, DUSP12, EGFR, EHMT1, FGF2, FGFR1, FN1, FOXP1, GJA1, GNA13, GRB2, HAND2, HIF1A, HMGA2, HOXA1, HOXA5, HOXA7, HOXB8, HOXD10, HOXD8, ID2, ID3, IFT52, IGF1, IL10, IL1RN, ITGA2, ITGA5, ITGB3, ITGB4, KITLG, KLF4, KRT19, LRIG3, LUZP1, MAFB,…	embryo development	1.72285e-12	3.42502e-09
GO:0071496	[ATF4, ATG2B, ATG3, ATG9A, AXL, BAK1, BCL2, BMPR2, CD40, CDKN1A, CHEK1, CPEB4, CTNNB1, EGFR, FADD, FADS1, FAS, GJA1, HMOX1, JUN, KCNJ2, MAP2K4, MAPK3, MDM2, MTOR, MYD88, PAFAH1B2, PIM1, PMAIP1, PPARG, PTGS2, RAB23, RB1CC1, RPTOR, RRP8, SIRT1, SNAP29, SPHK1, SQSTM1, SRF, TCF7L2, TLR4, TLR7, TNFRSF10A, TP53, TP53INP1, TXN2, UCP2, USF2, VTI1B]	cellular response to external stimulus	1.76874e-12	3.5145e-09
GO:0000278	[ACTR1A, AJUBA, AKAP8, ANAPC1, ANAPC15, ANAPC16, ANLN, ANXA1, APP, AURKB, BACH1, BCL2, BCL2L1, CCNA2, CCND1, CCNE1, CCNE2, CCNF, CDC25A, CDK13, CDK14, CDK4, CDK5RAP3, CDK6, CDK9, CDKN1A, CDKN1C, CDKN2A, CDKN3, CENPF, CENPJ, CEP63, CFH, CHEK1, CHMP2A, CSNK1D, CTNNB1, CUL4B, CYP1A1, DRD3, DUSP12, DYRK1A, E2F1, E2F2, E2F3, EGFR, EIF4E, EML4, FGFR3, GPSM2, HIST1H4A, HMGA2, ID2, IGF1, IGF1R, IQGAP3, K…	mitotic cell cycle	1.87919e-12	3.73208e-09
GO:0009411	[AURKB, BAK1, BAX, BCL2, CASP3, CASP7, CASP9, CCND1, CDC25A, CDKN1A, CHEK1, CUL4B, EGFR, FBXW7, HYAL3, MAP2K7, MDM2, MSH2, MYC, NEDD4, NFATC4, PIK3R1, PMAIP1, PRIMPOL, PTGS2, PTPRK, SIRT1, TP53, TP53INP1, TP63, TRIM32]	response to UV	2.1626e-12	4.29277e-09
GO:0045934	[AICDA, AJUBA, ARID1A, ASXL2, AURKB, BACH1, BCL7A, BMI1, BMPR2, BRCA1, CBX7, CCND1, CDK9, CDKN1C, CDKN2A, CEBPB, CENPF, CHEK1, CREB1, CTNNB1, CUX1, CYP1A1, DDX5, DFFA, DICER1, DNMT3A, DRD3, DUSP12, E2F1, EHMT1, EHMT2, FASLG, FBXW7, FGFR1, FGFR3, FOXP1, GCFC2, GJA1, HDAC4, HIST1H4A, HMGA1, HMGA2, HOXA7, HOXC8, HOXD8, ID1, ID2, ID3, IKZF1, IKZF4, ING4, JARID2, JUN, KLF4, KLF5, LRIG3, LRRFIP1, MAF, …	negative regulation of nucleobase-containing compound metabolic process	2.56115e-12	5.08133e-09
GO:0048660	[CTNNB1, EGFR, FGF2, FOXP1, HMOX1, ID2, IGF1, IGFBP3, IGFBP5, IL6R, IRAK1, ITGA2, JUN, KLF4, MYD88, NOTCH3, NPR3, PPARG, PTGS2, S1PR1, STAT1, TCF7L2, TGFBR2, TNF, TRAF6]	regulation of smooth muscle cell proliferation	2.65957e-12	5.27393e-09
GO:0001655	[ACTA2, ADAMTS1, AGTR1, ANXA1, AR, BAX, BCL2, BCL2L11, BDNF, CD44, CDKN1C, CTNNB1, CUX1, ESR1, FGF2, FGFR1, ID2, ID3, IGF1, IGF1R, ITGB4, JAG1, KLF15, LAMC1, LIN28A, MYC, MYO1E, NF1, NOTCH3, NRP1, PKD2, PLAG1, PODXL, PTEN, RDH10, SDC4, SERPINB5, SGPL1, SLC12A1, SMAD1, SMAD2, SMAD4, SMO, SMOX, STAT1, TACSTD2, TCF21, TGFBR1, TP63, VEGFA, WNT1, WT1, YAP1]	urogenital system development	2.72293e-12	5.39686e-09
GO:0001525	[ADGRG1, ANPEP, ANXA2, BAK1, BAX, BRCA1, CAMP, CCR3, CTGF, CTNNB1, CXCL8, CXCR4, CYR61, DICER1, ERBB2, ETS1, FASLG, FGF16, FGF2, FGFR1, FN1, GNA13, HAND2, HIF1A, HMOX1, HOXA5, HOXA7, ID1, ITGA5, ITGB3, JAG1, JUN, KLF4, KLF5, MAPK7, MEIS1, MEOX2, NAA15, NF1, NFATC4, NOTCH3, NRP1, PLXND1, PTEN, PTGS2, RHOB, ROBO4, RTN4, RUNX1, S1PR1, SIRT1, SLC38A1, SPHK1, SPI1, SRF, STAT1, TCF21, TGFBR1, TGFBR2, T…	angiogenesis	3.89535e-12	7.7089e-09
GO:0051172	[AICDA, AJUBA, ARID1A, ASXL2, AURKB, BACH1, BCL7A, BMI1, BMPR2, BRCA1, CBX7, CCND1, CDK9, CDKN1C, CDKN2A, CEBPB, CENPF, CHEK1, CREB1, CTNNB1, CUX1, CYP1A1, DDX5, DFFA, DICER1, DNMT3A, DRD3, DUSP12, E2F1, EHMT1, EHMT2, FASLG, FBXW7, FGFR1, FGFR3, FOXP1, GCFC2, GJA1, HDAC4, HIST1H4A, HMGA1, HMGA2, HOXA7, HOXC8, HOXD8, ID1, ID2, ID3, IKZF1, IKZF4, IL10, ING4, JARID2, JUN, KLF4, KLF5, LRIG3, LRRFIP1,…	negative regulation of nitrogen compound metabolic process	4.69195e-12	9.28067e-09
GO:0043525	[AGRN, ATF4, BAX, BBC3, BCL2L11, CASP3, CASP7, CASP9, FASLG, FBXW7, FGFR3, JUN, MAP2K4, MAP2K7, MCL1, NF1, PMAIP1, TNF, TP53]	positive regulation of neuron apoptotic process	5.23604e-12	1.03517e-08
GO:0071417	[ATP6V0A1, ATP6V1B2, ATP6V1C1, ATP6V1F, BCL2L1, BDNF, BRCA1, CAMP, CEBPB, CHEK1, COL1A2, CPEB4, CRHBP, CTNNB1, DNMT3A, EGFR, EGR2, EIF4E, EIF4EBP2, FGF16, FGF2, FGF7, FGFR1, FGFR3, GFPT1, GPD1, GRB10, GRB2, HSP90B1, IGF1R, IGFBP5, IL1RN, IRS1, KCNQ1, KLF15, KLF4, KLF5, KRAS, LAMTOR3, LAMTOR5, MAP2K1, MAPK3, MDM2, MTOR, NRAS, OGT, OSBPL8, PDE3A, PIK3R1, PPARG, PRKCI, PTGS2, PXDN, RAF1, RHEB, RPTOR…	cellular response to organonitrogen compound	5.73122e-12	1.13249e-08
GO:0044403	[ADAR, ANPEP, AP2M1, ATP6V0A1, ATP6V1B2, ATP6V1C1, ATP6V1F, AXL, BAX, BCL2, BCL2L1, BCL2L11, CALCOCO2, CAMP, CCNA2, CCR3, CCR5, CD1D, CDK13, CDK9, CHMP2A, CLDN1, CREB1, CXCL8, CXCR4, DDX5, DICER1, DMBT1, EIF4E, F11R, FADD, FBXW7, GRB2, GTF2E1, GTF2H1, HACD3, HMGA1, HMGA2, IFNB1, IL10, ITCH, ITGA2, ITGA5, KPNA3, KRT19, KRT7, LAMTOR5, LBP, LTF, MAPK3, MDM2, MICA, MMP1, MYD88, NELFA, NELFCD, NFIA, N…	symbiosis, encompassing mutualism through parasitism	6.06533e-12	1.1979e-08
GO:0034644	[AURKB, BAK1, BAX, CASP9, CDC25A, CDKN1A, CHEK1, CUL4B, FBXW7, HYAL3, MDM2, MYC, NEDD4, NFATC4, PIK3R1, PTGS2, PTPRK, SIRT1, TP53, TP53INP1, TP63]	cellular response to UV	6.89522e-12	1.36112e-08
GO:0048659	[CTNNB1, EGFR, FGF2, FOXP1, HMOX1, ID2, IGF1, IGFBP3, IGFBP5, IL6R, IRAK1, ITGA2, JUN, KLF4, MYD88, NOTCH3, NPR3, PPARG, PTGS2, S1PR1, STAT1, TCF7L2, TGFBR2, TNF, TRAF6]	smooth muscle cell proliferation	7.90088e-12	1.55884e-08
GO:0051270	[ADGRG1, AJUBA, ARHGDIA, BCL2, BMPR2, CCSAP, CDK6, CORO1C, CSF1, CSF1R, CXCL8, CXCR4, CYR61, DSG2, DSP, EGFR, ETS1, FADD, FGF16, FGF2, FGF7, FOXP1, GJA1, GNA13, HACE1, HIF1A, HMOX1, HOXA7, IGF1, IGF1R, IGFBP3, IGFBP5, IL1RN, IL6R, IRS1, ITGA2, ITGA5, ITGB3, JAG1, KCNH2, KCNJ2, KCNQ1, KLF4, LBP, LRP1, MAP2K1, MET, MYO1E, NF1, NF2, NRP1, OSBPL8, PBLD, PIK3R1, PKN2, PLXND1, PODXL, PTEN, PTGS2, PTPRJ…	regulation of cellular component movement	7.98609e-12	1.57486e-08
GO:0019219	[AGRN, AHNAK, AICDA, AJUBA, APAF1, APP, AR, ARF4, ARID1A, ARID2, ARID3A, ARID3B, ARID4B, ASH2L, ASXL2, ATF4, ATF6, ATOH8, AURKB, BACH1, BAK1, BAMBI, BAX, BCL7A, BMI1, BMPR1B, BMPR2, BRCA1, BTG2, CAMTA1, CAND1, CAP1, CARHSP1, CASP3, CBFB, CBX7, CCNA2, CCND1, CCNE1, CD40, CDK13, CDK5RAP3, CDK9, CDKN1A, CDKN1C, CDKN2A, CEBPB, CEBPG, CENPF, CHEK1, CHORDC1, CHUK, CNOT6, COMMD9, CREB1, CREBL2, CSDE1, C…	regulation of nucleobase-containing compound metabolic process	9.53521e-12	1.87939e-08
GO:0001817	[ANXA1, ATF4, AXL, BRCA1, CADM1, CARD8, CD40, CEBPB, CEBPG, CHUK, CRP, CSF1R, CSRP1, CTNNB1, FADD, FOXP1, GPAM, HIF1A, HMOX1, IFNB1, IGF2BP1, IGF2BP2, IGF2BP3, IKBKB, IKBKE, IL10, IL12RB2, IL1RL2, IL36A, IL36B, IL36G, IL36RN, IL6R, INPP5D, IRF5, ITCH, KLF4, LBP, LRRFIP1, LTB, LTF, MAPKAPK2, MYD88, NFATC4, PANX1, PELI1, PGLYRP1, PGLYRP2, PIK3R1, POLR2K, PTGS2, PXDN, RIPK1, RUNX1, S100A9, SFTPD, SM…	regulation of cytokine production	1.01387e-11	1.99631e-08
GO:1902589	[AICDA, AKAP8, ANAPC1, ANAPC15, ANAPC16, ANKFY1, ANLN, ANXA1, ANXA2, ARCN1, ARFIP1, ARFIP2, ARHGEF18, ARID1A, ARID2, ARID4B, ARL2, ASH2L, ASXL2, ATG2B, ATG3, ATG9A, AURKB, BAK1, BAX, BBC3, BCL2, BCL2L1, BCL2L11, BET1, BMF, BNIP2, BRCA1, BRPF3, CAP1, CAPG, CCNA2, CCNF, CDC25A, CDK13, CDK9, CDKN2A, CENPF, CENPJ, CEP63, CFL2, CHEK1, CHMP2A, CHORDC1, CNN3, CORO1C, CSF1R, CSNK1D, CTGF, CTNNB1, CUL4B, …	single-organism organelle organization	1.30895e-11	2.57602e-08
GO:0040008	[ADIPOR2, AGRN, AGTR1, APP, BBC3, BCL2, BCL2L11, BDNF, BMPR2, CAMP, CDKN1A, CDKN2A, CFH, CREB1, CRIM1, CSF1, CTGF, CYR61, DDR1, DIO3, DRD3, EI24, ERBB2, F2, FGF2, FGFR1, FGFR3, FN1, FOXP1, GJA1, GPAM, HIF1A, HMGA2, IGF1, IGFBP3, IGFBP5, IKZF1, IL10, ING4, IP6K2, ITCH, LBP, MTPN, MYD88, NRP1, PKN2, PPARG, PPIB, PTEN, PTPRJ, RTN4, S100A9, SERP1, SERPINE2, SGPL1, SH3BP4, SIRT1, SMAD4, SOCS1, SOCS3, …	regulation of growth	1.38906e-11	2.73227e-08
GO:0002761	[ASXL2, CEBPB, CREB1, CSF1, CTNNB1, FADD, FAM213A, FOXP1, HOXA7, ID2, IKZF1, INPP5D, JUN, KITLG, LTF, MAFB, MTOR, MYC, NF1, OGT, PIK3R1, RB1, RIPK1, RUNX1, TLR4, TNF, TRAF6]	regulation of myeloid leukocyte differentiation	1.5736e-11	3.0937e-08
GO:0030155	[ADGRG1, AP3B1, AP3D1, ARHGDIA, ARL2, BCL2, CASP3, CD1D, CD44, CD47, CDK6, CDKN2A, CEBPB, CORO1C, CSF1, CTLA4, CTNNB1, CXCL8, CYR61, DDR1, DMTF1, ERBB2, ERBB3, FADD, FBLN2, GPAM, GRB2, HOXA7, HSD17B12, IFNB1, IGF1, IKZF1, IL10, IL1RL2, IL1RN, IL36B, ITCH, ITGA2, ITGA5, KLF4, MAP2K1, MAPK7, MTOR, MUC1, MYB, NCOA3, NF1, NF2, OMA1, PELI1, PIK3R1, PKN2, PNP, PODXL, PREX1, PTEN, PTGES2, PTPRJ, RASA1, …	regulation of cell adhesion	1.66593e-11	3.27355e-08
GO:0002573	[ANXA2, ASXL2, CEBPB, CHUK, CREB1, CSF1, CSF1R, CTNNB1, FADD, FAM213A, FOXP1, HOXA7, ID2, IKZF1, INPP5D, JUN, KITLG, LTF, MAFB, MTOR, MYC, NF1, NOTCH2, OGT, PIK3R1, PPARG, PSEN2, RB1, RIPK1, RUNX1, SPI1, TGFBR2, TLR4, TNF, TNFSF9, TRAF6, VEGFA]	myeloid leukocyte differentiation	1.97446e-11	3.87586e-08
GO:0001503	[ADAR, ASXL2, BCL2, BMP2K, BMPR1B, BMPR2, CBFB, CDK6, CEBPB, CHSY1, COL13A1, CSF1, CTGF, CTNNB1, CYR61, DDX5, DMTF1, EGFR, EGR2, FGF2, FGFR3, GJA1, HAND2, HDAC4, HIF1A, ID1, ID2, ID3, IGF1, IGFBP3, IGFBP5, IL6R, JAG1, LTF, MEF2D, MMP16, MRC2, NF1, PDLIM7, PTGS2, RHOA, RUNX2, S1PR1, SMAD1, SMO, SMOX, TAC1, TCF7L2, TNF, TP63, TPM4, TRAF6, UFL1, VCAN, WNT3A]	ossification	2.00051e-11	3.92501e-08
GO:0098602	[ANXA1, AP3B1, AP3D1, AXL, BAX, BCL2, CADM1, CASP3, CCND3, CD1D, CD44, CD47, CDK6, CDKN2A, CEBPB, COL13A1, CORO1C, CSRP1, CTLA4, CTNNB1, CXCR4, CYR61, DSG2, DSP, EGFR, ERBB2, FADD, FAS, FERMT2, FLT3, FN1, FNDC3A, FOXP1, GPAM, GRB2, IFNB1, IGF1, IKZF1, IL10, IL1RL2, IL1RN, IL36B, ITCH, ITGA5, ITGB3, KLF4, LAMC1, MAFB, MAP2K1, MAPK7, METAP1, MICA, MTOR, MYB, NCOA3, NEDD4, NF2, NLGN1, NT5E, OMA1, PE…	single organism cell adhesion	2.00609e-11	3.93394e-08
GO:0048011	[AGO4, AP2M1, ARHGDIA, ARHGEF18, BCL2L11, CASP3, CASP9, CDKN1A, CHUK, CREB1, EGFR, ERBB2, ERBB3, FGF16, FGF2, FGF7, FGFR1, FGFR3, GRB2, IKBKB, IRAK1, IRS1, KITLG, KRAS, MAP2K1, MAPK12, MAPK3, MAPK7, MAPKAPK2, MDM2, MEF2A, MOV10, MTOR, MYD88, NRAS, PIK3R1, PLEKHG2, PRKCI, PSEN2, PTEN, RAF1, RHOA, RTN4, SPRY2, SQSTM1, STAT3, TRAF6]	neurotrophin TRK receptor signaling pathway	2.08773e-11	4.09195e-08
GO:0097191	[AR, BAK1, BAX, BCL2, BCL2L1, BCL2L11, BCL2L2, BMPR1B, BRCA1, CASP3, CASP9, ERBB3, FADD, FAS, FASLG, FGFR1, FGFR3, HMOX1, IGF1, IL6R, KITLG, MAPK7, MCL1, MLLT11, NF1, NRP1, PIK3R1, PKN2, PMAIP1, PSEN2, RAF1, RB1CC1, RFFL, RIPK1, STK3, TCF7L2, TGFBR1, THBS1, TLR4, TNF, TNFRSF10A, VEGFA, YAP1]	extrinsic apoptotic signaling pathway	2.11639e-11	4.146e-08
GO:0008104	[ADAR, AGRN, AJUBA, ANP32B, ANXA1, ANXA2, AP2M1, AP3B1, AP3D1, AR, ARCN1, ARF3, ARF4, ARFIP1, ARHGDIA, ARL2, ATG3, ATG9A, ATP6V0A1, ATP6V1B2, ATP6V1C1, ATP6V1F, AURKB, BAMBI, BAX, BBC3, BCL2, BCL2L1, BCL2L11, BET1, BMF, BSG, CADM1, CARD8, CD40, CDK5RAP3, CDKN1A, CDKN2A, CENPF, CHMP2A, CHORDC1, CORO1C, CRP, CSF1R, CSRP1, CTNNB1, DDX19B, DMBT1, DNAJC19, DRD3, DSP, E2F1, EGFR, EGR2, ERP29, F11R, FBX…	protein localization	2.14088e-11	4.19185e-08
GO:0048608	[ADAMTS1, ANXA1, AR, ARID1A, ARID4B, AXL, BAK1, BAX, BCL2, BCL2L1, BCL2L11, BCL2L2, BMPR1B, BSG, CCND1, CCNF, CD44, CDKN1C, CEBPB, CSDE1, CTNNB1, CYR61, DICER1, DNAJC19, EGFR, ESR1, FNDC3A, GRB2, HIF1A, HMGA2, IGF1, IGF1R, IL10, KITLG, KRT19, MAP2K1, MDFI, MET, MSH2, NCOA3, NOTCH2, PKD2, PLAG1, PPARG, PRDM1, PTEN, PTGS2, RDH10, RUNX1, SERPINB5, SERPINE2, SGPL1, SIRT1, SOCS3, STK3, TCF21, TCF7L2, …	reproductive structure development	2.29944e-11	4.5e-08
GO:0097193	[APAF1, ATF4, BAK1, BAX, BBC3, BCL2, BCL2L1, BCL2L11, BCL2L2, BMF, BRCA1, CASP3, CASP7, CASP9, CD44, CDKN1A, DDX5, E2F1, E2F2, EI24, FBXW7, HIF1A, HMOX1, HYOU1, IKBKE, MAPK7, MCL1, MLLT11, MSH2, MUC1, NFATC4, PERP, PIK3R1, PMAIP1, PPIF, PPP2R5C, RRP8, S100A9, SIRT1, TAF9B, TMEM109, TNF, TP53, TP63, TRIM32, YWHAQ, ZNF385A, ZNF622]	intrinsic apoptotic signaling pathway	2.48587e-11	4.86236e-08
GO:0023014	[AJUBA, BMPR1B, BMPR2, BNIP2, CCR5, CD40, CD44, CREB1, CSF1R, CTGF, CTNNB1, CXCR4, CYR61, DUSP12, EGFR, ERBB2, ERP29, FBXW7, FGF16, FGF2, FGFR1, FGFR3, FLT3, GRB2, HACD3, HIPK3, ID1, IGF1, IGF1R, IGFBP3, IL11, IL1RN, IL6R, IQGAP3, IRAK1, IRAK2, ITCH, JUN, KCNH2, KITLG, KLF4, KRAS, MAP2K1, MAP2K4, MAP2K7, MAP3K12, MAPK12, MAPK3, MAPK7, MAPKAPK2, MDFI, MEF2A, MET, MYC, MYD88, NF1, NF2, NRAS, NRP1, …	signal transduction by protein phosphorylation	2.55993e-11	5.00466e-08
GO:0000122	[AJUBA, ARID1A, ASXL2, AURKB, BACH1, BMI1, CBX7, CCND1, CDKN1C, CTNNB1, CUX1, CYP1A1, DDX5, DICER1, DNMT3A, DRD3, E2F1, EHMT1, EHMT2, FASLG, FGFR1, FGFR3, FOXP1, GCFC2, HDAC4, HMGA2, HOXA7, HOXC8, HOXD8, ID1, ID2, ID3, IKZF1, JARID2, JUN, KLF4, KLF5, MAF, MDFI, MDM2, MEF2A, MXD4, MYB, MYC, NEDD4, NELFA, NFATC4, NFIA, NFIB, NFIX, NOTCH2, PLK1, POU4F2, PPARG, PRDM1, RB1, RCOR1, SATB1, SIRT1, SMAD2,…	negative regulation of transcription from RNA polymerase II promoter	2.65524e-11	5.18834e-08
GO:2001235	[APAF1, BAK1, BAX, BBC3, BCL2, BCL2L1, BCL2L11, BMF, BMPR1B, CTSC, E2F1, EI24, FADD, FAS, FASLG, FBXW7, IFNB1, MCL1, MLLT11, NF1, NFATC4, PKN2, PMAIP1, PPIF, PSEN2, PTEN, RIPK1, S100A9, STK3, TGFBR1, THBS1, TLR4, TNFRSF10A, TP53, TP53INP1, TP63, YWHAQ]	positive regulation of apoptotic signaling pathway	2.68553e-11	5.24484e-08
GO:0061458	[ADAMTS1, ANXA1, AR, ARID1A, ARID4B, AXL, BAK1, BAX, BCL2, BCL2L1, BCL2L11, BCL2L2, BMPR1B, BSG, CCND1, CCNF, CD44, CDKN1C, CEBPB, CSDE1, CTNNB1, CYR61, DICER1, DNAJC19, EGFR, ESR1, FNDC3A, GRB2, HIF1A, HMGA2, IGF1, IGF1R, IL10, KITLG, KRT19, MAP2K1, MDFI, MET, MSH2, NCOA3, NOTCH2, PKD2, PLAG1, PPARG, PRDM1, PTEN, PTGS2, RDH10, RUNX1, SERPINB5, SERPINE2, SGPL1, SIRT1, SOCS3, STK3, TCF21, TCF7L2, …	reproductive system development	3.31031e-11	6.46172e-08
GO:0045892	[AICDA, AJUBA, ARID1A, ASXL2, AURKB, BACH1, BCL7A, BMI1, BRCA1, CBX7, CCND1, CDKN1C, CDKN2A, CEBPB, CENPF, CREB1, CTNNB1, CUX1, CYP1A1, DDX5, DICER1, DNMT3A, DRD3, E2F1, EHMT1, EHMT2, FASLG, FGFR1, FGFR3, FOXP1, GCFC2, HDAC4, HIST1H4A, HMGA1, HMGA2, HOXA7, HOXC8, HOXD8, ID1, ID2, ID3, IKZF1, IKZF4, ING4, JARID2, JUN, KLF4, KLF5, LRRFIP1, MAF, MDFI, MDM2, MEF2A, MUC1, MXD4, MYB, MYC, NEDD4, NELFA,…	negative regulation of transcription, DNA-templated	3.35181e-11	6.53937e-08
GO:0038179	[AGO4, AP2M1, ARHGDIA, ARHGEF18, BCL2L11, CASP3, CASP9, CDKN1A, CHUK, CREB1, EGFR, ERBB2, ERBB3, FGF16, FGF2, FGF7, FGFR1, FGFR3, GRB2, IKBKB, IRAK1, IRS1, KITLG, KRAS, MAP2K1, MAPK12, MAPK3, MAPK7, MAPKAPK2, MDM2, MEF2A, MOV10, MTOR, MYD88, NRAS, PIK3R1, PLEKHG2, PRKCI, PSEN2, PTEN, RAF1, RHOA, RTN4, SPRY2, SQSTM1, STAT3, TRAF6]	neurotrophin signaling pathway	3.35724e-11	6.54661e-08
GO:0071902	[AJUBA, CCND1, CCND3, CD40, CSF1R, CXCR4, EGFR, ERBB2, ERP29, FGF2, FGFR1, FLT3, HACD3, IL1RN, IQGAP3, IRAK1, IRAK2, KITLG, KRAS, LTF, MAP2K1, MAP2K4, MAP2K7, MAPK3, MAPKAPK2, MDFI, MET, PIM1, PKD2, PXDN, RIPK1, RPTOR, S100A12, S100A9, SIRT1, SPRY2, STK3, TAB2, THBS1, TLR4, TLR9, TNF, TNFRSF10A, TRAF6, VEGFA, ZEB2]	positive regulation of protein serine/threonine kinase activity	4.01889e-11	7.83282e-08
GO:2000145	[ADGRG1, AJUBA, ARHGDIA, BCL2, BMPR2, CCSAP, CDK6, CORO1C, CSF1, CSF1R, CXCL8, CXCR4, CYR61, EGFR, ETS1, FADD, FGF16, FGF2, FGF7, FOXP1, GNA13, HACE1, HIF1A, HMOX1, HOXA7, IGF1, IGF1R, IGFBP3, IGFBP5, IL1RN, IL6R, IRS1, ITGA2, ITGA5, ITGB3, JAG1, KLF4, LBP, LRP1, MAP2K1, MET, MYO1E, NF1, NF2, NRP1, OSBPL8, PBLD, PIK3R1, PKN2, PLXND1, PODXL, PTEN, PTGS2, PTPRJ, PTPRK, RAF1, RFFL, RHOA, ROBO4, RTN4…	regulation of cell motility	4.16554e-11	8.11447e-08
GO:1901216	[AGRN, ATF4, BAX, BBC3, BCL2L11, CASP3, CASP7, CASP9, FASLG, FBXW7, FGFR3, JUN, MAP2K4, MAP2K7, MCL1, NF1, PICALM, PMAIP1, TNF, TP53]	positive regulation of neuron death	4.34335e-11	8.45651e-08
GO:0007507	[ADAMTS1, ADIPOR2, ARID1A, ASXL2, CASP3, CASP7, CTNNB1, CYR61, DICER1, DSG2, DSP, ERBB2, ERBB3, FGF2, FGFR1, FOXP1, GJA1, GYS1, HAND2, HIF1A, ID1, ID2, ID3, IFT52, JAG1, JUN, LUZP1, MAP2K4, MEF2A, MEF2D, NEDD4, NF1, NFATC4, NOTCH2, NRP1, PKD2, PLXND1, PPARG, PTEN, PTPRJ, RAF1, RB1CC1, RTN4, S1PR1, SH3PXD2B, SMAD1, SMAD2, SMAD4, SMO, SMOX, SRF, STK3, TAB2, TGFBR1, TGFBR2, THBS1, TPM1, VCAN, VEGFA,…	heart development	4.84301e-11	9.4245e-08
GO:0032880	[ANP32B, ANXA1, AP2M1, AR, ARFIP1, ARHGDIA, ARL2, BAMBI, BBC3, BCL2, BCL2L1, BCL2L11, BMF, CADM1, CARD8, CD40, CDK5RAP3, CDKN1A, CDKN2A, CHORDC1, CRP, CSF1R, CSRP1, CTNNB1, DRD3, E2F1, EGFR, ERP29, FBXW7, FOXP1, GJA1, GOLPH3L, GPAM, HIF1A, HPS4, IGF1, IL10, IL36RN, IRS1, KCNN4, LRP1, LZTFL1, MAPK7, MARCKS, MDFI, MDM2, MMD, MTOR, MUC1, MYO1E, NF1, NF2, NOS2, PANX1, PBLD, PICALM, PIK3R1, PKD2, PMAI…	regulation of protein localization	5.03008e-11	9.78351e-08
GO:1903047	[ACTR1A, AJUBA, AKAP8, ANAPC1, ANAPC15, ANAPC16, ANLN, ANXA1, APP, AURKB, BACH1, BCL2, BCL2L1, CCNA2, CCND1, CCNE1, CCNE2, CCNF, CDC25A, CDK13, CDK14, CDK4, CDK5RAP3, CDK6, CDKN1A, CDKN2A, CDKN3, CENPF, CENPJ, CEP63, CFH, CHEK1, CHMP2A, CSNK1D, CUL4B, CYP1A1, DRD3, DUSP12, E2F1, EGFR, EIF4E, EML4, FGFR3, GPSM2, HMGA2, ID2, IGF1, IGF1R, IQGAP3, KIF22, KIF23, KIF2A, KLHL42, MAP2K1, MAPRE1, MCM10, M…	mitotic cell cycle process	5.45131e-11	1.05974e-07
GO:0080135	[AJUBA, ATF4, BAK1, BAX, BBC3, BCL2L1, BCL2L11, BRCA1, CASP9, CD44, CDK6, CDK9, CDKN2A, CEBPG, CHEK1, CHORDC1, CTGF, DDX5, DNAJB1, DYRK1A, EGFR, FBXW7, HACD3, HIF1A, HIPK3, HMGA1, HMGA2, HYOU1, IGF1R, IL1RN, ITCH, MAP2K1, MAP2K4, MAP2K7, MAPK3, MAPK7, MAPKAPK2, MCL1, MDFI, MDM2, MET, MMP3, MTOR, MUC1, MYC, MYD88, PAFAH1B2, PDCD4, PIK3R1, PMAIP1, RIPK1, RPTOR, S100A9, SDCBP, SIRT1, SQSTM1, STK3, T…	regulation of cellular response to stress	5.78523e-11	1.12407e-07
GO:0001501	[ACP2, ANXA2, ASXL2, BMPR1B, BMPR2, CADM1, CD44, CDKN1C, CHST11, CHSY1, COL13A1, COL1A2, CTGF, CTNNB1, CYR61, DICER1, FGF2, FGFR1, FGFR3, FLI1, FOXP1, HAND2, HDAC4, HIF1A, HMGA2, HOXA1, HOXA5, HOXA7, HOXB8, HOXC8, HOXD10, HOXD8, HYAL3, IGF1, LTF, MAF, MAPK3, MCPH1, MDFI, MEF2D, MEIS1, MMP16, NFIB, NPR3, PPIB, RAB23, RDH10, RHOA, RUNX1, RUNX2, SERP1, SGPL1, SH3PXD2B, SMAD1, SMAD2, SOX5, SRF, TGFBR…	skeletal system development	5.88845e-11	1.14354e-07
GO:0051253	[AICDA, AJUBA, ARID1A, ASXL2, AURKB, BACH1, BCL7A, BMI1, BRCA1, CBX7, CCND1, CDK9, CDKN1C, CDKN2A, CEBPB, CENPF, CREB1, CTNNB1, CUX1, CYP1A1, DDX5, DICER1, DNMT3A, DRD3, E2F1, EHMT1, EHMT2, FASLG, FGFR1, FGFR3, FOXP1, GCFC2, HDAC4, HIST1H4A, HMGA1, HMGA2, HOXA7, HOXC8, HOXD8, ID1, ID2, ID3, IKZF1, IKZF4, ING4, JARID2, JUN, KLF4, KLF5, LRRFIP1, MAF, MDFI, MDM2, MEF2A, MUC1, MXD4, MYB, MYC, NEDD4, …	negative regulation of RNA metabolic process	7.7437e-11	1.5015e-07
GO:0042063	[ADGRG1, ANXA1, CDK6, CSF1, CTNNB1, CXCR4, DICER1, DRD3, EGFR, EGR2, ERBB2, ERBB3, F2, FGF2, FGFR3, HMGA2, ID2, IGF1, KLF15, LAMC1, LIN28A, NF1, NF2, NFIB, NFIX, OMA1, PLAG1, PPARG, PRKCI, PTEN, PTPRJ, RTN4, SERPINE2, SOX5, STAT3, TCF7L2, VCAN, VIM]	gliogenesis	9.10023e-11	1.76363e-07
GO:0050678	[BAX, BMPR2, CCND1, CCR3, CDK6, CDKN1C, CTNNB1, EGFR, ERBB2, FBXW7, FGF16, FGF2, FGF7, FGFR3, FOXP1, GJA1, HIF1A, HOXA5, IFT52, IGF1, IQGAP3, ITGB3, JUN, LAMC1, MTOR, MYC, NF1, NFIB, NRP1, PBLD, PTEN, PTPRK, RB1, RPTOR, SERPINB5, SMO, SMOX, STAT1, TACSTD2, TCF7L2, TGFBR1, THBS1, TP63, VEGFA, WNT3A, YAP1]	regulation of epithelial cell proliferation	9.11265e-11	1.76512e-07
GO:1903507	[AICDA, AJUBA, ARID1A, ASXL2, AURKB, BACH1, BCL7A, BMI1, BRCA1, CBX7, CCND1, CDKN1C, CDKN2A, CEBPB, CENPF, CREB1, CTNNB1, CUX1, CYP1A1, DDX5, DICER1, DNMT3A, DRD3, E2F1, EHMT1, EHMT2, FASLG, FGFR1, FGFR3, FOXP1, GCFC2, HDAC4, HIST1H4A, HMGA1, HMGA2, HOXA7, HOXC8, HOXD8, ID1, ID2, ID3, IKZF1, IKZF4, ING4, JARID2, JUN, KLF4, KLF5, LRRFIP1, MAF, MDFI, MDM2, MEF2A, MUC1, MXD4, MYB, MYC, NEDD4, NELFA,…	negative regulation of nucleic acid-templated transcription	1.09894e-10	2.12756e-07
GO:0048661	[EGFR, FGF2, FOXP1, HMOX1, ID2, IGF1, IL6R, IRAK1, ITGA2, JUN, MYD88, NOTCH3, PTGS2, S1PR1, STAT1, TGFBR2, TNF, TRAF6]	positive regulation of smooth muscle cell proliferation	1.14871e-10	2.22276e-07
GO:0051171	[AGRN, AHNAK, AICDA, AJUBA, APAF1, APP, AR, ARF4, ARID1A, ARID2, ARID3A, ARID3B, ARID4B, ASH2L, ASXL2, ATF4, ATF6, ATOH8, AURKB, BACH1, BAK1, BAMBI, BAX, BCL7A, BMI1, BMPR1B, BMPR2, BRCA1, BTG2, CAMTA1, CAND1, CAP1, CARHSP1, CASP3, CBFB, CBX7, CCNA2, CCND1, CCNE1, CD40, CDK13, CDK5RAP3, CDK9, CDKN1A, CDKN1C, CDKN2A, CEBPB, CEBPG, CENPF, CHEK1, CHORDC1, CHUK, CNOT6, COMMD9, CREB1, CREBL2, CSDE1, C…	regulation of nitrogen compound metabolic process	1.18748e-10	2.29658e-07
GO:0051649	[ADAR, AGTR1, ANKFY1, ANP32B, ANXA1, ANXA2, AP2M1, AP3B1, AP3D1, APLN, APP, ARCN1, ARFIP1, ARL2, ATG3, AXL, BAK1, BAMBI, BAX, BBC3, BCL2, BCL2L1, BCL2L11, BDNF, BET1, BMF, BRPF3, BSG, CADM1, CALU, CAP1, CARD8, CCL8, CCR5, CD40, CDKN1A, CDKN2A, CENPF, CHMP2A, CHORDC1, CLINT1, CREB1, CRHBP, CRP, CSF1R, CSRP1, CTGF, CTNNB1, CUX1, DDX19B, DNAJC19, DRD3, E2F1, EGFR, EGR2, EIF4E, ERP29, F2, FBXW7, FGF2…	establishment of localization in cell	1.18932e-10	2.29896e-07
GO:0030879	[APLN, BAX, BCL2L11, CCND1, CEBPB, CHUK, CREB1, CSF1, CSF1R, DDR1, ESR1, FGF2, HIF1A, HK2, HOXA5, ID2, IGF1, IGF1R, IGFBP5, IQGAP3, IRS1, ITGA2, KIF2A, NCOA3, SLC12A2, SMO, SMOX, TGFBR2, USF2, VEGFA, WNT3A]	mammary gland development	1.21104e-10	2.33972e-07
GO:1902679	[AICDA, AJUBA, ARID1A, ASXL2, AURKB, BACH1, BCL7A, BMI1, BRCA1, CBX7, CCND1, CDKN1C, CDKN2A, CEBPB, CENPF, CREB1, CTNNB1, CUX1, CYP1A1, DDX5, DICER1, DNMT3A, DRD3, E2F1, EHMT1, EHMT2, FASLG, FGFR1, FGFR3, FOXP1, GCFC2, HDAC4, HIST1H4A, HMGA1, HMGA2, HOXA7, HOXC8, HOXD8, ID1, ID2, ID3, IKZF1, IKZF4, ING4, JARID2, JUN, KLF4, KLF5, LRRFIP1, MAF, MDFI, MDM2, MEF2A, MUC1, MXD4, MYB, MYC, NEDD4, NELFA,…	negative regulation of RNA biosynthetic process	1.36574e-10	2.63724e-07
GO:0040012	[ADGRG1, AJUBA, ARHGDIA, BCL2, BMPR2, CCSAP, CDK6, CNOT6, CORO1C, CSF1, CSF1R, CXCL8, CXCR4, CYR61, DRD3, EGFR, ETS1, FADD, FGF16, FGF2, FGF7, FOXP1, GNA13, HACE1, HIF1A, HMOX1, HOXA7, IGF1, IGF1R, IGFBP3, IGFBP5, IL1RN, IL6R, IRS1, ITGA2, ITGA5, ITGB3, JAG1, KLF4, LBP, LRP1, MAP2K1, MET, MYO1E, NF1, NF2, NRP1, OSBPL8, PBLD, PIK3R1, PKN2, PLXND1, PODXL, PTEN, PTGS2, PTPRJ, PTPRK, RAF1, RFFL, RHOA…	regulation of locomotion	1.43209e-10	2.76393e-07
GO:0000165	[AJUBA, BNIP2, CCR5, CD40, CD44, CREB1, CSF1R, CTGF, CTNNB1, CXCR4, CYR61, DUSP12, EGFR, ERBB2, ERP29, FBXW7, FGF16, FGF2, FGFR1, FGFR3, FLT3, GRB2, HACD3, HIPK3, ID1, IGF1, IGF1R, IGFBP3, IL11, IL1RN, IL6R, IQGAP3, IRAK1, IRAK2, ITCH, JUN, KITLG, KLF4, KRAS, MAP2K1, MAP2K4, MAP2K7, MAP3K12, MAPK12, MAPK3, MAPK7, MAPKAPK2, MDFI, MEF2A, MET, MYC, MYD88, NF1, NF2, NRAS, NRP1, PAK6, PDCD4, PKN2, POU…	MAPK cascade	1.46515e-10	2.82628e-07
GO:0071214	[ADSS, AURKB, BAK1, BAX, BCL2L1, CASP9, CD40, CDC25A, CDKN1A, CHEK1, CHORDC1, CTNNB1, CUL4B, EGFR, FADD, FAS, FBXW7, GJA1, GRB2, HMGA2, HYAL3, KCNJ2, MAP2K4, MAPK3, MDM2, METAP1, MYC, MYD88, NEDD4, NFATC4, PIK3R1, PKD2, PTGS2, PTPRK, RHOB, SIRT1, TLR4, TLR7, TMEM109, TNFRSF10A, TP53, TP53INP1, TP63, YAP1]	cellular response to abiotic stimulus	1.48224e-10	2.85777e-07
GO:0007568	[AURKB, BAK1, BBC3, BCL2, CASP7, CASP9, CDK6, CDKN1A, CDKN1C, CDKN2A, CHEK1, CRP, CSRP1, CTGF, CTSC, CYP1A1, FADS1, FGF2, GRB2, GSS, HMGA1, HMGA2, ID2, IL10, INPP5D, IRAK1, JUN, LRP1, MAP2K1, MSH2, PDCD4, PTEN, S100A9, SERP1, SIRT1, SRF, TGFBR2, TP53, TP63, TYMS, UCP2, UTRN, WNT1]	aging	1.57394e-10	3.03141e-07
GO:0030334	[ADGRG1, AJUBA, ARHGDIA, BCL2, BMPR2, CORO1C, CSF1, CSF1R, CXCL8, CXCR4, CYR61, EGFR, ETS1, FADD, FGF16, FGF2, FGF7, FOXP1, GNA13, HACE1, HIF1A, HMOX1, HOXA7, IGF1, IGF1R, IGFBP3, IGFBP5, IL1RN, IL6R, IRS1, ITGA2, ITGA5, ITGB3, JAG1, KLF4, LBP, LRP1, MAP2K1, MET, MYO1E, NF1, NF2, NRP1, OSBPL8, PBLD, PIK3R1, PLXND1, PODXL, PTEN, PTGS2, PTPRJ, PTPRK, RFFL, RHOA, ROBO4, RTN4, S1PR1, SERPINE2, SH3BGR…	regulation of cell migration	1.58882e-10	3.05849e-07
GO:0002684	[ANXA1, AP3B1, AP3D1, ASXL2, AXL, BAX, BCL2, C8A, CADM1, CD1D, CD40, CD47, CDKN1A, CFH, CHUK, CREB1, CRP, CSF1, CSRP1, CTLA4, CXCL8, DMBT1, ETS1, FADD, FOXP1, GPAM, GRB2, HIF1A, HMOX1, HOXA5, HSP90B1, ID2, IFNB1, IGF1, IGF2BP1, IKBKB, IKBKE, IKZF1, IL13RA1, IL1RL2, IL36B, IL6R, INPP5D, IRAK1, IRAK2, ITCH, ITGA2, JAG1, JUN, KCNN4, KITLG, KRAS, LBP, LTF, MAP2K1, MAP2K4, MAP2K7, MAPK3, MAPK7, MAPKAP…	positive regulation of immune system process	1.65042e-10	3.1754e-07
GO:0006259	[AICDA, AKAP8, ANXA1, APAF1, BACH1, BAX, BMPR2, BRCA1, BTG2, CASP3, CCNE1, CCNE2, CD40, CDC14B, CDC25A, CDK9, CDKN1A, CDKN2A, CEBPG, CENPF, CHAF1A, CHEK1, CSNK1D, CTGF, CUL4B, CXCL8, DFFA, DICER1, DNMT3A, DTD1, DUSP12, EGFR, EHMT1, EHMT2, FANCD2, FBXW7, FOXP1, FSCN1, GJA1, GTF2H1, HIST1H4A, HMGA1, HMGA2, HMGB3, ID3, IGF1, IGF1R, IL10, ING4, JUN, KIF22, KITLG, KLF4, LRIG3, MAP2K4, MCM10, MCPH1, MD…	DNA metabolic process	1.66871e-10	3.20892e-07
GO:0010952	[ANP32B, APAF1, APP, BAK1, BAX, BBC3, BCL2L11, CARD8, CASP3, CASP7, CASP9, CDKN2A, CTGF, CTSC, CYR61, FADD, FAS, FASLG, FN1, MAPK12, MYC, PERP, PICALM, PMAIP1, PPARG, RIPK1, S100A9, SIRT1, TLR4, TNF, TNFRSF10A, WNT3A]	positive regulation of peptidase activity	1.97268e-10	3.79149e-07
GO:1903708	[AP3B1, AP3D1, ASXL2, AXL, CREB1, CSF1, ETS1, FADD, HIF1A, HOXA5, ID2, IKZF1, IL1RL2, IL36B, INPP5D, JAG1, JUN, KITLG, MYB, OGT, PNP, PRDM1, RB1, RCOR1, RIPK1, RUNX1, SOCS5, TGFBR2, TNF, TNFSF9, TRAF6]	positive regulation of hemopoiesis	2.01834e-10	3.87723e-07
GO:0051252	[AGRN, AHNAK, AICDA, AJUBA, APP, AR, ARF4, ARID1A, ARID2, ARID3A, ARID3B, ARID4B, ASH2L, ASXL2, ATF4, ATF6, ATOH8, AURKB, BACH1, BAMBI, BCL7A, BMI1, BMPR1B, BMPR2, BRCA1, BTG2, CAMTA1, CAND1, CARHSP1, CBFB, CBX7, CCNA2, CCND1, CCNE1, CD40, CDK13, CDK5RAP3, CDK9, CDKN1C, CDKN2A, CEBPB, CEBPG, CENPF, CHEK1, CHORDC1, CHUK, CNOT6, COMMD9, CREB1, CREBL2, CSDE1, CTNNB1, CUX1, CXCL8, CYP1A1, CYR61, DCAF…	regulation of RNA metabolic process	2.06956e-10	3.97356e-07
GO:0007399	[ADGRG1, AGRN, AMIGO2, ANP32B, ANXA1, AP2M1, APAF1, APP, ARCN1, ARF4, ARHGDIA, ARID1A, ATOH8, AXL, BAK1, BAX, BCL2, BCL2L11, BDNF, BMPR1B, BMPR2, BNIP2, BTG2, CADM1, CAP1, CAPRIN1, CASP3, CBLN2, CDK5RAP1, CDK5RAP3, CDK6, CDKN1C, CEBPB, CFL2, CNOT6, CREB1, CRIM1, CRP, CSF1, CSRP1, CTNNB1, CUX1, CXCR4, DICER1, DRD3, DYRK1A, E2F1, EGFR, EGR2, ERBB2, ERBB3, ETS1, F2, FGF2, FGFR1, FGFR3, FN1, FOXP1, G…	nervous system development	2.12583e-10	4.07947e-07
GO:0072001	[ACTA2, ADAMTS1, AGTR1, BAX, BCL2, BCL2L11, BDNF, CD44, CDKN1C, CTNNB1, CUX1, FGF2, FGFR1, ID2, ID3, ITGB4, JAG1, KLF15, LAMC1, LIN28A, MYC, MYO1E, NF1, NOTCH3, NRP1, PKD2, PODXL, RDH10, SDC4, SGPL1, SLC12A1, SMAD1, SMAD2, SMAD4, SMO, SMOX, STAT1, TACSTD2, TCF21, TGFBR1, TP63, VEGFA, WNT1, WT1, YAP1]	renal system development	2.1826e-10	4.18623e-07
GO:0060341	[ANP32B, ANXA1, AP2M1, APLN, AR, ARFIP1, ARL2, BAK1, BAMBI, BAX, BBC3, BCL2, BCL2L1, BCL2L11, BMF, CADM1, CARD8, CD40, CDK5RAP3, CDKN1A, CDKN2A, CHMP2A, CHORDC1, CREB1, CRHBP, CRP, CSF1R, CSRP1, CTNNB1, DRD3, E2F1, EGFR, ERP29, F2, FBXW7, FOXP1, GJA1, GOLPH3L, GPAM, HIF1A, HMGA2, HMOX1, HPS4, IGF1, IL10, IL11, IL1RN, IL36RN, IRS1, KCNN4, LZTFL1, MAP2K1, MAPK3, MAPK7, MARCKS, MDFI, MDM2, MTOR, MUC…	regulation of cellular localization	2.31534e-10	4.43851e-07
GO:0048145	[ANXA2, BAX, BMI1, CCNA2, CDK4, CDK6, CDKN1A, CTNNB1, E2F1, EGFR, ESR1, IGF1, JUN, MYC, NF1, PMAIP1, PPARG, S100A9, SPHK1, TP53, TRIM32, WNT1]	regulation of fibroblast proliferation	2.4107e-10	4.61891e-07
GO:0033993	[AICDA, ANXA1, AR, ASH2L, AXL, BCKDHB, BCL2, BDNF, BRCA1, CAMP, CASP9, CCNA2, CCND1, CCR5, CD40, CDK4, CDKN1A, CEBPB, CHUK, CRHBP, CTGF, CTNNB1, CXCL8, CYP1A1, DSG2, DUSP12, E2F1, EGFR, ESR1, ETS1, FADS1, FAS, FASLG, FLT3, FOXP1, GCH1, HMOX1, HNRNPA0, HOXA1, IGF2R, IL10, IL1RN, IRAK1, IRAK2, JUN, KLF4, KRAS, KRT19, LBP, LTF, MAP2K1, MAPK3, MAPKAPK2, MDM2, MUC1, MYD88, NCOA3, NOS2, OGT, OSBPL7, PE…	response to lipid	2.82081e-10	5.40185e-07
GO:0009314	[AGRN, ANXA1, APP, AURKB, BAK1, BAX, BCL2, BCL2L1, BDNF, BRCA1, CASP3, CASP7, CASP9, CCND1, CDC25A, CDKN1A, CHEK1, CNOT6, CUL4B, DHX15, DRD3, DUSP12, E2F1, EGFR, F11R, FANCD2, FBXW7, GRB2, HIF1A, HMGA2, HOXA1, HYAL3, ID2, JUN, LPL, LRP1, MAP2K7, MDM2, METAP1, MSH2, MYC, NEDD4, NF1, NFATC4, NRAS, PIK3R1, PMAIP1, PRIMPOL, PTGS2, PTPRK, RAD54L, RDH10, RHOB, SDC4, SIRT1, SMC1A, TMEM109, TNF, TP53, TP…	response to radiation	3.10911e-10	5.95084e-07
GO:0009968	[ADAR, AJUBA, AP2M1, AR, BAMBI, BAX, BCL2, BCL2L1, BCL2L2, BMF, BRCA1, CARD8, CCND1, CD44, CHORDC1, CHST11, CRHBP, CTNNB1, CXCL8, DRD3, DUSP12, DYRK1A, EGFR, ERBB3, ESR1, FBXW7, FGFR3, FOXP1, GRB10, GRB2, HIF1A, HIPK3, HMGA2, HMOX1, HYOU1, IGF1, IGF1R, IGFBP3, IGFBP5, IL10, IL1RN, IL36RN, INPP5D, IRS1, ITCH, KLF4, KLHL12, LRP1, LTF, MAPK7, MCL1, MDFI, MDM2, MUC1, MYC, NEDD4, NF1, NF2, NRP1, NXN, …	negative regulation of signal transduction	3.18324e-10	6.08954e-07
GO:0051091	[AR, CD40, CEBPG, CHUK, ESR1, HDAC4, HMGA2, IKBKB, IL10, IL6R, IRAK1, IRAK2, KRAS, LTF, MTPN, MYD88, PPARG, PRKCI, PTEN, RHEBL1, RIPK1, S100A12, S100A9, SMO, SMOX, SPHK1, SRF, STK3, TAB2, TLR4, TLR9, TNF, TRAF6, TRIM14, TRIM32, UBE2I, VEGFA, WNT1, WNT3A]	positive regulation of sequence-specific DNA binding transcription factor activity	3.4438e-10	6.58454e-07
GO:0001822	[ACTA2, ADAMTS1, AGTR1, BAX, BCL2, BCL2L11, BDNF, CD44, CDKN1C, CTNNB1, CUX1, FGF2, FGFR1, ID2, ID3, JAG1, KLF15, LAMC1, LIN28A, MYC, MYO1E, NF1, NOTCH3, NRP1, PKD2, PODXL, RDH10, SDC4, SGPL1, SLC12A1, SMAD1, SMAD2, SMAD4, SMO, SMOX, STAT1, TACSTD2, TCF21, TGFBR1, VEGFA, WNT1, WT1, YAP1]	kidney development	3.57892e-10	6.83932e-07
GO:0010648	[ADAR, AJUBA, AP2M1, AR, BAMBI, BAX, BCL2, BCL2L1, BCL2L2, BDNF, BMF, BRCA1, CARD8, CCND1, CD44, CHORDC1, CHST11, CRHBP, CTNNB1, CXCL8, DRD3, DUSP12, DYRK1A, EGFR, ERBB3, ESR1, FBXW7, FGFR3, FOXP1, GRB10, GRB2, HIF1A, HIPK3, HMGA2, HMOX1, HYOU1, IGF1, IGF1R, IGFBP3, IGFBP5, IL10, IL11, IL1RN, IL36RN, INPP5D, IRS1, ITCH, KLF4, KLHL12, LRP1, LTF, MAPK7, MCL1, MDFI, MDM2, MTOR, MUC1, MYC, NEDD4, NF1…	negative regulation of cell communication	3.86183e-10	7.37609e-07
GO:0022607	[ADAR, AGO4, AGRN, AHNAK, AJUBA, ALOX5AP, ANLN, ANP32B, ANXA2, APP, AR, ARFIP1, ARFIP2, ARL2, ATG2B, ATG3, ATG9A, ATP6V0A1, AURKB, BAX, BBC3, BCL2, BCL2L11, BDNF, BMF, BRCA1, CADM1, CAND1, CAPG, CBLN2, CD40, CDH5, CDKN2A, CENPF, CENPJ, CEP63, CFL2, CHAF1A, CHMP2A, CHORDC1, CLDN12, CLINT1, CNOT6, COL1A2, CORO1C, CRP, CSNK1D, CSRP1, CTGF, CTNNB1, DICER1, DNAJB1, EHMT2, EIF3J, F11R, FADD, FAM96A, FA…	cellular component assembly	4.02404e-10	7.68189e-07
GO:0023057	[ADAR, AJUBA, AP2M1, AR, BAMBI, BAX, BCL2, BCL2L1, BCL2L2, BDNF, BMF, BRCA1, CARD8, CCND1, CD44, CHORDC1, CHST11, CRHBP, CTNNB1, CXCL8, DRD3, DUSP12, DYRK1A, EGFR, ERBB3, ESR1, FBXW7, FGFR3, FOXP1, GRB10, GRB2, HIF1A, HIPK3, HMGA2, HMOX1, HYOU1, IGF1, IGF1R, IGFBP3, IGFBP5, IL10, IL11, IL1RN, IL36RN, INPP5D, IRS1, ITCH, KLF4, KLHL12, LRP1, LTF, MAPK7, MCL1, MDFI, MDM2, MUC1, MYC, NEDD4, NF1, NF2,…	negative regulation of signaling	4.75609e-10	9.07461e-07
GO:0051130	[AGRN, AJUBA, ANKFY1, ANXA1, ANXA2, AR, ARFIP1, ARFIP2, ARHGDIA, ARL2, ASXL2, AXL, BAK1, BAMBI, BAX, BBC3, BCL2, BCL2L11, BDNF, BMF, BMPR2, BRCA1, CAND1, CAPG, CAPRIN1, CBLN2, CD47, CD53, CDK9, CFL2, CHORDC1, CNOT6, CORO1C, CRP, CSRP1, CTGF, CTNNB1, CUX1, DRD3, E2F1, FAS, FBXW7, FGFR1, FN1, GRB2, HPS4, IGF1, IGF1R, ITGA2, JARID2, JUN, MAP2K1, MAP3K12, MAPK3, METAP1, MLLT11, MMP1, MMP3, MTOR, MUC1…	positive regulation of cellular component organization	4.86259e-10	9.27296e-07
GO:0018193	[APP, ARID4B, ASH2L, ASXL2, AURKB, AXL, BAK1, BAX, BCL2, BDNF, BMI1, BRCA1, BRPF3, CD40, CD44, CDKN2A, CHEK1, CREBL2, CSF1R, CSNK1D, CTNNB1, CYP1A1, DAD1, DDR1, DYRK1A, EGFR, EGR2, EHMT1, EHMT2, ERBB2, ERBB3, F2, FBXW7, FGF7, FGFR1, FGFR3, FLT3, GFPT1, GNPNAT1, GOLGA7, HDAC4, HIPK3, HMGA2, IFNB1, IGF1, IGF1R, IKBKB, IL11, IL6R, ING4, ITGA5, ITGB3, JAK1, JARID2, KITLG, KLF15, MAN1A1, MAP2K1, MAP2K…	peptidyl-amino acid modification	4.90857e-10	9.35573e-07
GO:0048144	[ANXA2, BAX, BMI1, CCNA2, CDK4, CDK6, CDKN1A, CTNNB1, E2F1, EGFR, ESR1, IGF1, JUN, MYC, NF1, PMAIP1, PPARG, S100A9, SPHK1, TP53, TRIM32, WNT1]	fibroblast proliferation	5.08166e-10	9.68056e-07
GO:0048598	[APAF1, ARID1A, ASXL2, BAX, BCL2L11, BMPR2, CDKN1C, CHST11, CTNNB1, CYR61, DICER1, DUSP12, FGF2, FGFR1, FN1, GJA1, GRB2, HAND2, HIF1A, HMGA2, HOXA1, HOXA5, HOXA7, HOXB8, HOXD10, ID2, IFT52, IL10, IL1RN, ITGA2, ITGA5, ITGB3, ITGB4, KLF4, LRIG3, LUZP1, MAFB, MAPK7, MDFI, MMP16, NCOA3, NF2, NOTCH2, NRP1, PKD2, PSEN2, RAB23, RDH10, RUNX2, SMAD1, SMAD2, SMAD4, SMO, SMOX, SOCS3, SPRY2, SRF, STK3, TCF21…	embryonic morphogenesis	5.09857e-10	9.70769e-07
GO:0042592	[ADAR, AGTR1, ANXA1, AP3D1, APLN, APP, ATP6V0A1, ATP6V1B2, ATP6V1C1, ATP6V1F, AXL, BAK1, BAX, BBC3, BCL2, BCL2L11, CA12, CASP3, CCL8, CCR3, CCR5, CD40, CDK6, CEBPG, CFH, CFL2, CHORDC1, CLCN3, CLDN1, CNOT6, CSF1, CSF1R, CTGF, CTNNB1, CXCR4, DRD3, EGFR, ESR1, ETS1, F2, FADD, FAS, FASLG, FBXW7, FGF2, FGFR1, FLT3, G6PD, GAK, GJA1, GNA13, GPAM, HACD3, HIF1A, HIST1H4A, HK2, HMOX1, HOXA5, HSP90B1, ID2, …	homeostatic process	5.22531e-10	9.94377e-07
GO:0048589	[AGRN, APP, BCL2, BCL2L11, BDNF, BMPR1B, BMPR2, CADM1, CDKN1C, CHST11, CREB1, CSF1, DICER1, DIO3, DMBT1, DRD3, EHMT2, ESR1, FGF2, FGF7, FGFR1, FGFR3, FN1, FOXP1, GJA1, GPAM, GPD2, HMGA2, HOXA5, IGF1, IGFBP5, IKZF1, LAMC1, MAP2K4, MTPN, NCOA3, NRP1, PLAG1, POU4F2, PPIB, PTEN, RDH10, RTN4, S1PR1, SERP1, SGPL1, SLC12A2, SMAD1, SMAD2, SMAD4, SMO, SMOX, SPRY2, SRF, STAT3, STK3, SYT1, TCF7L2, TGFBR2, T…	developmental growth	5.52482e-10	1.05082e-06
GO:0006351	[AGRN, AICDA, AJUBA, APP, AR, ARF4, ARID1A, ARID2, ARID3A, ARID3B, ARID4B, ASH2L, ASXL2, ATF4, ATF6, ATOH8, AURKB, BACH1, BAMBI, BCL7A, BMI1, BMPR1B, BMPR2, BRCA1, BTG2, CAMTA1, CAND1, CARHSP1, CBFB, CBX7, CCNA2, CCND1, CCNE1, CD40, CDK13, CDK5RAP3, CDK9, CDKN1C, CDKN2A, CEBPB, CEBPG, CENPF, CHEK1, CHORDC1, CHUK, CNOT6, COMMD9, CREB1, CREBL2, CSDE1, CTGF, CTNNB1, CUX1, CYP1A1, CYR61, DCAF6, DDX5,…	transcription, DNA-templated	5.71546e-10	1.08651e-06
GO:1903707	[CDK6, CDKN2A, CTLA4, CTNNB1, ERBB2, FLT3, HIST1H4A, HMGB3, HOXA5, HOXA7, HOXB8, ID2, IFNB1, INPP5D, KLF13, LTF, MAFB, MEIS1, MYC, NF1, PGLYRP1, PGLYRP2, PIK3R1, RUNX1, SOCS5, TLR4]	negative regulation of hemopoiesis	5.88645e-10	1.11843e-06
GO:0001649	[ADAR, BMPR1B, BMPR2, CBFB, CDK6, CEBPB, CTNNB1, CYR61, DDX5, FGF2, GJA1, HAND2, HDAC4, ID1, ID2, ID3, IGF1, IGFBP3, IGFBP5, IL6R, JAG1, LTF, MEF2D, MRC2, NF1, PDLIM7, RUNX2, SMAD1, SMO, SMOX, TNF, TP63, TPM4, UFL1, VCAN, WNT3A]	osteoblast differentiation	6.02542e-10	1.14423e-06
GO:0043410	[AJUBA, BNIP2, CD40, CD44, CSF1R, CTGF, CTNNB1, CXCR4, EGFR, ERBB2, ERP29, FBXW7, FGF2, FGFR1, FGFR3, FLT3, HACD3, IGF1, IGF1R, IGFBP3, IL11, IL1RN, IL6R, IQGAP3, IRAK1, IRAK2, KITLG, KRAS, MAP2K1, MAP2K4, MAP2K7, MAP3K12, MAPK3, MAPKAPK2, MDFI, MET, MYD88, NRAS, NRP1, PXDN, RAF1, RIPK1, S100A12, S100A9, SDCBP, SPRY2, STK3, TAB2, TGFBR1, THBS1, TLR4, TLR9, TNF, TRAF6, VEGFA, ZEB2, ZNF622]	positive regulation of MAPK cascade	6.52703e-10	1.23883e-06
GO:0055123	[BCL2, CDKN1A, CDKN1C, CTNNB1, CXCL8, CYP1A1, DHX15, DICER1, EGFR, FGFR3, HIF1A, HOXA5, ID2, IGF1, IGF1R, ITGB4, KLF5, MYB, OMA1, PRDM1, RB1, SMAD2, SMO, SMOX, TCF21, TCF7L2, TGFBR2, TNF, TP63, TYMS]	digestive system development	6.56282e-10	1.24497e-06
GO:0022008	[ADGRG1, AGRN, ANXA1, AP2M1, APP, ARHGDIA, AXL, BAX, BCL2, BDNF, BMPR1B, BMPR2, BNIP2, BTG2, CAP1, CAPRIN1, CASP3, CDK5RAP1, CDK5RAP3, CDK6, CDKN1C, CEBPB, CFL2, CNOT6, CREB1, CRP, CSF1, CSRP1, CTNNB1, CUX1, CXCR4, DICER1, DRD3, EGFR, EGR2, ERBB2, ERBB3, F2, FGF2, FGFR1, FGFR3, FN1, FOXP1, GJA1, GRB2, HAND2, HIF1A, HMGA2, HOXA1, HOXC8, HOXD10, ID2, ID3, IGF1, IGF1R, ITGA2, ITGA5, ITGB3, JAG1, JUN…	neurogenesis	6.63474e-10	1.25795e-06
GO:0007050	[BRCA1, CCND1, CDK4, CDK6, CDK9, CDKN1A, CDKN1C, CDKN2A, CDKN3, CXCL8, DUSP12, EIF4G2, HBP1, HMGA2, ID2, ING4, MAP2K1, MAPK12, MCPH1, MDM2, MSH2, MTOR, MUC1, MYC, NOTCH2, PA2G4, PKD2, PPP2R5C, RB1, RHEB, RPTOR, RRP8, S100A9, SESN1, TCF7L2, TGFBR1, THBS1, TP53, TP53INP1, UHMK1]	cell cycle arrest	6.92789e-10	1.31284e-06
GO:0070727	[ADAR, AGRN, AJUBA, ANP32B, ANXA2, AP2M1, AP3B1, AP3D1, AR, ARCN1, ARFIP1, ARL2, ATG3, ATG9A, AURKB, BAMBI, BAX, BBC3, BCL2, BCL2L1, BCL2L11, BMF, BSG, CDK5RAP3, CDKN1A, CDKN2A, CHORDC1, CTNNB1, DNAJC19, E2F1, EGFR, EGR2, ERP29, F11R, FBXW7, FERMT2, FGF7, GOLGA7, GRPEL2, HPS4, HSP90B1, ID1, IGF1, IL10, IPO4, IRS1, JUN, KPNA3, LAMTOR3, LAMTOR5, LIN7C, LZTFL1, MAPK7, MAPRE1, MCPH1, MDFI, MDM2, MTOR…	cellular macromolecule localization	7.08366e-10	1.34165e-06
GO:0048585	[ADAR, AJUBA, ANXA2, AP2M1, AR, ATF4, BAMBI, BAX, BCL2, BCL2L1, BCL2L2, BMF, BRCA1, CARD8, CCND1, CD44, CDK6, CHORDC1, CHST11, CRHBP, CTLA4, CTNNB1, CXCL8, DRD3, DUSP12, DYRK1A, EGFR, ERBB3, ESR1, F2, FBXW7, FGF2, FGFR3, FOXP1, GJA1, GRB10, GRB2, HIF1A, HIPK3, HMGA2, HMOX1, HYOU1, IFNB1, IGF1, IGF1R, IGFBP3, IGFBP5, IL10, IL1RN, IL36RN, INPP5D, IRS1, ITCH, KLF4, KLHL12, LRP1, LTF, MAPK7, MCL1, MD…	negative regulation of response to stimulus	7.65089e-10	1.44831e-06
GO:0008543	[AGO4, CASP9, CDKN1A, CHUK, CREB1, CTGF, CTNNB1, EGFR, ERBB2, ERBB3, FGF16, FGF2, FGF7, FGFR1, FGFR3, GRB2, IRS1, KITLG, KRAS, MAP2K1, MAPK3, MDM2, MOV10, MTOR, NRAS, PIK3R1, PTEN, RAF1, RUNX2, SHOC2, SPRY2, TCF7L2, THBS1, TRIM71]	fibroblast growth factor receptor signaling pathway	7.67772e-10	1.45262e-06
GO:0033002	[CTNNB1, EGFR, FGF2, FGFR1, FOXP1, GJA1, HMOX1, ID2, IGF1, IGFBP3, IGFBP5, IL6R, IRAK1, ITGA2, JUN, KLF4, MYD88, NOTCH3, NPR3, PPARG, PTGS2, S1PR1, SMAD1, STAT1, TCF7L2, TGFBR2, TNF, TRAF6]	muscle cell proliferation	7.89539e-10	1.49302e-06
GO:0006355	[AGRN, AICDA, AJUBA, APP, AR, ARF4, ARID1A, ARID2, ARID3A, ARID3B, ARID4B, ASH2L, ASXL2, ATF4, ATF6, ATOH8, AURKB, BACH1, BAMBI, BCL7A, BMI1, BMPR1B, BMPR2, BRCA1, BTG2, CAMTA1, CAND1, CARHSP1, CBFB, CBX7, CCNA2, CCND1, CCNE1, CD40, CDK13, CDK5RAP3, CDK9, CDKN1C, CDKN2A, CEBPB, CEBPG, CENPF, CHEK1, CHORDC1, CHUK, CNOT6, COMMD9, CREB1, CREBL2, CSDE1, CTNNB1, CUX1, CYP1A1, CYR61, DCAF6, DDX5, DICER…	regulation of transcription, DNA-templated	9.34939e-10	1.7661e-06
GO:0034613	[ADAR, AGRN, AJUBA, ANP32B, ANXA2, AP2M1, AP3B1, AP3D1, AR, ARCN1, ARFIP1, ARL2, ATG3, ATG9A, AURKB, BAMBI, BAX, BBC3, BCL2, BCL2L1, BCL2L11, BMF, BSG, CDK5RAP3, CDKN1A, CDKN2A, CHORDC1, CTNNB1, DNAJC19, E2F1, EGFR, EGR2, ERP29, F11R, FBXW7, FERMT2, FGF7, GOLGA7, GRPEL2, HPS4, HSP90B1, ID1, IGF1, IL10, IPO4, IRS1, JUN, KPNA3, LAMTOR3, LAMTOR5, LIN7C, LZTFL1, MAPK7, MAPRE1, MCPH1, MDFI, MDM2, MTOR…	cellular protein localization	9.48838e-10	1.79141e-06
GO:0097659	[AGRN, AICDA, AJUBA, APP, AR, ARF4, ARID1A, ARID2, ARID3A, ARID3B, ARID4B, ASH2L, ASXL2, ATF4, ATF6, ATOH8, AURKB, BACH1, BAMBI, BCL7A, BMI1, BMPR1B, BMPR2, BRCA1, BTG2, CAMTA1, CAND1, CARHSP1, CBFB, CBX7, CCNA2, CCND1, CCNE1, CD40, CDK13, CDK5RAP3, CDK9, CDKN1C, CDKN2A, CEBPB, CEBPG, CENPF, CHEK1, CHORDC1, CHUK, CNOT6, COMMD9, CREB1, CREBL2, CSDE1, CTGF, CTNNB1, CUX1, CYP1A1, CYR61, DCAF6, DDX5,…	nucleic acid-templated transcription	1.00761e-09	1.90136e-06
GO:0002755	[CHUK, CREB1, IKBKB, IRAK1, IRAK2, JUN, MAP2K1, MAP2K4, MAP2K7, MAPK3, MAPK7, MAPKAPK2, MEF2A, MYD88, PELI1, TAB2, TLR1, TLR10, TLR4, TLR7, TLR9, TRAF6]	MyD88-dependent toll-like receptor signaling pathway	1.03385e-09	1.94985e-06
GO:0071345	[ADAR, ADIPOR2, AXL, BDNF, BRCA1, CAMP, CCR3, CCR5, CD44, CDK9, CHUK, CNOT6, CRHBP, CSF1, CSF1R, CXCL8, CXCR4, EIF4E, EIF4G2, FADD, FLT3, GPD1, HIF1A, HYAL3, IFNB1, IGF2BP1, IKBKB, IL12RB2, IL13RA1, IL1F10, IL1R1, IL1RAP, IL1RAPL2, IL1RL2, IL1RN, IL36A, IL36B, IL36G, IL36RN, IL37, IL6R, IP6K2, IRAK1, IRAK2, IRF5, JAK1, KPNA3, KRAS, MAPK3, MYB, MYD88, NEDD4, NOS2, PPARG, PTAFR, PXDN, RFFL, RIPK1, …	cellular response to cytokine stimulus	1.03557e-09	1.95206e-06
GO:0048872	[ADAR, ANXA1, AXL, BAK1, BAX, BCL2, BCL2L11, CASP3, CDK6, CEBPG, CFH, CSF1, ETS1, FADD, FAS, FLT3, G6PD, GPAM, HIF1A, HMOX1, HOXA5, ID2, IKBKB, IKZF1, INPP5D, KITLG, KLF13, LIPA, MAFB, MYB, PMAIP1, RB1, RCOR1, S100A9, SFXN1, SPI1, SRF, VEGFA]	homeostasis of number of cells	1.09863e-09	2.06982e-06
GO:0002221	[CHUK, CREB1, DMBT1, FADD, HSP90B1, IKBKB, IKBKE, IRAK1, IRAK2, ITCH, JUN, LBP, LTF, MAP2K1, MAP2K4, MAP2K7, MAPK3, MAPK7, MAPKAPK2, MEF2A, MYD88, PELI1, PGLYRP1, PGLYRP2, RIPK1, TAB2, TLR1, TLR10, TLR4, TLR7, TLR9, TRAF6, UNC93B1]	pattern recognition receptor signaling pathway	1.13478e-09	2.13679e-06
GO:2001141	[AGRN, AICDA, AJUBA, APP, AR, ARF4, ARID1A, ARID2, ARID3A, ARID3B, ARID4B, ASH2L, ASXL2, ATF4, ATF6, ATOH8, AURKB, BACH1, BAMBI, BCL7A, BMI1, BMPR1B, BMPR2, BRCA1, BTG2, CAMTA1, CAND1, CARHSP1, CBFB, CBX7, CCNA2, CCND1, CCNE1, CD40, CDK13, CDK5RAP3, CDK9, CDKN1C, CDKN2A, CEBPB, CEBPG, CENPF, CHEK1, CHORDC1, CHUK, CNOT6, COMMD9, CREB1, CREBL2, CSDE1, CTNNB1, CUX1, CYP1A1, CYR61, DCAF6, DDX5, DICER…	regulation of RNA biosynthetic process	1.16568e-09	2.19382e-06
GO:1903506	[AGRN, AICDA, AJUBA, APP, AR, ARF4, ARID1A, ARID2, ARID3A, ARID3B, ARID4B, ASH2L, ASXL2, ATF4, ATF6, ATOH8, AURKB, BACH1, BAMBI, BCL7A, BMI1, BMPR1B, BMPR2, BRCA1, BTG2, CAMTA1, CAND1, CARHSP1, CBFB, CBX7, CCNA2, CCND1, CCNE1, CD40, CDK13, CDK5RAP3, CDK9, CDKN1C, CDKN2A, CEBPB, CEBPG, CENPF, CHEK1, CHORDC1, CHUK, CNOT6, COMMD9, CREB1, CREBL2, CSDE1, CTNNB1, CUX1, CYP1A1, CYR61, DCAF6, DDX5, DICER…	regulation of nucleic acid-templated transcription	1.18799e-09	2.23462e-06
GO:0043207	[ACTA2, ADAR, AICDA, AP2M1, AXL, BAK1, BCL2, BCL2L1, BCL2L11, CAMP, CASP9, CCL8, CCR5, CD1D, CD40, CD47, CDK6, CEBPB, CHUK, CNOT6, CRP, CSRP1, CXCL8, CXCR4, CYP1A1, DICER1, DMBT1, FADD, FASLG, FGF7, FOXP1, GCH1, GPAM, HMGA1, HMGA2, HNRNPA0, IFIT5, IFNB1, IKBKB, IL10, IL1RN, IL36RN, IL6R, IRAK1, IRAK2, IRF5, ITCH, JUN, KCNQ1, LALBA, LAMTOR5, LBP, LTF, MAPK3, MAPKAPK2, METAP1, MICA, MR1, MYD88, NOS…	response to external biotic stimulus	1.18872e-09	2.23479e-06
GO:0051707	[ACTA2, ADAR, AICDA, AP2M1, AXL, BAK1, BCL2, BCL2L1, BCL2L11, CAMP, CASP9, CCL8, CCR5, CD1D, CD40, CD47, CDK6, CEBPB, CHUK, CNOT6, CRP, CSRP1, CXCL8, CXCR4, CYP1A1, DICER1, DMBT1, FADD, FASLG, FGF7, FOXP1, GCH1, GPAM, HMGA1, HMGA2, HNRNPA0, IFIT5, IFNB1, IKBKB, IL10, IL1RN, IL36RN, IL6R, IRAK1, IRAK2, IRF5, ITCH, JUN, KCNQ1, LALBA, LAMTOR5, LBP, LTF, MAPK3, MAPKAPK2, METAP1, MICA, MR1, MYD88, NOS…	response to other organism	1.18872e-09	2.23479e-06
GO:2000116	[ANP32B, APAF1, BAK1, BAX, BBC3, BCL2L11, CARD8, CASP3, CASP7, CASP9, CD44, CDKN2A, CTGF, CTSC, CYR61, FADD, FAS, FASLG, KLF4, LAMTOR5, MDM2, MYC, PERP, PKN2, PMAIP1, PPARG, RAF1, RFFL, RIPK1, S100A9, SIRT1, THBS1, TLR4, TNF, TNFRSF10A, TP63, VEGFA, WNT3A]	regulation of cysteine-type endopeptidase activity	1.24194e-09	2.33236e-06
GO:0043281	[ANP32B, APAF1, BAK1, BAX, BBC3, BCL2L11, CARD8, CASP3, CASP7, CASP9, CD44, CDKN2A, CTGF, CTSC, CYR61, FADD, FAS, FASLG, KLF4, LAMTOR5, MDM2, MYC, PKN2, PMAIP1, PPARG, RAF1, RFFL, RIPK1, S100A9, SIRT1, THBS1, TLR4, TNF, TNFRSF10A, TP63, VEGFA, WNT3A]	regulation of cysteine-type endopeptidase activity involved in apoptotic process	1.29145e-09	2.42406e-06
GO:0048863	[BAMBI, BCL2, CDK6, CORO1C, CTNNB1, DICER1, ELAVL1, FGF2, FGFR1, FGFR3, HAND2, HIF1A, HMGA2, HOXA7, JAG1, JARID2, KITLG, KLF4, LIN28A, MCPH1, MED28, MSI2, NOTCH2, NRP1, PBLD, POLR2C, POLR2K, RAF1, RDH10, RTN4, RUNX2, SMAD2, SMAD4, SMC1A, SMO, SMOX, SOX5, SPI1, SRF, STAT1, STAT3, TACSTD2, TCF21, TCF7L2, TGFBR1, TP63, VASN, WNT3A, YAP1, ZEB2]	stem cell differentiation	1.30504e-09	2.44825e-06
GO:0030278	[ASXL2, BCL2, BMP2K, BMPR1B, BMPR2, CDK6, CEBPB, CHSY1, CSF1, CTNNB1, CYR61, DDX5, EGR2, FGF2, GJA1, HAND2, HDAC4, HIF1A, ID1, ID2, ID3, IGF1, IGFBP5, IL6R, JAG1, LTF, PDLIM7, RUNX2, S1PR1, SMAD1, TAC1, TNF, TP63]	regulation of ossification	1.30755e-09	2.45165e-06
GO:0031589	[AJUBA, ARL2, AXL, BCL2, BCL2L11, CD44, CDK6, CDKN2A, COL13A1, CORO1C, CSF1, CTGF, CTNNB1, CYR61, DDR1, DMTF1, FBLN2, FERMT2, FN1, HOXA7, HSD17B12, ITGA2, ITGA5, ITGB3, ITGB4, LAMC1, NCOA3, NF1, NF2, PIK3R1, PREX1, PTEN, PTPRJ, PTPRK, PXDN, RASA1, SDC4, SRF, TACSTD2, THBS1, UTRN, VAMP3, VEGFA, WNT1, ZYX]	cell-substrate adhesion	1.36325e-09	2.55473e-06
GO:0016032	[ADAR, ANPEP, AP2M1, AXL, BAX, BCL2, BCL2L1, BCL2L11, CALCOCO2, CCNA2, CCR3, CCR5, CD1D, CDK13, CDK9, CHMP2A, CLDN1, CREB1, CXCL8, CXCR4, DDX5, DICER1, DMBT1, EIF4E, F11R, FADD, FBXW7, GRB2, GTF2E1, GTF2H1, HACD3, HMGA1, HMGA2, IFNB1, ITCH, ITGA2, ITGA5, KPNA3, KRT19, KRT7, LAMTOR5, LTF, MAPK3, MDM2, MICA, MMP1, NELFA, NELFCD, NFIA, PDCD6IP, PIK3R1, PKN2, PODXL, POLA1, POLR2C, POLR2K, PPIB, PTGES…	viral process	1.4223e-09	2.66397e-06
GO:1902107	[AP3B1, AP3D1, ASXL2, AXL, CREB1, CSF1, FADD, ID2, IKZF1, IL1RL2, IL36B, INPP5D, JUN, KITLG, MYB, OGT, PNP, PRDM1, RB1, RIPK1, RUNX1, SOCS5, TGFBR2, TNF, TNFSF9, TRAF6]	positive regulation of leukocyte differentiation	1.51123e-09	2.82902e-06
GO:0016337	[ANXA1, AP3B1, AP3D1, BAX, BCL2, CADM1, CASP3, CCND3, CD1D, CD44, CD47, CDK6, CDKN2A, CEBPB, COL13A1, CSRP1, CTLA4, CTNNB1, CXCR4, CYR61, DSG2, DSP, EGFR, ERBB2, FADD, FAS, FLT3, FNDC3A, FOXP1, GPAM, GRB2, IFNB1, IGF1, IKZF1, IL10, IL1RL2, IL1RN, IL36B, ITCH, ITGA5, ITGB3, KLF4, MAFB, MAP2K1, MAPK7, METAP1, MICA, MTOR, MYB, NEDD4, NF2, NLGN1, NT5E, OMA1, PELI1, PERP, PIK3R1, PKN2, PNP, PODXL, PPP…	single organismal cell-cell adhesion	1.55016e-09	2.90035e-06
GO:0018130	[ADSS, AGRN, AICDA, AJUBA, APP, AR, ARF4, ARID1A, ARID2, ARID3A, ARID3B, ARID4B, ASH2L, ASXL2, ATF4, ATF6, ATOH8, ATP6V0A1, AURKB, BACH1, BAMBI, BCL7A, BMI1, BMPR1B, BMPR2, BRCA1, BTG2, CAMTA1, CAND1, CAP1, CARHSP1, CBFB, CBX7, CCNA2, CCND1, CCNE1, CD40, CDK13, CDK5RAP3, CDK9, CDKN1A, CDKN1C, CDKN2A, CEBPB, CEBPG, CENPF, CHEK1, CHORDC1, CHUK, CNOT6, COMMD9, CPOX, CREB1, CREBL2, CSDE1, CTGF, CTNNB…	heterocycle biosynthetic process	1.59297e-09	2.97886e-06
GO:0007264	[ADGRG1, AGRN, AGTR1, AJUBA, AR, ARF3, ARF4, ARFIP2, ARHGAP29, ARHGDIA, ARHGEF18, ARL10, ARL2, ARL5A, ARL5B, AURKB, BNIP2, CCNA2, CD40, CDKN1A, CDKN2A, CENPF, CHORDC1, CHUK, COL1A2, CORO1C, CSF1, CTNNB1, DOCK5, ERBB2, F11R, FGF2, FMNL2, GNA13, GRB2, HACD3, HACE1, HIST1H4A, HMOX1, IGF1, IQGAP3, JUN, KIF2A, KITLG, KRAS, LAMTOR3, LAMTOR5, MAP2K1, MAPK12, MAPK3, MAPKAPK2, MAPRE1, NCOA3, NF1, NF2, NOT…	small GTPase mediated signal transduction	1.68112e-09	3.14201e-06
GO:0044344	[AGO4, CASP9, CD44, CDKN1A, CHUK, CREB1, CTGF, CTNNB1, CXCL8, EGFR, ERBB2, ERBB3, FGF16, FGF2, FGF7, FGFR1, FGFR3, GRB2, IRS1, KITLG, KRAS, MAP2K1, MAPK3, MDM2, MOV10, MTOR, NRAS, PIK3R1, PTEN, RAF1, RUNX2, SHOC2, SPRY2, TCF7L2, THBS1, TRIM71]	cellular response to fibroblast growth factor stimulus	1.71227e-09	3.19853e-06
GO:0043408	[AJUBA, BNIP2, CD40, CD44, CSF1R, CTGF, CTNNB1, CXCR4, CYR61, DUSP12, EGFR, ERBB2, ERP29, FBXW7, FGF16, FGF2, FGFR1, FGFR3, FLT3, GRB2, HACD3, HIPK3, ID1, IGF1, IGF1R, IGFBP3, IL11, IL1RN, IL6R, IQGAP3, IRAK1, IRAK2, ITCH, KITLG, KLF4, KRAS, MAP2K1, MAP2K4, MAP2K7, MAP3K12, MAPK3, MAPKAPK2, MDFI, MET, MYC, MYD88, NF1, NF2, NRAS, NRP1, PAK6, PDCD4, PKN2, PTPRJ, PXDN, RAF1, RIPK1, S100A12, S100A9, …	regulation of MAPK cascade	1.89925e-09	3.5459e-06
GO:0050865	[AP3B1, AP3D1, AXL, BCL2, CASP3, CD1D, CD40, CD47, CDKN1A, CDKN2A, CEBPB, CTGF, CTLA4, CTNNB1, ERBB2, F2, FADD, FAS, FLT3, GPAM, GRB2, HMGB3, HMOX1, ID2, IFNB1, IGF1, IKZF1, IL10, IL13RA1, IL1RL2, IL36B, INPP5D, ITCH, LBP, MICA, MTOR, MYB, MYD88, PELI1, PGLYRP1, PGLYRP2, PIK3R1, PKN2, PNP, PRDM1, PTPRJ, S100A9, SERPINE2, SFTPD, SNX6, SOCS5, TAC1, TGFBR2, THBS1, TLR4, TNFSF9, TRAF6, VAMP3, WNT3A]	regulation of cell activation	1.90489e-09	3.55453e-06
GO:0014070	[ADAR, ADSS, AGO4, ANXA1, AR, ASH2L, BAK1, BCKDHB, BCL2, BCL2L1, BDNF, BRCA1, BSG, BTG2, CASP9, CCNA2, CCND1, CCR5, CDK4, CDKN1A, CHEK1, CRHBP, CTGF, CTNNB1, CYP1A1, DICER1, DRD3, DSG2, DUSP12, EGFR, EGR2, ESR1, ETS1, FADS1, FAS, FLT3, G6PD, GPD1, HMOX1, HSP90B1, IFNB1, IGF1R, IGFBP5, IL10, IL1RN, ITGA2, JUN, KCNQ1, KLF4, KLF5, KRAS, KRT19, LIN28A, MAP2K1, MAPK3, MDM2, NCOA3, NFIA, OSBPL7, PANX1,…	response to organic cyclic compound	2.05553e-09	3.83356e-06
GO:0034109	[ANXA1, AP3B1, AP3D1, BAX, BCL2, CADM1, CASP3, CCND3, CD1D, CD44, CD47, CDK6, CDKN2A, CEBPB, CSRP1, CTLA4, CTNNB1, CXCR4, DSG2, DSP, ERBB2, FADD, FAS, FLT3, FOXP1, GPAM, GRB2, IFNB1, IGF1, IKZF1, IL10, IL1RL2, IL36B, ITCH, ITGB3, MAFB, MAP2K1, METAP1, MICA, MTOR, MYB, NEDD4, PELI1, PIK3R1, PKN2, PNP, PPP3CA, PREX1, PSEN2, RUNX2, S100A9, SATB1, SERPINE2, SFTPD, SOCS5, SRF, TGFBR2, TNFSF9, TP53, TR…	homotypic cell-cell adhesion	2.25049e-09	4.19492e-06
GO:0045184	[ADAR, ANP32B, ANXA1, ANXA2, AP2M1, AP3B1, AP3D1, AR, ARCN1, ARF3, ARF4, ARFIP1, ARL2, ATG3, ATG9A, ATP6V0A1, ATP6V1B2, ATP6V1C1, ATP6V1F, BAMBI, BAX, BBC3, BCL2, BCL2L1, BCL2L11, BET1, BMF, BSG, CADM1, CARD8, CD40, CDKN1A, CDKN2A, CENPF, CHMP2A, CHORDC1, CORO1C, CRP, CSF1R, CSRP1, DDX19B, DMBT1, DNAJC19, DRD3, E2F1, EGFR, EGR2, ERP29, F11R, FBXW7, FOXP1, GJA1, GOLGA7, GOLPH3L, GPAM, GRPEL2, HIF1…	establishment of protein localization	2.31211e-09	4.30746e-06
GO:0070482	[AJUBA, BACH1, BBC3, BCL2, BDNF, CDK4, CDKN1A, CPEB4, CRP, CSRP1, CTGF, CXCR4, CYP1A1, E2F1, ETS1, FAS, HIF1A, HMOX1, HSP90B1, HYOU1, IRAK1, ITGA2, MDM2, MTOR, MUC1, NF1, NOS2, PMAIP1, PPARG, PSEN2, PTGS2, RAF1, SIRT1, SMAD4, SOD3, SRF, THBS1, TNF, TP53, TXN2, UCP2, VASN, VEGFA]	response to oxygen levels	2.31399e-09	4.30865e-06
GO:0009792	[ADAR, APAF1, ARID1A, ASXL2, BCL2L1, BCL2L11, BNIP2, BRCA1, CDKN1C, CEBPB, CHST11, CTNNB1, CYP1A1, CYR61, DAD1, DDX5, DMBT1, EGFR, FGF2, FGFR1, FOXP1, GJA1, GNA13, GRB2, HAND2, HIF1A, HOXA1, HOXA5, HOXA7, HOXB8, HOXD10, IFT52, IGF1, IL10, KRT19, LUZP1, MAP2K1, MDFI, MEOX2, MMP16, MSH2, MUC1, MYB, MYO1E, NCOA3, NF1, NOTCH2, PKD2, PRDM1, PSEN2, RDH10, RUNX1, RUNX2, SLC30A1, SMAD2, SMAD4, SMO, SMOX,…	embryo development ending in birth or egg hatching	2.33578e-09	4.3469e-06
GO:2001056	[ANP32B, APAF1, BAK1, BAX, BBC3, BCL2L11, CARD8, CASP3, CASP7, CASP9, CDKN2A, CTGF, CTSC, CYR61, FADD, FAS, FASLG, MYC, PERP, PMAIP1, PPARG, RIPK1, S100A9, SIRT1, TLR4, TNF, TNFRSF10A, WNT3A]	positive regulation of cysteine-type endopeptidase activity	2.56789e-09	4.77627e-06
GO:0048015	[AGO4, CASP9, CDKN1A, CHUK, CREB1, CSF1R, EGFR, ERBB2, ERBB3, F2, FGF16, FGF2, FGF7, FGFR1, FGFR3, FLT3, GRB2, IGF1, IGF1R, INPP5F, IRS1, KITLG, KLF4, MDM2, MOV10, MTOR, NEDD4, NF1, NPR3, OGT, PIK3R1, PTAFR, PTEN, RHOA, SERPINE2]	phosphatidylinositol-mediated signaling	2.57208e-09	4.78149e-06
GO:0051248	[ADAR, AGO4, ANAPC1, ANAPC15, ANXA2, APP, BAK1, BAX, BRCA1, BTG2, CAPRIN1, CASP3, CD44, CDK5RAP1, CDK5RAP3, CDKN1A, CDKN1C, CDKN2A, CENPF, CHORDC1, CORO1C, CRIM1, CTNNB1, DUSP12, EGFR, EIF4EBP2, F2, FADD, FAS, FASLG, G6PD, HIPK3, IGF1, IGF1R, IGF2BP1, IGF2BP2, IGF2BP3, IGFBP3, IGFBP5, IL10, INPP5D, ITCH, ITGB3, JARID2, JUN, KLF15, KLF4, LAMTOR5, MDM2, MLLT1, MYC, NF1, NF2, NOS2, NXN, OGT, PBLD, P…	negative regulation of protein metabolic process	2.60754e-09	4.8448e-06
GO:0043280	[ANP32B, APAF1, BAK1, BAX, BBC3, BCL2L11, CARD8, CASP3, CASP7, CASP9, CDKN2A, CTGF, CTSC, CYR61, FADD, FAS, FASLG, MYC, PMAIP1, PPARG, RIPK1, S100A9, SIRT1, TLR4, TNF, TNFRSF10A, WNT3A]	positive regulation of cysteine-type endopeptidase activity involved in apoptotic process	2.61754e-09	4.86078e-06
GO:0019438	[ADSS, AGRN, AICDA, AJUBA, APP, AR, ARF4, ARID1A, ARID2, ARID3A, ARID3B, ARID4B, ASH2L, ASXL2, ATF4, ATF6, ATOH8, ATP6V0A1, AURKB, BACH1, BAMBI, BCL7A, BMI1, BMPR1B, BMPR2, BRCA1, BTG2, CAMTA1, CAND1, CAP1, CARHSP1, CBFB, CBX7, CCNA2, CCND1, CCNE1, CD40, CDK13, CDK5RAP3, CDK9, CDKN1A, CDKN1C, CDKN2A, CEBPB, CEBPG, CENPF, CHEK1, CHORDC1, CHUK, CNOT6, COMMD9, CPOX, CREB1, CREBL2, CSDE1, CTGF, CTNNB…	aromatic compound biosynthetic process	2.75622e-09	5.11554e-06
GO:0010950	[ANP32B, APAF1, BAK1, BAX, BBC3, BCL2L11, CARD8, CASP3, CASP7, CASP9, CDKN2A, CTGF, CTSC, CYR61, FADD, FAS, FASLG, MYC, PERP, PICALM, PMAIP1, PPARG, RIPK1, S100A9, SIRT1, TLR4, TNF, TNFRSF10A, WNT3A]	positive regulation of endopeptidase activity	2.8743e-09	5.33183e-06
GO:0034162	[CHUK, CREB1, IKBKB, IRAK1, IRAK2, JUN, MAP2K1, MAP2K4, MAP2K7, MAPK3, MAPK7, MAPKAPK2, MEF2A, MYD88, PELI1, TAB2, TLR7, TLR9, TRAF6, UNC93B1]	toll-like receptor 9 signaling pathway	2.97386e-09	5.51355e-06
GO:0034654	[ADSS, AGRN, AICDA, AJUBA, APP, AR, ARF4, ARID1A, ARID2, ARID3A, ARID3B, ARID4B, ASH2L, ASXL2, ATF4, ATF6, ATOH8, ATP6V0A1, AURKB, BACH1, BAMBI, BCL7A, BMI1, BMPR1B, BMPR2, BRCA1, BTG2, CAMTA1, CAND1, CAP1, CARHSP1, CBFB, CBX7, CCNA2, CCND1, CCNE1, CD40, CDK13, CDK5RAP3, CDK9, CDKN1A, CDKN1C, CDKN2A, CEBPB, CEBPG, CENPF, CHEK1, CHORDC1, CHUK, CNOT6, COMMD9, CREB1, CREBL2, CSDE1, CTGF, CTNNB1, CUL…	nucleobase-containing compound biosynthetic process	3.10718e-09	5.75761e-06
GO:0007417	[ADGRG1, AMIGO2, ANP32B, APAF1, APP, ARCN1, ARF4, ARID1A, AXL, BAK1, BAX, BCL2, BCL2L11, BMPR2, BTG2, CADM1, CDK5RAP1, CDK5RAP3, CDK6, CREB1, CTNNB1, CXCR4, DICER1, DRD3, E2F1, EGFR, EGR2, ERBB2, ETS1, F2, FGF2, FGFR1, FGFR3, FOXP1, G6PD, GAK, HIF1A, HMGA2, HOXA1, HOXB8, HOXD10, ID2, ID3, IGF1, IGF1R, IKZF1, IL1RAPL2, JARID2, LAMC1, MAFB, MCPH1, MET, MTPN, NF1, NF2, NFIB, NFIX, NOTCH3, NRP1, OMA1…	central nervous system development	3.1267e-09	5.79065e-06
GO:0031349	[AGTR1, ALOX5AP, CADM1, CD1D, CD47, CHUK, CREB1, DMBT1, EGFR, FADD, GJA1, HSP90B1, IFNB1, IGF2BP1, IKBKB, IKBKE, IRAK1, IRAK2, ITCH, ITGA2, JUN, KRAS, LBP, LTF, MAP2K1, MAP2K4, MAP2K7, MAPK3, MAPK7, MAPKAPK2, MEF2A, MYD88, NRAS, PELI1, PGLYRP1, PGLYRP2, PKN2, PPP3CA, PTGS2, RAF1, RIPK1, S100A12, S100A9, TAB2, TAC1, TLR1, TLR10, TLR4, TLR7, TLR9, TNF, TRAF6, UNC93B1]	positive regulation of defense response	3.16881e-09	5.86547e-06
GO:0002683	[ADAR, AXL, CASP3, CDK6, CDKN2A, CEBPB, CTLA4, CTNNB1, ERBB2, FADD, FAS, FLT3, GPAM, HIST1H4A, HMGB3, HMOX1, HOXA5, HOXA7, HOXB8, ID2, IFNB1, IL10, INPP5D, ITCH, KITLG, KLF13, LTF, MAFB, MEIS1, MICA, MYC, NF1, PELI1, PGLYRP1, PGLYRP2, PIK3R1, PPARG, PRDM1, PTPRJ, RUNX1, S100A9, SFTPD, SOCS5, THBS1, TLR4, TLR9, TNF]	negative regulation of immune system process	3.46851e-09	6.41328e-06
GO:0051249	[AP3B1, AP3D1, AXL, BCL2, CASP3, CD1D, CD40, CD47, CDKN1A, CDKN2A, CEBPB, CTLA4, CTNNB1, ERBB2, FADD, FAS, FLT3, GPAM, GRB2, HMGB3, ID2, IFNB1, IGF1, IKZF1, IL10, IL13RA1, IL1RL2, IL36B, INPP5D, ITCH, MICA, MTOR, MYB, MYD88, PELI1, PGLYRP1, PGLYRP2, PIK3R1, PKN2, PNP, PRDM1, S100A9, SFTPD, SOCS5, TAC1, TGFBR2, TLR4, TNFSF9, TRAF6, WNT3A]	regulation of lymphocyte activation	3.56515e-09	6.58841e-06
GO:0071774	[AGO4, CASP9, CD44, CDKN1A, CHUK, CREB1, CTGF, CTNNB1, CXCL8, EGFR, ERBB2, ERBB3, FGF16, FGF2, FGF7, FGFR1, FGFR3, GRB2, IRS1, KITLG, KRAS, MAP2K1, MAPK3, MDM2, MOV10, MTOR, NRAS, PIK3R1, PTEN, RAF1, RUNX2, SHOC2, SPRY2, TCF7L2, THBS1, TRIM71]	response to fibroblast growth factor	3.61006e-09	6.66778e-06
GO:0007173	[AGO4, AP2M1, APP, ARF4, CASP9, CDKN1A, CHUK, CREB1, EGFR, ERBB2, ERBB3, FASLG, FBXW7, FGF16, FGF2, FGF7, FGFR1, FGFR3, GRB2, IRS1, KITLG, KRAS, MAP2K1, MAPK3, MDM2, MOV10, MTOR, NRAS, PIGR, PIK3R1, PSEN2, PTEN, PTPRJ, PXDN, RAF1, SNX6, SOCS5, SPRY2]	epidermal growth factor receptor signaling pathway	3.61559e-09	6.67438e-06
GO:0009725	[ADIPOR2, ANXA1, AR, ASH2L, ATP6V0A1, ATP6V1B2, ATP6V1C1, ATP6V1F, BCKDHB, BCL2, BDNF, BRCA1, BSG, BTG2, CASP9, CCNA2, CCND1, CDK4, CDKN1A, CREB1, CRHBP, CTGF, CTNNB1, DSG2, DUSP12, EGFR, EGR2, EIF4E, EIF4EBP2, ESR1, ETS1, FADS1, FAS, FGF16, FGF2, FGF7, FGFR1, FGFR3, FLT3, GFPT1, GJA1, GRB10, GRB2, HMOX1, IGF1R, IGFBP5, IL10, IL1RN, IRS1, ITGA2, JUN, KRAS, KRT19, MAP2K1, MAPK3, MDM2, MTOR, NCOA3,…	response to hormone	3.67991e-09	6.78943e-06
GO:0034504	[ADAR, ARL2, BAMBI, CDK5RAP3, CDKN1A, CDKN2A, CHORDC1, EGFR, IGF1, IL10, IRS1, JUN, KPNA3, MAPK7, MDFI, MDM2, MTOR, NF1, NF2, OSBPL8, PBLD, PIK3R1, PKD2, POLA2, PPP3CA, PTGS2, RAB23, RAN, RHOA, SIRT1, SMAD4, SMO, SMOX, SPHK1, STAT3, SYNE1, SYNE2, TCF7L2, TGFBR1, TLR4, TLR7, TLR9, TNF, TP53, WNT3A]	protein localization to nucleus	3.72292e-09	6.86507e-06
GO:0048017	[AGO4, CASP9, CDKN1A, CHUK, CREB1, CSF1R, EGFR, ERBB2, ERBB3, F2, FGF16, FGF2, FGF7, FGFR1, FGFR3, FLT3, GRB2, IGF1, IGF1R, INPP5F, IRS1, KITLG, KLF4, MDM2, MOV10, MTOR, NEDD4, NF1, NPR3, OGT, PIK3R1, PTAFR, PTEN, RHOA, SERPINE2]	inositol lipid-mediated signaling	3.75773e-09	6.9255e-06
GO:0048646	[ADAMTS1, ADGRG1, ANPEP, ANXA2, APAF1, ARID1A, ATG3, BAK1, BAX, BCL2L11, BMPR2, BRCA1, CAMP, CASP3, CASP9, CCR3, CD53, CFL2, CTGF, CTNNB1, CXCL8, CXCR4, CYR61, DICER1, DUSP12, EGR2, ERBB2, ETS1, FASLG, FGF16, FGF2, FGFR1, FN1, FOXP1, GNA13, GRB2, HAND2, HIF1A, HMGA2, HMOX1, HOXA1, HOXA5, HOXA7, ID1, IFT52, IL36G, ITGA2, ITGA5, ITGB3, ITGB4, JAG1, JUN, KLF4, KLF5, KRT19, LUZP1, MAPK7, MEF2A, MEIS1…	anatomical structure formation involved in morphogenesis	3.80312e-09	7.00535e-06
GO:0048568	[ARID1A, ASXL2, CDKN1C, CEBPB, CHST11, CTNNB1, CXCL8, CYR61, EGFR, FGFR1, GJA1, GRB2, HAND2, HIF1A, HOXA1, HOXA5, HOXA7, HOXB8, HOXD10, ID2, ID3, IFT52, IL10, KITLG, KRT19, LRIG3, MAFB, MAP2K1, MDFI, MMP16, MYB, NCOA3, NRP1, PKD2, PRDM1, RDH10, RUNX1, RUNX2, SMAD2, SMO, SMOX, SOCS3, SPRY2, SRF, STK3, TCF21, TCF7L2, TGFBR1, TGFBR2, TNF, TP53, VEGFA, WNT1, WNT3A, YAP1, ZFPM2]	embryonic organ development	4.05295e-09	7.46147e-06
GO:0002694	[AP3B1, AP3D1, AXL, BCL2, CASP3, CD1D, CD40, CD47, CDKN1A, CDKN2A, CEBPB, CTLA4, CTNNB1, ERBB2, FADD, FAS, FLT3, GPAM, GRB2, HMGB3, HMOX1, ID2, IFNB1, IGF1, IKZF1, IL10, IL13RA1, IL1RL2, IL36B, INPP5D, ITCH, LBP, MICA, MTOR, MYB, MYD88, PELI1, PGLYRP1, PGLYRP2, PIK3R1, PKN2, PNP, PRDM1, S100A9, SFTPD, SNX6, SOCS5, TAC1, TGFBR2, THBS1, TLR4, TNFSF9, TRAF6, VAMP3, WNT3A]	regulation of leukocyte activation	4.0852e-09	7.51677e-06
GO:0051098	[ANXA2, APP, AURKB, BAK1, BAMBI, BAX, BCL2, CDK9, CEBPG, E2F1, HAND2, HDAC4, HMGA2, HMOX1, ID1, ID2, IGF1, IL10, ITGA2, JUN, MAPK3, MAPRE1, MDFI, NFIB, NRP1, PLK1, PLXND1, PSEN2, PTPRF, RAN, SMAD2, SMAD4, SMO, SMOX, STK3, TCF7L2, TGFBR1, TRAF6, WNT3A]	regulation of binding	4.20149e-09	7.72654e-06
GO:0045087	[ADAR, AGO4, APP, ATG9A, AXL, BCL2, BCL2L1, C8A, CADM1, CALCOCO2, CAMP, CASP9, CD1D, CD44, CDKN1A, CEBPG, CFH, CHUK, CREB1, CSF1, CSF1R, CTNNB1, DMBT1, EGFR, ERBB2, ERBB3, FADD, FGF16, FGF2, FGF7, FGFR1, FGFR3, GCH1, GRB2, HSP90B1, IFIT5, IFNB1, IGF2BP1, IKBKB, IKBKE, IL1RAP, IL1RL2, IL36A, IL36B, IL36G, IL36RN, IP6K2, IRAK1, IRAK2, IRF5, IRS1, ITCH, JAK1, JUN, KITLG, KRAS, LBP, LRRFIP1, LTF, MAP…	innate immune response	4.37348e-09	8.03408e-06
GO:0002224	[CHUK, CREB1, FADD, HSP90B1, IKBKB, IKBKE, IRAK1, IRAK2, JUN, LBP, LTF, MAP2K1, MAP2K4, MAP2K7, MAPK3, MAPK7, MAPKAPK2, MEF2A, MYD88, PELI1, RIPK1, TAB2, TLR1, TLR10, TLR4, TLR7, TLR9, TRAF6, UNC93B1]	toll-like receptor signaling pathway	4.54868e-09	8.35137e-06
GO:0060485	[ACTA2, BAMBI, BCL2, CORO1C, CTNNB1, DICER1, ERBB3, FGFR1, HAND2, HIF1A, HMGA2, HOXA5, JAG1, KITLG, MYC, NEDD4, NRP1, PBLD, PKD2, RDH10, RTN4, SMAD2, SMAD4, SMO, SMOX, STAT1, TCF21, TCF7L2, TGFBR1, THBS1, VASN, WNT3A, WT1, YAP1, ZEB2, ZFPM2]	mesenchyme development	4.59791e-09	8.43716e-06
GO:0045639	[ASXL2, CREB1, CSF1, ETS1, FADD, HIF1A, HOXA5, ID2, IKZF1, INPP5D, JAG1, JUN, KITLG, OGT, RB1, RCOR1, RIPK1, RUNX1, TNF, TRAF6]	positive regulation of myeloid cell differentiation	4.79629e-09	8.7964e-06
GO:0048565	[BCL2, CDKN1A, CTNNB1, CXCL8, CYP1A1, DHX15, DICER1, EGFR, FGFR3, HIF1A, HOXA5, ID2, ITGB4, KLF5, MYB, OMA1, PRDM1, RB1, SMAD2, SMO, SMOX, TCF21, TCF7L2, TGFBR2, TNF, TP63, TYMS]	digestive tract development	5.07873e-09	9.30931e-06
GO:0046822	[ANP32B, BAMBI, CDKN1A, CDKN2A, CHORDC1, EGFR, IGF1, IL10, MAPK7, MDFI, MDM2, MTOR, NEDD4, NF1, PBLD, PIK3R1, PKD2, PPP3CA, PTGS2, RAB23, RHOA, SIRT1, SMAD4, SMO, SMOX, SPHK1, TCF7L2, TGFBR1, TLR4, TLR7, TLR9, TNF, UHMK1, WNT3A]	regulation of nucleocytoplasmic transport	5.65312e-09	1.03565e-05
GO:0043933	[ADAR, AGO4, AGTR1, AHNAK, AICDA, AJUBA, ALOX5AP, ANLN, ANP32B, ANXA2, AR, ARFIP1, ARFIP2, ARID1A, ARID2, ARID4B, ARL2, ASH2L, ASXL2, ATP6V0A1, AURKB, BAX, BBC3, BCL2, BCL2L11, BMF, BMI1, BRCA1, BRPF3, CAND1, CAPG, CBX7, CCND1, CD40, CDK4, CDK9, CDKN2A, CENPF, CENPJ, CEP63, CFL2, CHAF1A, CHEK1, CHMP2A, CHORDC1, CLINT1, CNOT6, COL1A2, CRP, CSNK1D, CSRP1, CTGF, CTNNB1, CUL4B, DICER1, DNMT3A, DSP, E…	macromolecular complex subunit organization	5.69985e-09	1.04364e-05
GO:0070201	[ANP32B, ANXA1, AR, ARFIP1, ARL2, BAMBI, BBC3, BCL2, BCL2L1, BCL2L11, BMF, CADM1, CARD8, CD40, CDKN1A, CDKN2A, CHORDC1, CRP, CSF1R, CSRP1, DRD3, E2F1, EGFR, ERP29, FBXW7, FOXP1, GJA1, GOLPH3L, GPAM, HIF1A, HPS4, IGF1, IL10, IL36RN, IRS1, KCNN4, LRP1, MAPK7, MARCKS, MDFI, MDM2, MTOR, MUC1, MYO1E, NF1, NOS2, PANX1, PBLD, PIK3R1, PKD2, PMAIP1, PPP3CA, PRKCI, PTGS2, RAB23, RHOA, RHOG, S100A9, SEC24A,…	regulation of establishment of protein localization	5.86552e-09	1.07339e-05
GO:1902106	[CDKN2A, CTLA4, CTNNB1, ERBB2, FLT3, HMGB3, HOXA7, ID2, IFNB1, INPP5D, LTF, MAFB, MYC, NF1, PGLYRP1, PGLYRP2, PIK3R1, RUNX1, SOCS5, TLR4]	negative regulation of leukocyte differentiation	6.0534e-09	1.10717e-05
GO:0044843	[ANXA1, BACH1, BCL2, CCND1, CCNE1, CCNE2, CDC25A, CDK4, CDK6, CDKN1A, CDKN2A, CDKN3, CFH, CUL4B, CYP1A1, E2F1, EGFR, EIF4E, FBXW7, ID2, IQGAP3, MCM10, MDM2, MUC1, MYB, PIM1, PKD2, POLA1, POLA2, POLE2, PPP2R5C, PPP3CA, PRIM1, PTEN, RB1, TP53, TP63, TRIM71, TYMS, WEE1]	cell cycle G1/S phase transition	6.60015e-09	1.20651e-05
GO:0043009	[ADAR, APAF1, ARID1A, ASXL2, BCL2L1, BCL2L11, BNIP2, BRCA1, CDKN1C, CEBPB, CHST11, CTNNB1, CYR61, DAD1, DDX5, DMBT1, EGFR, FGFR1, FOXP1, GJA1, GNA13, GRB2, HAND2, HIF1A, HOXA1, HOXA5, HOXA7, HOXB8, HOXD10, IFT52, IGF1, IL10, KRT19, LUZP1, MAP2K1, MDFI, MEOX2, MMP16, MSH2, MUC1, MYB, MYO1E, NCOA3, NF1, NOTCH2, PKD2, PRDM1, PSEN2, RDH10, RUNX1, RUNX2, SLC30A1, SMAD2, SMAD4, SMO, SMOX, SOCS3, SOX5, …	chordate embryonic development	7.02213e-09	1.28224e-05
GO:0019221	[ADAR, ADIPOR2, AXL, CCR3, CCR5, CD44, CNOT6, CSF1, CSF1R, CXCL8, CXCR4, EIF4E, EIF4G2, FADD, FLT3, HIF1A, IFNB1, IGF2BP1, IL12RB2, IL13RA1, IL1F10, IL1R1, IL1RAP, IL1RAPL2, IL1RL2, IL1RN, IL36A, IL36B, IL36G, IL36RN, IL37, IL6R, IP6K2, IRAK1, IRAK2, IRF5, JAK1, KPNA3, KRAS, MAPK3, MYD88, NEDD4, PPARG, PTAFR, PXDN, RFFL, RIPK1, RNASEL, SOCS1, SOCS3, SOCS5, SPHK1, STAT1, STAT3, TNF, TRAF6]	cytokine-mediated signaling pathway	7.0509e-09	1.28679e-05
GO:0045667	[BMPR1B, BMPR2, CDK6, CEBPB, CTNNB1, CYR61, DDX5, FGF2, GJA1, HAND2, HDAC4, ID1, ID2, ID3, IGF1, IGFBP5, IL6R, JAG1, LTF, PDLIM7, RUNX2, SMAD1, TNF, TP63]	regulation of osteoblast differentiation	7.08779e-09	1.29281e-05
GO:0038127	[AGO4, AP2M1, APP, ARF4, CASP9, CDKN1A, CHUK, CREB1, EGFR, ERBB2, ERBB3, FASLG, FBXW7, FGF16, FGF2, FGF7, FGFR1, FGFR3, GRB2, IRS1, KITLG, KRAS, MAP2K1, MAPK3, MDM2, MOV10, MTOR, NRAS, PIGR, PIK3R1, PSEN2, PTEN, PTPRJ, PXDN, RAF1, SNX6, SOCS5, SPRY2]	ERBB signaling pathway	7.13043e-09	1.29988e-05
GO:0072332	[BAX, CD44, CDKN1A, DDX5, E2F1, E2F2, MSH2, MUC1, PERP, PMAIP1, PPP2R5C, RRP8, S100A9, SIRT1, TAF9B, TMEM109, TP53, TP63, ZNF385A]	intrinsic apoptotic signaling pathway by p53 class mediator	7.198e-09	1.31148e-05
GO:0048699	[ADGRG1, AGRN, AP2M1, APP, ARHGDIA, AXL, BAX, BCL2, BDNF, BMPR1B, BMPR2, BNIP2, BTG2, CAP1, CAPRIN1, CASP3, CDK5RAP1, CDK5RAP3, CDK6, CDKN1C, CEBPB, CFL2, CNOT6, CREB1, CRP, CSF1, CSRP1, CTNNB1, CUX1, CXCR4, DICER1, DRD3, EGFR, EGR2, ERBB2, F2, FGFR1, FGFR3, FN1, FOXP1, GJA1, GRB2, HAND2, HIF1A, HMGA2, HOXA1, HOXC8, HOXD10, ID2, ID3, IGF1R, ITGA2, ITGA5, ITGB3, JAG1, JUN, KRAS, LAMC1, LIN28A, MAP…	generation of neurons	7.58994e-09	1.38213e-05
GO:1903827	[ANP32B, AP2M1, AR, BAMBI, BBC3, BCL2, BCL2L1, BCL2L11, BMF, CDK5RAP3, CDKN1A, CDKN2A, CHORDC1, CTNNB1, E2F1, EGFR, FBXW7, HPS4, IGF1, IL10, LZTFL1, MAPK7, MDFI, MDM2, MTOR, MUC1, MYO1E, NF1, NF2, PBLD, PIK3R1, PKD2, PMAIP1, PPP3CA, PRKCI, PTGES2, PTGS2, RAB23, RB1, RHOA, RHOG, SIRT1, SMAD4, SMO, SMOX, SPHK1, TCF7L2, TGFBR1, TLR4, TLR7, TLR9, TNF, TP53, UBE2J1, UHMK1, VEGFA, VTI1B, WNT3A, YWHAQ]	regulation of cellular protein localization	8.18702e-09	1.49004e-05
GO:0051050	[ADIPOR2, ANKFY1, ANP32B, ANXA1, ANXA2, APLN, AXL, BAK1, BAMBI, BAX, BBC3, BCL2, BCL2L11, BMF, CADM1, CARD8, CD47, CFH, CHMP2A, CHORDC1, CREB1, CREBL2, CSF1R, DRD3, E2F1, EGFR, F2, FBXW7, GJA1, GOLPH3L, HBP1, HIF1A, HPS4, IGF1, IKBKB, IL10, IRS1, ITGA2, KCNH2, KCNJ2, KCNN4, KCNQ1, LRP1, MDM2, MET, MUC1, MYO1E, NEDD4, NLGN1, PANX1, PDCD6IP, PIK3R1, PITX3, PKD2, PMAIP1, PPARG, PPP3CA, PRKCI, PTGS2,…	positive regulation of transport	8.65756e-09	1.57394e-05
GO:2001236	[AR, BAX, BCL2, BCL2L1, BMPR1B, BRCA1, FADD, FAS, FASLG, FGFR1, HMOX1, IGF1, MAPK7, MCL1, NF1, NRP1, PKN2, PMAIP1, PSEN2, RAF1, RB1CC1, RFFL, RIPK1, STK3, TCF7L2, TGFBR1, THBS1, TNF, TNFRSF10A, VEGFA, YAP1]	regulation of extrinsic apoptotic signaling pathway	8.69161e-09	1.5784e-05
GO:0044092	[ADAR, AJUBA, ANAPC1, ANAPC15, ANXA1, ANXA2, APP, ARL2, AURKB, BAX, CAND1, CASP3, CD44, CDK5RAP1, CDK5RAP3, CDKN1A, CDKN1C, CDKN2A, CEBPG, CENPF, CHORDC1, CORO1C, CRHBP, CRIM1, DRD3, DUSP12, E2F1, ESR1, F11R, FADD, FAS, FASLG, HAND2, HDAC4, HIPK3, HMGA2, HMOX1, ID1, ID2, ID3, IGF1R, IL10, IRAK1, IRAK2, ITCH, JUN, KLF4, LAMTOR5, LTF, MAPK3, MAPK7, MDFI, MDM2, MLLT1, MTRR, NEDD4, NF1, NF2, NFIB, NP…	negative regulation of molecular function	9.67276e-09	1.75561e-05
GO:0072593	[AGTR1, ARF4, BCL2, BRCA1, CDKN1A, CRP, CSRP1, CTGF, CYP1A1, CYR61, EGFR, ESR1, F2, GCH1, GRB2, IL10, KLF4, MMP3, NOS2, PITX3, PKD2, PMAIP1, PRDX6, PREX1, PTGES2, PTGS2, PXDN, RIPK1, SFTPD, SH3PXD2B, SOD3, TGFBR2, THBS1, TLR4, TNF, TP53, TUSC2]	reactive oxygen species metabolic process	9.68121e-09	1.75617e-05
GO:0034166	[CHUK, CREB1, IKBKB, IRAK1, IRAK2, JUN, MAP2K1, MAP2K4, MAP2K7, MAPK3, MAPK7, MAPKAPK2, MEF2A, MYD88, PELI1, TAB2, TLR10, TRAF6]	toll-like receptor 10 signaling pathway	1.05901e-08	1.91999e-05
GO:0000082	[ANXA1, BACH1, BCL2, CCND1, CCNE1, CCNE2, CDC25A, CDK4, CDK6, CDKN1A, CDKN2A, CDKN3, CFH, CUL4B, CYP1A1, E2F1, EGFR, EIF4E, ID2, IQGAP3, MCM10, MDM2, MUC1, MYB, PIM1, PKD2, POLA1, POLA2, POLE2, PPP2R5C, PPP3CA, PRIM1, PTEN, RB1, TP53, TP63, TRIM71, TYMS, WEE1]	G1/S transition of mitotic cell cycle	1.11578e-08	2.02179e-05
GO:0043406	[AJUBA, CD40, CXCR4, EGFR, ERBB2, ERP29, FGF2, FGFR1, FLT3, HACD3, IL1RN, IQGAP3, IRAK1, IRAK2, KITLG, KRAS, MAP2K1, MAP2K4, MAP2K7, MAPK3, MAPKAPK2, MDFI, MET, PXDN, RIPK1, S100A12, S100A9, TAB2, THBS1, TLR4, TLR9, TNF, TRAF6, VEGFA, ZEB2]	positive regulation of MAP kinase activity	1.25656e-08	2.27563e-05
GO:0032774	[AGRN, AICDA, AJUBA, APP, AR, ARF4, ARID1A, ARID2, ARID3A, ARID3B, ARID4B, ASH2L, ASXL2, ATF4, ATF6, ATOH8, AURKB, BACH1, BAMBI, BCL7A, BMI1, BMPR1B, BMPR2, BRCA1, BTG2, CAMTA1, CAND1, CARHSP1, CBFB, CBX7, CCNA2, CCND1, CCNE1, CD40, CDK13, CDK5RAP3, CDK9, CDKN1C, CDKN2A, CEBPB, CEBPG, CENPF, CHEK1, CHORDC1, CHUK, CNOT6, COMMD9, CREB1, CREBL2, CSDE1, CTGF, CTNNB1, CUX1, CYP1A1, CYR61, DCAF6, DDX5,…	RNA biosynthetic process	1.27732e-08	2.31196e-05
GO:0010001	[CDK6, CTNNB1, CXCR4, DICER1, DRD3, EGFR, EGR2, ERBB2, ERBB3, F2, FGF2, FGFR3, HMGA2, ID2, IGF1, KLF15, LAMC1, LIN28A, NF1, NFIB, NFIX, OMA1, PPARG, PTEN, PTPRJ, SERPINE2, SOX5, STAT3, TCF7L2, VIM]	glial cell differentiation	1.29365e-08	2.34021e-05
GO:0044770	[ACTR1A, AJUBA, ANAPC1, ANAPC15, ANXA1, APP, BACH1, BCL2, CCNA2, CCND1, CCNE1, CCNE2, CDC25A, CDK14, CDK4, CDK6, CDKN1A, CDKN2A, CDKN3, CENPF, CENPJ, CEP63, CFH, CHEK1, CSNK1D, CUL4B, CYP1A1, DUSP12, E2F1, EGFR, EIF4E, FBXW7, ID2, IQGAP3, MAPRE1, MCM10, MDM2, MUC1, MYB, PIM1, PKD2, PLK1, POLA1, POLA2, POLE2, PPP2R5C, PPP3CA, PRIM1, PTEN, RAD51C, RB1, SSNA1, TIMELESS, TP53, TP63, TRIM71, TYMS, WEE…	cell cycle phase transition	1.31932e-08	2.38533e-05
GO:0034146	[CHUK, CREB1, IKBKB, IRAK1, IRAK2, JUN, MAP2K1, MAP2K4, MAP2K7, MAPK3, MAPK7, MAPKAPK2, MEF2A, MYD88, PELI1, TAB2, TLR10, TRAF6]	toll-like receptor 5 signaling pathway	1.36208e-08	2.46128e-05
GO:0032269	[ADAR, AGO4, ANAPC1, ANAPC15, ANXA2, APP, BAK1, BAX, BRCA1, BTG2, CAPRIN1, CASP3, CD44, CDK5RAP1, CDK5RAP3, CDKN1A, CDKN1C, CDKN2A, CENPF, CHORDC1, CORO1C, CRIM1, CTNNB1, DUSP12, EIF4EBP2, F2, FADD, FAS, FASLG, G6PD, HIPK3, IGF1, IGF1R, IGF2BP1, IGF2BP2, IGF2BP3, IGFBP3, IGFBP5, IL10, ITCH, JARID2, JUN, KLF15, KLF4, LAMTOR5, MDM2, MLLT1, MYC, NF1, NF2, NXN, OGT, PBLD, PDCD4, PICALM, PKN2, PLK1, P…	negative regulation of cellular protein metabolic process	1.41804e-08	2.56098e-05
GO:1900180	[BAMBI, CDK5RAP3, CDKN1A, CDKN2A, CHORDC1, EGFR, IGF1, IL10, MAPK7, MDFI, MTOR, NF1, NF2, PBLD, PIK3R1, PKD2, PPP3CA, PTGS2, RAB23, RHOA, SIRT1, SMAD4, SMO, SMOX, SPHK1, TGFBR1, TLR4, TLR7, TLR9, TNF, WNT3A]	regulation of protein localization to nucleus	1.4779e-08	2.66762e-05
GO:0009416	[AGRN, APP, AURKB, BAK1, BAX, BCL2, BDNF, CASP3, CASP7, CASP9, CCND1, CDC25A, CDKN1A, CHEK1, CUL4B, DHX15, DRD3, DUSP12, E2F1, EGFR, FBXW7, HIF1A, HOXA1, HYAL3, ID2, LPL, LRP1, MAP2K7, MDM2, METAP1, MSH2, MYC, NEDD4, NF1, NFATC4, NRAS, PIK3R1, PMAIP1, PRIMPOL, PTGS2, PTPRK, RDH10, SDC4, SIRT1, TP53, TP53INP1, TP63, TRIM32]	response to light stimulus	1.51211e-08	2.72785e-05
GO:0051049	[ADIPOR2, AGTR1, AHNAK, ANKFY1, ANP32B, ANXA1, ANXA2, APLN, ARFIP1, ARL2, ATF4, AXL, BAK1, BAMBI, BAX, BBC3, BCL2, BCL2L11, BMF, CACNA2D1, CADM1, CARD8, CD40, CD47, CDKN1A, CDKN2A, CFH, CHMP2A, CHORDC1, CLCN3, CREB1, CREBL2, CRHBP, CRP, CSF1R, CSRP1, CTNNB1, DRD3, E2F1, EGFR, ERBB3, ERP29, F2, FBXW7, FOXP1, GJA1, GOLPH3L, GPAM, GRB10, HBP1, HIF1A, HK2, HMGA2, HMOX1, HPS4, IGF1, IKBKB, IL10, IL11,…	regulation of transport	1.51806e-08	2.73707e-05
GO:0001701	[ADAR, BCL2L1, BCL2L11, BNIP2, CDKN1C, CEBPB, CTNNB1, CYR61, DAD1, DDX5, DMBT1, EGFR, FGFR1, FOXP1, GJA1, GNA13, GRB2, HAND2, HIF1A, IGF1, IL10, KRT19, MAP2K1, MDFI, MSH2, MUC1, MYB, MYO1E, NCOA3, NOTCH2, PKD2, PRDM1, RDH10, RUNX1, SLC30A1, SMAD2, SMAD4, SMO, SMOX, SOCS3, SOX5, SRF, STK3, TGFBR1, TGFBR2, TP53, TPM1, VEGFA, WNT3A, ZFPM2]	in utero embryonic development	1.53495e-08	2.76598e-05
GO:0000904	[AGRN, AP2M1, APP, ARHGDIA, AXL, BAMBI, BCL2, BDNF, BMPR1B, BMPR2, CAP1, CAPRIN1, CASP3, CASP9, CFL2, CORO1C, CREB1, CTNNB1, CUX1, CXCR4, DHX15, EGFR, EGR2, ERBB2, FERMT2, FGFR1, FGFR3, FN1, FOXP1, GRB2, HIF1A, HMGA2, HOXA1, ID1, IGF1R, ITGA2, ITGA5, ITGB3, KRAS, LAMC1, MAP2K1, MAPK3, MEF2A, MET, MYO10, NCOA3, NEDD4, NFIB, NLGN1, NRAS, NRP1, OMA1, PBLD, PDLIM5, PGRMC1, PICALM, PKN2, PLXND1, POU4F…	cell morphogenesis involved in differentiation	1.58536e-08	2.85523e-05
GO:0060284	[ADGRG1, APP, ARHGDIA, BAMBI, BAX, BCL2, BDNF, BMPR2, BNIP2, CAPRIN1, CDK5RAP1, CDK5RAP3, CFL2, CORO1C, CRP, CSF1, CSRP1, CTNNB1, CUX1, CXCR4, DICER1, DRD3, ELAVL1, F2, FGF2, FGFR1, FGFR3, FN1, HDAC4, HIF1A, HMGA2, ID2, IGF1, JAG1, LIN28A, LTF, MEIS1, MMD, NCOA3, NEDD4, NF1, NLGN1, NOTCH3, NRP1, OMA1, PBLD, PDE3A, PDLIM5, PLAG1, PPARG, PREX1, PRKCI, PTEN, RHEB, RHOA, RTN4, SERPINE2, SMAD1, SMAD2,…	regulation of cell development	1.60386e-08	2.88694e-05
GO:0002262	[ADAR, ANXA1, AXL, BAK1, BAX, BCL2L11, CASP3, CDK6, CEBPG, ETS1, G6PD, HIF1A, HMOX1, HOXA5, ID2, IKZF1, INPP5D, KITLG, KLF13, MAFB, RB1, RCOR1, SFXN1, SPI1, SRF, VEGFA]	myeloid cell homeostasis	1.62009e-08	2.91454e-05
GO:0009617	[AICDA, AXL, CAMP, CASP9, CCR5, CD1D, CD40, CD47, CEBPB, CHUK, CNOT6, CRP, CSRP1, CXCL8, CYP1A1, DMBT1, FASLG, FOXP1, GCH1, HNRNPA0, IFNB1, IL10, IL1RN, IL6R, IRAK1, IRAK2, IRF5, JUN, LALBA, LBP, LTF, MAPK3, MAPKAPK2, MICA, MR1, MYD88, NOS2, NOTCH2, PELI1, PGLYRP1, PGLYRP2, PRDM1, PTAFR, PTGS2, PXDN, S100A12, S100A9, SFTPD, STAT1, TAC1, TLR1, TLR4, TLR9, TNF, TRAF6, TUSC2]	response to bacterium	1.63419e-08	2.93827e-05
GO:0034138	[CHUK, CREB1, FADD, IKBKB, IKBKE, IRAK1, IRAK2, JUN, MAP2K1, MAP2K4, MAP2K7, MAPK3, MAPK7, MAPKAPK2, MEF2A, PELI1, RIPK1, TAB2, TLR4, TRAF6, UNC93B1]	toll-like receptor 3 signaling pathway	1.73389e-08	3.1158e-05
GO:0044772	[ACTR1A, AJUBA, ANAPC1, ANAPC15, ANXA1, APP, BACH1, BCL2, CCNA2, CCND1, CCNE1, CCNE2, CDC25A, CDK14, CDK4, CDK6, CDKN1A, CDKN2A, CDKN3, CENPF, CENPJ, CEP63, CFH, CHEK1, CSNK1D, CUL4B, CYP1A1, DUSP12, E2F1, EGFR, EIF4E, ID2, IQGAP3, MAPRE1, MCM10, MDM2, MUC1, MYB, PIM1, PKD2, PLK1, POLA1, POLA2, POLE2, PPP2R5C, PPP3CA, PRIM1, PTEN, RAD51C, RB1, SSNA1, TP53, TP63, TRIM71, TYMS, WEE1]	mitotic cell cycle phase transition	1.7609e-08	3.16257e-05
GO:0007159	[ANXA1, AP3B1, AP3D1, BAX, BCL2, CADM1, CASP3, CCND3, CD1D, CD44, CD47, CDK6, CDKN2A, CEBPB, CTLA4, CTNNB1, CXCR4, ERBB2, FADD, FAS, FLT3, FOXP1, GPAM, GRB2, IFNB1, IGF1, IKZF1, IL10, IL1RL2, IL36B, ITCH, ITGA5, MAFB, MICA, MTOR, MYB, NEDD4, NT5E, PELI1, PIK3R1, PKN2, PNP, PPP3CA, PREX1, PSEN2, RUNX2, S100A9, SATB1, SFTPD, SOCS5, SRF, TGFBR2, TNF, TNFSF9, TP53, TRAF6, WNT1]	leukocyte cell-cell adhesion	1.97262e-08	3.54085e-05
GO:0097202	[ANP32B, APAF1, BAK1, BAX, BBC3, BCL2L11, CARD8, CASP3, CASP7, CASP9, CDKN2A, CTSC, FADD, FAS, FASLG, PERP, PMAIP1, PPARG, RIPK1, S100A9, TLR4, TNF, TNFRSF10A]	activation of cysteine-type endopeptidase activity	2.00904e-08	3.60421e-05
GO:0070661	[BAX, BCL2, CADM1, CASP3, CCND3, CD1D, CD40, CDKN1A, CDKN2A, CEBPB, CSF1, CTLA4, CTNNB1, CXCR4, ERBB2, FADD, FLT3, GPAM, IFNB1, IGF1, IL10, IL13RA1, INPP5D, ITCH, KITLG, MYD88, NPR3, PELI1, PNP, PRDM1, S100A9, SATB1, SFTPD, TAC1, TLR4, TNFSF9, TP53, TRAF6, WNT3A]	leukocyte proliferation	2.07918e-08	3.72797e-05
GO:0030324	[BMPR2, CREB1, CTGF, CTNNB1, CUX1, DICER1, EGFR, EIF4E, FBXW7, FGF2, FGF7, FGFR1, FGFR3, FOXP1, GPSM2, HOXA5, ID1, IGF1, LIPA, NFIB, NRAS, PSEN2, RDH10, SFTPD, SMAD2, SPRY2, TCF21, TGFBR2, TIMELESS, TNF, VEGFA, ZFPM2]	lung development	2.10838e-08	3.77822e-05
GO:0043405	[AJUBA, CD40, CXCR4, DUSP12, EGFR, ERBB2, ERP29, FGF16, FGF2, FGFR1, FLT3, HACD3, HIPK3, IL1RN, IQGAP3, IRAK1, IRAK2, KITLG, KRAS, MAP2K1, MAP2K4, MAP2K7, MAPK3, MAPKAPK2, MDFI, MET, NF1, PDCD4, PTPRJ, PXDN, RIPK1, S100A12, S100A9, SPRY2, TAB2, THBS1, TLR4, TLR9, TNF, TRAF6, VEGFA, ZEB2]	regulation of MAP kinase activity	2.12249e-08	3.80138e-05
GO:0070486	[ANXA1, AP3B1, AP3D1, BAX, BCL2, CADM1, CASP3, CCND3, CD1D, CD44, CD47, CDK6, CDKN2A, CEBPB, CTLA4, CTNNB1, CXCR4, ERBB2, FADD, FAS, FLT3, FOXP1, GPAM, GRB2, IFNB1, IGF1, IKZF1, IL10, IL1RL2, IL36B, ITCH, MAFB, MICA, MTOR, MYB, NEDD4, PELI1, PIK3R1, PKN2, PNP, PPP3CA, PREX1, PSEN2, RUNX2, S100A9, SATB1, SFTPD, SOCS5, SRF, TGFBR2, TNFSF9, TP53, TRAF6, WNT1]	leukocyte aggregation	2.33715e-08	4.18116e-05
GO:1901652	[ANXA1, ATP6V0A1, ATP6V1B2, ATP6V1C1, ATP6V1F, BSG, BTG2, CCNA2, CREB1, CRHBP, CTGF, CTNNB1, EGR2, EIF4E, EIF4EBP2, FADS1, FGF16, FGF2, FGF7, FGFR1, FGFR3, GFPT1, GJA1, GRB10, GRB2, IGF1R, IGFBP5, IL10, IRF5, IRS1, JAG1, KLF15, KLF4, KLF5, KRAS, MAP2K1, MAPK3, MDM2, MTOR, NRAS, OGT, OSBPL8, PIK3R1, PPARG, PRKCI, PXDN, RAF1, RHEB, RPTOR, SIRT1, SOCS1, SOCS3, STAT1, STAT3, TLR9, UCP2, WNT1]	response to peptide	2.45269e-08	4.38541e-05
GO:0010608	[AARSD1, ADAR, AGO4, AJUBA, APP, BTG2, CAPRIN1, CARHSP1, CDK4, CNOT6, DICER1, DTD1, E2F1, EIF3J, EIF4E, EIF4EBP2, EIF4G2, ELAVL1, ERBB2, HNRNPA0, IGF2BP1, IGF2BP2, IGF2BP3, IGFBP5, ITGA2, LIN28A, MAPKAPK2, MATR3, METAP1, MOV10, MTOR, MTPN, MYD88, PA2G4, PURA, RAN, RBM8A, SERP1, SMAD1, SMAD2, THBS1, TIA1, TNF, TRIM71, UHMK1, WT1, ZNF385A]	posttranscriptional regulation of gene expression	2.71333e-08	4.84873e-05
GO:0050878	[ANXA2, AP3B1, APLN, APP, AXL, BRPF3, BSG, CALU, CAP1, CCND1, CD40, CD44, CD47, CHUK, CLDN1, COL1A2, CREB1, CSRP1, DDR1, F11R, F2, FGFR1, FLI1, FN1, GAK, GJA1, GNA13, GRB2, HIF1A, HK2, HPS4, IFNB1, IGF1, INPP5D, ITGA2, ITGA5, ITGB3, KCNN4, KIF22, KIF23, KIF2A, KRAS, LAMP2, MAPK3, METAP1, MMP1, MYB, NOS2, NPR3, NRAS, PDE3A, PIK3R1, PTPRJ, RAB11FIP2, RAD51C, RAF1, RCOR1, RHOA, RHOB, RHOG, SERPINE2,…	regulation of body fluid levels	2.84129e-08	5.07455e-05
GO:0071478	[AURKB, BAK1, BAX, BCL2L1, CASP9, CDC25A, CDKN1A, CHEK1, CUL4B, FBXW7, GRB2, HMGA2, HYAL3, MDM2, METAP1, MYC, NEDD4, NFATC4, PIK3R1, PTGS2, PTPRK, RHOB, SIRT1, TMEM109, TP53, TP53INP1, TP63, YAP1]	cellular response to radiation	2.85087e-08	5.0888e-05
GO:0022603	[ARHGDIA, ARHGEF18, ATG3, BAMBI, BAX, BCL2, BDNF, BMPR2, BRCA1, CAMP, CAPRIN1, CCR3, CD53, CFL2, CORO1C, CSF1, CSF1R, CSNK1D, CTNNB1, CUX1, CXCL8, DICER1, ERBB2, ESR1, ETS1, F2, FASLG, FBXW7, FERMT2, FGF16, FGF2, FGF7, FGFR1, FMNL2, FN1, FOXP1, GNA13, HAND2, HIF1A, HMOX1, HOXA5, ID1, IL1RN, IL36G, KLF4, LARP4, MAPK7, MET, MYC, MYO10, NCOA3, NEDD4, NF1, NFIB, NLGN1, NRP1, OMA1, PBLD, PDLIM5, PLXND…	regulation of anatomical structure morphogenesis	2.93584e-08	5.23754e-05
GO:0007160	[AJUBA, BCL2, BCL2L11, CD44, CDK6, CDKN2A, COL13A1, CORO1C, CSF1, CTGF, CTNNB1, DDR1, FERMT2, FN1, HOXA7, ITGA2, ITGB3, ITGB4, NF1, NF2, PIK3R1, PTEN, PTPRJ, PTPRK, PXDN, RASA1, SDC4, SRF, THBS1, UTRN, VEGFA, ZYX]	cell-matrix adhesion	3.04162e-08	5.42321e-05
GO:0045088	[ADAR, CADM1, CD1D, CHUK, CREB1, DMBT1, FADD, HSP90B1, IFNB1, IGF2BP1, IKBKB, IKBKE, IRAK1, IRAK2, ITCH, JAK1, JUN, KRAS, LBP, LTF, MAP2K1, MAP2K4, MAP2K7, MAPK3, MAPK7, MAPKAPK2, MEF2A, MICA, MYD88, NRAS, PELI1, PGLYRP1, PGLYRP2, PKN2, PPARG, PPP3CA, RAF1, RIPK1, SOCS1, SOCS3, STAT1, TAB2, TLR1, TLR10, TLR4, TLR7, TLR9, TRAF6, UNC93B1]	regulation of innate immune response	3.21291e-08	5.7254e-05
GO:0006919	[ANP32B, APAF1, BAK1, BAX, BBC3, BCL2L11, CARD8, CASP3, CASP7, CASP9, CDKN2A, CTSC, FADD, FAS, FASLG, PMAIP1, PPARG, RIPK1, S100A9, TLR4, TNF, TNFRSF10A]	activation of cysteine-type endopeptidase activity involved in apoptotic process	3.32374e-08	5.91959e-05
GO:0071887	[ANXA1, AURKB, AXL, BAK1, BAX, BBC3, BCL2L11, CDKN2A, DFFA, FADD, FAS, FASLG, FOXP1, GPAM, HIF1A, IL10, KITLG, PTEN, RIPK1, S100A9, SIRT1, TP53]	leukocyte apoptotic process	3.32374e-08	5.91959e-05
GO:0042113	[AICDA, BAK1, BAX, BCL2, CASP3, CD40, CDKN1A, CDKN2A, CEBPG, CTLA4, FAS, FLT3, FOXP1, HDAC4, HMGB3, ID2, IFNB1, IKZF1, IL10, IL11, IL13RA1, INPP5D, LRRC8A, MSH2, MYB, PELI1, PIK3R1, PRDM1, S100A9, SKAP2, SWAP70, TLR4, TP53, WNT3A]	B cell activation	3.37911e-08	6.01482e-05
GO:0030323	[BMPR2, CREB1, CTGF, CTNNB1, CUX1, DICER1, EGFR, EIF4E, FBXW7, FGF2, FGF7, FGFR1, FGFR3, FOXP1, GPSM2, HOXA5, ID1, IGF1, LIPA, NFIB, NRAS, PSEN2, RDH10, SFTPD, SMAD2, SPRY2, TCF21, TGFBR2, TIMELESS, TNF, VEGFA, ZFPM2]	respiratory tube development	3.43042e-08	6.10272e-05
GO:0036293	[AJUBA, BACH1, BBC3, BCL2, BDNF, CPEB4, CRP, CSRP1, CTGF, CXCR4, CYP1A1, E2F1, ETS1, HIF1A, HMOX1, HSP90B1, HYOU1, IRAK1, ITGA2, MDM2, MTOR, MUC1, NF1, NOS2, PMAIP1, PSEN2, PTGS2, RAF1, SIRT1, SMAD4, SOD3, SRF, THBS1, TNF, TP53, TXN2, UCP2, VASN, VEGFA]	response to decreased oxygen levels	3.43507e-08	6.10755e-05
GO:0035666	[CHUK, CREB1, FADD, IKBKB, IKBKE, IRAK1, IRAK2, JUN, MAP2K1, MAP2K4, MAP2K7, MAPK3, MAPK7, MAPKAPK2, MEF2A, RIPK1, TAB2, TLR4, TRAF6]	TRIF-dependent toll-like receptor signaling pathway	3.56913e-08	6.34234e-05
GO:0061061	[BCL2, BDNF, BNIP2, BTG2, CD53, CENPF, CFH, CFL2, CHUK, CTNNB1, CXCL14, DDX5, DICER1, DSP, EGR2, FGF2, FGFR1, FOXP1, GJA1, HDAC4, HOXD10, ID3, IFRD1, IGF1, IGFBP3, IGFBP5, IL36G, JAG1, KLF5, KRT19, MAP2K4, MAPK12, MED28, MEF2A, MEF2D, MEOX2, MET, MTOR, MTPN, NF1, NFATC4, NRAS, PPP3CA, PTBP1, RB1, S1PR1, SERP1, SIRT1, SMO, SMOX, SRF, SYNE1, TAGLN, TCF21, TCF7L2, TGFBR2, TNF, TPM1, UTRN, VEGFA, WNT…	muscle structure development	3.57134e-08	6.3427e-05
GO:0042060	[AJUBA, ANXA2, AP3B1, APP, AXL, BRPF3, BSG, CALU, CAP1, CD40, CD44, CD47, COL1A2, CRP, CSRP1, CYR61, DDR1, DICER1, DSP, ERBB2, ERBB3, ETS1, F11R, F2, FGF2, FN1, GJA1, GNA13, GRB2, HIF1A, HMOX1, HPS4, IFNB1, IGF1, INPP5D, ITGA2, ITGA5, ITGB3, KIF22, KIF23, KIF2A, KRAS, LAMP2, MAPK3, METAP1, MMP1, MTPN, MYB, NF1, NOS2, NRAS, PDE3A, PIK3R1, PTPRJ, RAD51C, RAF1, RCOR1, RHOA, RHOB, RHOG, SERPINE2, SLC…	wound healing	3.88643e-08	6.89841e-05
GO:0042035	[CEBPB, CEBPG, HMOX1, IGF2BP1, IGF2BP2, IGF2BP3, IL10, INPP5D, KLF4, LBP, LTB, MYD88, PXDN, SFTPD, THBS1, TIA1, TLR1, TLR4, TLR7, TLR9, TNF, TRAF6]	regulation of cytokine biosynthetic process	3.97642e-08	7.05417e-05
GO:0034142	[CHUK, CREB1, FADD, IKBKB, IKBKE, IRAK1, IRAK2, JUN, LBP, LTF, MAP2K1, MAP2K4, MAP2K7, MAPK3, MAPK7, MAPKAPK2, MEF2A, MYD88, PELI1, RIPK1, TAB2, TLR4, TRAF6]	toll-like receptor 4 signaling pathway	4.01849e-08	7.12479e-05
GO:0007010	[ANLN, ARFIP1, ARFIP2, ARHGEF18, ARL2, AURKB, BCL2, BNIP2, BRCA1, CAP1, CAPG, CCNF, CENPJ, CEP63, CFL2, CHEK1, CHMP2A, CHORDC1, CNN3, CORO1C, CSF1R, CSNK1D, CTGF, CTNNB1, DICER1, DSP, EML4, EPB41L4B, F11R, FGF7, FMNL2, FOXP1, FSCN1, GPSM2, GRB2, HSP90B1, KIF23, KIF2A, KRT19, LARP4, LRP1, MAPK3, MAPRE1, MCPH1, MEF2A, METAP1, MTOR, MTPN, NCOA3, NF1, NF2, NLGN1, NRAS, PAK6, PDCD6IP, PDLIM7, PKD2, PK…	cytoskeleton organization	4.3915e-08	7.78174e-05
GO:0010035	[ALOX5AP, ANXA1, AXL, BAK1, BCL2, BDNF, BSG, CASP9, CCND1, CDK4, CPNE3, CPOX, CREB1, CRHBP, CRP, CSRP1, CTNNB1, CYP1A1, DUSP12, EGFR, ETS1, FAS, GSS, HMOX1, ID2, JUN, KLF4, MAPK7, MDM2, MEF2A, MET, MMP3, NEDD4, NFATC4, PKD2, PPARG, PPIF, PPP3CA, PTEN, PTGS2, RHOB, S100A9, SIRT1, SLC25A13, SLC25A24, SLC30A1, SOD3, SPHK1, STAT1, SYT1, THBS1, UCP2]	response to inorganic substance	4.5138e-08	7.99394e-05
GO:0001819	[ATF4, BRCA1, CADM1, CARD8, CD40, CEBPB, CEBPG, CHUK, CSF1R, CTNNB1, FADD, HIF1A, HMOX1, IGF2BP1, IKBKB, IL10, IL12RB2, IL1RL2, IL36A, IL36B, IL36G, IL6R, IRF5, LBP, LRRFIP1, LTB, MYD88, NFATC4, PANX1, PELI1, PIK3R1, POLR2K, PTGS2, PXDN, RIPK1, RUNX1, S100A9, THBS1, TLR1, TLR4, TLR7, TLR9, TNF, TNFSF9, TRAF6, TRIM32, TUSC2]	positive regulation of cytokine production	4.8619e-08	8.6007e-05
GO:0022612	[BAX, BCL2, CD44, CEBPB, CSF1, CSF1R, DDR1, EGFR, ESR1, FBXW7, FGF7, FGFR1, IGF1, IGF1R, IGFBP5, MET, NCOA3, NRP1, PLAG1, PLXND1, SERPINB5, SLC12A2, TGFBR2, TNF, TP63]	gland morphogenesis	5.07557e-08	8.9736e-05
GO:0007346	[ANAPC1, ANAPC15, ANLN, ANXA1, APP, BCL2, BCL2L1, CCNA2, CCND1, CDK13, CDK4, CDK5RAP3, CDK9, CDKN1A, CDKN1C, CDKN2A, CENPF, CFH, CHEK1, CHMP2A, CTNNB1, CUL4B, CYP1A1, DRD3, DUSP12, E2F1, EGFR, EIF4E, FGFR3, HMGA2, ID2, IGF1, IGF1R, MDC1, MDM2, MSH2, MUC1, PAK6, PDCD6IP, PIM1, PKD2, PKN2, PLK1, PPP2R5C, PTEN, PTGES2, RAD51C, RB1, SIRT1, SMC1A, SPHK1, STK3, TNF, TOP2A, TP53, TP63]	regulation of mitotic cell cycle	5.22045e-08	9.22454e-05
GO:2001234	[AR, BAX, BCL2, BCL2L1, BCL2L2, BMF, BRCA1, CD44, CTNNB1, HIF1A, HMOX1, HYOU1, IGF1, MAPK7, MCL1, MUC1, NRP1, PPIF, PSEN2, RAF1, RB1CC1, RFFL, RIPK1, S100A9, SIRT1, TAF9B, TCF7L2, TGFBR1, THBS1, TNF, TRIM32, VEGFA, YAP1, ZNF385A]	negative regulation of apoptotic signaling pathway	5.27565e-08	9.3168e-05
GO:0021700	[AGRN, AP3D1, APP, ARCN1, ASXL2, AXL, BCL2, CBFB, CDH5, CDKN1A, CDKN1C, CTNNB1, FGFR1, FGFR3, G6PD, GJA1, HIF1A, HOXA5, ID2, IGF1, LTF, PDE3A, PICALM, PPARG, PTEN, RB1, RECK, RHOA, RUNX2, S1PR1, TRIP13, TUSC2, TYMS, VEGFA, WNT1]	developmental maturation	5.35565e-08	9.45272e-05
GO:0038123	[CHUK, CREB1, IKBKB, IRAK1, IRAK2, JUN, MAP2K1, MAP2K4, MAP2K7, MAPK3, MAPK7, MAPKAPK2, MEF2A, MYD88, PELI1, TAB2, TLR4, TRAF6]	toll-like receptor TLR1:TLR2 signaling pathway	5.57969e-08	9.84257e-05
GO:0038124	[CHUK, CREB1, IKBKB, IRAK1, IRAK2, JUN, MAP2K1, MAP2K4, MAP2K7, MAPK3, MAPK7, MAPKAPK2, MEF2A, MYD88, PELI1, TAB2, TLR4, TRAF6]	toll-like receptor TLR6:TLR2 signaling pathway	5.57969e-08	9.84257e-05
GO:0042089	[CEBPB, CEBPG, HMOX1, IGF2BP1, IGF2BP2, IGF2BP3, IL10, IL1RAP, INPP5D, KLF4, LBP, LTB, MYD88, PXDN, SFTPD, THBS1, TIA1, TLR1, TLR4, TLR7, TLR9, TNF, TRAF6]	cytokine biosynthetic process	5.61094e-08	9.89209e-05
GO:0071482	[AURKB, BAK1, BAX, CASP9, CDC25A, CDKN1A, CHEK1, CUL4B, FBXW7, HYAL3, MDM2, METAP1, MYC, NEDD4, NFATC4, PIK3R1, PTGS2, PTPRK, SIRT1, TP53, TP53INP1, TP63]	cellular response to light stimulus	5.65108e-08	9.9572e-05
GO:0070271	[AHNAK, AJUBA, ALOX5AP, ANLN, ANP32B, ANXA2, AR, ARFIP1, ARFIP2, ARL2, ATP6V0A1, AURKB, BAX, BBC3, BCL2L11, BMF, CAND1, CAPG, CD40, CENPF, CENPJ, CEP63, CHAF1A, CHMP2A, CHORDC1, CLINT1, COL1A2, CRP, CSNK1D, CSRP1, CTNNB1, DICER1, FADD, FAS, FERMT2, FN1, GCH1, GFPT1, GJA1, GRB2, HIST1H4A, HMGA1, HMOX1, IGF1R, IL1RAP, IPO4, IRAK1, JUN, KCNJ2, KIF23, KIF2A, KLHL12, KPNA3, LAMC1, MAP2K1, MAPRE1, MDM2…	protein complex biogenesis	5.82829e-08	0.000102636
GO:0031347	[ADAR, AGTR1, ALOX5AP, AP2M1, C8A, CADM1, CD1D, CD47, CFH, CHUK, CREB1, DMBT1, EGFR, FADD, FGF7, FOXP1, GJA1, HSP90B1, IFNB1, IGF2BP1, IKBKB, IKBKE, IL10, IL1R1, IL1RL2, IRAK1, IRAK2, ITCH, ITGA2, JAK1, JUN, KCNQ1, KLF4, KRAS, LBP, LTF, MAP2K1, MAP2K4, MAP2K7, MAPK3, MAPK7, MAPKAPK2, MCPH1, MEF2A, METAP1, MICA, MYD88, NRAS, NT5E, PELI1, PGLYRP1, PGLYRP2, PKN2, PPARG, PPP3CA, PTGS2, RAF1, RIPK1, S…	regulation of defense response	5.84543e-08	0.00010288
GO:0032943	[BAX, BCL2, CADM1, CASP3, CCND3, CD1D, CD40, CDKN1A, CDKN2A, CEBPB, CSF1, CTLA4, CTNNB1, CXCR4, ERBB2, FADD, FLT3, GPAM, IFNB1, IGF1, IL10, IL13RA1, INPP5D, ITCH, MYD88, PELI1, PNP, PRDM1, S100A9, SATB1, SFTPD, TAC1, TLR4, TNFSF9, TP53, TRAF6, WNT3A]	mononuclear cell proliferation	5.88678e-08	0.000103549
GO:0031667	[ADIPOR2, ATF4, ATG2B, ATG3, ATG9A, BCKDHB, BCL2, BDNF, BMPR2, CCND1, CHSY1, CPEB4, CYP1A1, DAD1, EGFR, FADS1, FSTL1, G6PD, GSS, HMOX1, IGF1R, IL1RN, ITGA2, JUN, MDM2, MTOR, OGT, OMA1, PAFAH1B2, PIM1, PMAIP1, PPARG, PTEN, PTGS2, RAB23, RB1CC1, RPTOR, RRP8, SIRT1, SNAP29, SPHK1, SQSTM1, SRF, STAT1, TCF7L2, TGFBR2, TP53, TP53INP1, TXN2, TYMS, UCP2, USF2, VTI1B]	response to nutrient levels	5.89104e-08	0.000103565
GO:1902532	[AJUBA, BCL2, BCL2L1, BCL2L2, CARD8, CD44, CHORDC1, DRD3, DUSP12, DYRK1A, ESR1, HIF1A, HIPK3, HMGA2, HYOU1, IGF1, IGF1R, IL10, ITCH, KLF4, MAPK7, MCL1, MDM2, MUC1, MYC, NF1, NF2, OMA1, PDCD4, PPIF, PTEN, PTPRJ, RASA1, RFFL, RIPK1, S100A9, SAC3D1, SERPINE2, SH3BP4, SIRT1, SOCS1, SOCS3, SOCS5, SPRY2, STAT1, TAF9B, THBS1, TLR4, TRIM32, ZNF385A]	negative regulation of intracellular signal transduction	5.954e-08	0.000104612
GO:0044087	[AGRN, AJUBA, ARFIP1, ARFIP2, ARL2, ATG3, BAX, BBC3, BCL2L11, BDNF, BMF, BRCA1, CAND1, CAPG, CBLN2, CENPJ, CHMP2A, CNOT6, CORO1C, CTGF, CTNNB1, CYR61, DNAJB1, FAS, GJA1, GRB2, JUN, KLF5, MAPRE1, MMP1, MMP3, MTOR, MTPN, MYO10, MYO1E, NF2, NLGN1, PDCD6IP, PDLIM5, PLK1, PMAIP1, PODXL, PREX1, PSEN2, PTEN, PTPRJ, RAF1, RASA1, RB1, RHOA, RHOG, RNF4, S1PR1, SDC4, SDCBP, SPTB, SRF, TAC1, TACSTD2, TENM2, …	regulation of cellular component biogenesis	6.11303e-08	0.000107345
GO:0008286	[ATP6V0A1, ATP6V1B2, ATP6V1C1, ATP6V1F, EIF4E, EIF4EBP2, FGF16, FGF2, FGF7, FGFR1, FGFR3, GRB10, GRB2, IGF1R, IRS1, KRAS, MAP2K1, MAPK3, MTOR, NRAS, OGT, OSBPL8, PIK3R1, RAF1, RHEB, RPTOR, SIRT1, SOCS1, SOCS3, TLR9]	insulin receptor signaling pathway	6.12237e-08	0.000107448
GO:0008625	[BAX, BCL2, BMPR1B, BRCA1, CASP3, FADD, FAS, FASLG, HMOX1, NF1, PIK3R1, PMAIP1, PSEN2, RAF1, RFFL, RIPK1, STK3, THBS1, TNF, TNFRSF10A]	extrinsic apoptotic signaling pathway via death domain receptors	6.15949e-08	0.000108038
GO:0034330	[AJUBA, ARL2, BCL2, CADM1, CDH5, CLDN1, CLDN12, CORO1C, CSF1R, CTNNB1, DSG2, DSP, F11R, FERMT2, FN1, GJA1, ITGA5, ITGB3, ITGB4, KRT5, LAMC1, LAMC2, MYO1E, NF2, PERP, PKN2, PRKCI, PTEN, PTPRJ, PTPRK, PXDN, RHOA, SDC4, SRF, THBS1, UGT8, VEGFA]	cell junction organization	6.50788e-08	0.000114083
GO:0002756	[CHUK, CREB1, FADD, IKBKB, IKBKE, IRAK1, IRAK2, JUN, MAP2K1, MAP2K4, MAP2K7, MAPK3, MAPK7, MAPKAPK2, MEF2A, RIPK1, TAB2, TLR4, TRAF6]	MyD88-independent toll-like receptor signaling pathway	6.68804e-08	0.000117174
GO:0031638	[ANP32B, APAF1, BAK1, BAX, BBC3, BCL2L11, CARD8, CASP3, CASP7, CASP9, CDKN2A, CTSC, FADD, FAS, FASLG, PERP, PMAIP1, PPARG, RIPK1, S100A9, SERPINE2, THBS1, TLR4, TNF, TNFRSF10A]	zymogen activation	6.84642e-08	0.000119881
GO:0042306	[BAMBI, CDKN1A, CHORDC1, EGFR, IGF1, IL10, MAPK7, MDFI, MTOR, NF1, PBLD, PIK3R1, PKD2, PPP3CA, PTGS2, RAB23, RHOA, SIRT1, SMAD4, SMO, SMOX, SPHK1, TGFBR1, TLR4, TLR7, TLR9, TNF, WNT3A]	regulation of protein import into nucleus	7.32714e-08	0.000128225
GO:0007162	[ARHGDIA, CASP3, CDKN2A, CEBPB, CORO1C, CTLA4, ERBB2, ERBB3, HOXA7, IFNB1, IL10, IL1RN, ITCH, KLF4, MAP2K1, MAPK7, MUC1, NF1, NF2, OMA1, PELI1, PIK3R1, PODXL, PTEN, RASA1, SERPINE2, SFTPD, SOCS5, TACSTD2, THBS1, VEGFA, WNT1]	negative regulation of cell adhesion	7.7651e-08	0.000135734
GO:0009991	[ADIPOR2, ATF4, ATG2B, ATG3, ATG9A, AXL, BCKDHB, BCL2, BDNF, BMPR2, CCND1, CDKN1A, CHSY1, CPEB4, CYP1A1, DAD1, EGFR, FADS1, FSTL1, G6PD, GSS, HMOX1, IGF1R, IL1RN, ITGA2, JUN, MDM2, MTOR, OGT, OMA1, PAFAH1B2, PIM1, PMAIP1, PPARG, PTEN, PTGS2, RAB23, RB1CC1, RPTOR, RRP8, SIRT1, SNAP29, SPHK1, SQSTM1, SRF, STAT1, TCF7L2, TGFBR2, TP53, TP53INP1, TXN2, TYMS, UCP2, USF2, VTI1B]	response to extracellular stimulus	7.7622e-08	0.000135761
GO:0042110	[ANXA1, AP3B1, AP3D1, BAX, BCL2, CADM1, CASP3, CCND3, CD1D, CD47, CDK6, CDKN2A, CEBPB, CTLA4, CTNNB1, CXCR4, ERBB2, FADD, FAS, FLT3, FOXP1, GPAM, GRB2, IFNB1, IGF1, IKZF1, IL10, IL1RL2, IL36B, ITCH, MAFB, MICA, MTOR, MYB, NEDD4, PELI1, PIK3R1, PKN2, PNP, PPP3CA, PREX1, PSEN2, RUNX2, SATB1, SFTPD, SOCS5, SRF, TGFBR2, TNFSF9, TP53, TRAF6, WNT1]	T cell activation	8.17621e-08	0.000142838
GO:0070489	[ANXA1, AP3B1, AP3D1, BAX, BCL2, CADM1, CASP3, CCND3, CD1D, CD47, CDK6, CDKN2A, CEBPB, CTLA4, CTNNB1, CXCR4, ERBB2, FADD, FAS, FLT3, FOXP1, GPAM, GRB2, IFNB1, IGF1, IKZF1, IL10, IL1RL2, IL36B, ITCH, MAFB, MICA, MTOR, MYB, NEDD4, PELI1, PIK3R1, PKN2, PNP, PPP3CA, PREX1, PSEN2, RUNX2, SATB1, SFTPD, SOCS5, SRF, TGFBR2, TNFSF9, TP53, TRAF6, WNT1]	T cell aggregation	8.17621e-08	0.000142838
GO:0038034	[BAK1, BAX, BCL2, BCL2L1, BCL2L11, BCL2L2, CASP3, CASP9, ERBB3, FADD, FAS, FGFR1, IGF1, KITLG, MAPK7, MCL1, NF1, RIPK1, TNF]	signal transduction in absence of ligand	8.18803e-08	0.000142963
GO:0097192	[BAK1, BAX, BCL2, BCL2L1, BCL2L11, BCL2L2, CASP3, CASP9, ERBB3, FADD, FAS, FGFR1, IGF1, KITLG, MAPK7, MCL1, NF1, RIPK1, TNF]	extrinsic apoptotic signaling pathway in absence of ligand	8.18803e-08	0.000142963
GO:0033365	[ADAR, AP3B1, AP3D1, ARL2, ATG9A, AURKB, BAMBI, BAX, BBC3, BCL2, BCL2L11, BMF, CDK5RAP3, CDKN1A, CDKN2A, CHORDC1, DNAJC19, E2F1, EGFR, FBXW7, GRPEL2, HPS4, IGF1, IL10, IRS1, JUN, KPNA3, LAMTOR5, LZTFL1, MAPK7, MAPRE1, MCPH1, MDFI, MDM2, MTOR, MTX1, MUC1, NEDD4, NF1, NF2, NRAS, NRP1, OSBPL8, PBLD, PIK3R1, PKD2, PLK1, PMAIP1, POLA2, PPP3CA, PTGES2, PTGS2, RAB23, RAB6A, RAN, RB1, RHOA, SH3BP4, SIRT1…	protein localization to organelle	8.40092e-08	0.000146596
GO:0098609	[AJUBA, AMIGO2, ANXA1, AP3B1, AP3D1, BAX, BCL2, CADM1, CASP3, CCND3, CD1D, CD44, CD47, CDH5, CDK6, CDKN2A, CEBPB, CLDN1, CLDN12, COL13A1, CSRP1, CTLA4, CTNNB1, CXCR4, CYR61, DSG2, DSP, EGFR, ERBB2, FADD, FAS, FLT3, FNDC3A, FOXP1, GPAM, GRB2, IFNB1, IGF1, IKZF1, IL10, IL1RL2, IL1RN, IL36B, ITCH, ITGA5, ITGB3, KLF4, MAFB, MAP2K1, MAPK7, METAP1, MICA, MTOR, MYB, NEDD4, NF2, NLGN1, NT5E, OMA1, PCDHB1…	cell-cell adhesion	8.45571e-08	0.000147468
GO:0031669	[ATF4, ATG2B, ATG3, ATG9A, BCL2, BMPR2, CPEB4, FADS1, HMOX1, JUN, MDM2, MTOR, PAFAH1B2, PIM1, PMAIP1, PPARG, RAB23, RB1CC1, RPTOR, RRP8, SIRT1, SNAP29, SPHK1, SQSTM1, SRF, TCF7L2, TP53, TP53INP1, TXN2, UCP2, USF2, VTI1B]	cellular response to nutrient levels	8.69611e-08	0.000151573
GO:0006461	[AHNAK, AJUBA, ALOX5AP, ANLN, ANP32B, ANXA2, AR, ARFIP1, ARFIP2, ARL2, ATP6V0A1, AURKB, BAX, BBC3, BCL2L11, BMF, CAND1, CAPG, CD40, CENPF, CENPJ, CEP63, CHAF1A, CHMP2A, CHORDC1, CLINT1, COL1A2, CRP, CSNK1D, CSRP1, CTNNB1, DICER1, FADD, FAS, FERMT2, FN1, GCH1, GFPT1, GJA1, GRB2, HIST1H4A, HMGA1, HMOX1, IGF1R, IL1RAP, IPO4, IRAK1, JUN, KCNJ2, KIF23, KIF2A, KLHL12, KPNA3, LAMC1, MAP2K1, MAPRE1, MDM2…	protein complex assembly	8.74209e-08	0.000152287
GO:0048146	[ANXA2, BMI1, CCNA2, CDK4, CDK6, CDKN1A, E2F1, EGFR, ESR1, IGF1, JUN, MYC, S100A9, SPHK1, WNT1]	positive regulation of fibroblast proliferation	8.83997e-08	0.000153904
GO:0006979	[ANXA1, APP, ATF4, AXL, BAK1, BCL2, CASP3, CHUK, DUSP12, EGFR, ETS1, FBXW7, G6PD, GSS, HIF1A, HMOX1, JUN, KLF4, MAP2K1, MAPK7, MCL1, MDM2, MET, MMP3, PKD2, PON2, PPIF, PRDX6, PTGS2, PTPRK, PXDN, RHOB, SESN1, SIRT1, SLC25A24, SOD3, SPHK1, SRXN1, STAT1, THBS1, TP53, TP53INP1, TPM1, TXN2, TXNRD1, UCP2, ZNF622]	response to oxidative stress	9.25622e-08	0.000161058
GO:0007420	[ADGRG1, AMIGO2, ANP32B, APAF1, APP, ARCN1, ARF4, ARID1A, AXL, BAK1, BAX, BCL2, BCL2L11, BMPR2, BTG2, CADM1, CDK5RAP1, CDK5RAP3, CDK6, CREB1, CTNNB1, CXCR4, DICER1, E2F1, EGFR, EGR2, ETS1, FGF2, FGFR1, FGFR3, G6PD, GAK, HIF1A, HMGA2, HOXA1, ID2, IGF1, IGF1R, IKZF1, MAFB, MCPH1, MET, MTPN, NF1, NF2, NFIB, NFIX, NOTCH3, NRP1, OMA1, PAFAH1B2, PITX3, PSEN2, PTEN, RHOA, RTN4, S1PR1, SERPINE2, SMAD1, S…	brain development	9.43268e-08	0.000164034
GO:0071593	[ANXA1, AP3B1, AP3D1, BAX, BCL2, CADM1, CASP3, CCND3, CD1D, CD47, CDK6, CDKN2A, CEBPB, CTLA4, CTNNB1, CXCR4, ERBB2, FADD, FAS, FLT3, FOXP1, GPAM, GRB2, IFNB1, IGF1, IKZF1, IL10, IL1RL2, IL36B, ITCH, MAFB, MICA, MTOR, MYB, NEDD4, PELI1, PIK3R1, PKN2, PNP, PPP3CA, PREX1, PSEN2, RUNX2, SATB1, SFTPD, SOCS5, SRF, TGFBR2, TNFSF9, TP53, TRAF6, WNT1]	lymphocyte aggregation	9.45683e-08	0.00016436
GO:0010564	[ANAPC1, ANAPC15, ANLN, ANXA1, APP, AURKB, BCL2, BRCA1, CCNA2, CCND1, CCNF, CDK13, CDK4, CDK9, CDKN1A, CDKN2A, CENPF, CENPJ, CFH, CHEK1, CHMP2A, CHORDC1, CTGF, CTNNB1, CUL4B, CYP1A1, DRD3, DUSP12, E2F1, FBXW7, FGFR3, HMGA2, ID2, IGF1, IGF1R, KIF23, MCPH1, MDM2, MSH2, MUC1, PDCD6IP, PDE3A, PKD2, PKN2, PLK1, PPP2R5C, PTEN, RAD51C, RB1, RHOA, RNF4, RRP8, S100A9, SMC1A, TNF, TP53, TP63, UVRAG]	regulation of cell cycle process	1.13557e-07	0.000197249
GO:1902580	[ADAR, AGRN, ANXA2, AP2M1, AP3B1, AP3D1, AR, ARCN1, ATG3, BAMBI, BAX, BBC3, BCL2, BCL2L1, BCL2L11, BMF, BSG, CDKN1A, CDKN2A, CHMP2A, CHORDC1, CTNNB1, DNAJC19, E2F1, EGFR, F11R, FBXW7, FERMT2, GOLGA7, GPSM2, GRPEL2, HMOX1, HPS4, IGF1, IL10, JUN, KIF22, KLHL12, KPNA3, LIN7C, LZTFL1, MAP2K1, MAPK7, MCPH1, MDFI, MEF2A, MTOR, MTX1, MUC1, MYO1E, NEDD4, NF1, NLGN1, OSBPL8, PBLD, PDCD6IP, PICALM, PIGR, P…	single-organism cellular localization	1.1828e-07	0.000205334
GO:0046903	[AGTR1, ANXA1, ANXA2, APLN, APP, ARFIP1, ARL2, AXL, BDNF, BRPF3, CADM1, CALU, CAP1, CARD8, CCL8, CCND1, CD40, CHMP2A, CHORDC1, CHUK, CREB1, CRHBP, CRP, CSF1R, CSRP1, CTGF, DDR1, DHX15, DRD3, ERBB3, ERP29, FGF7, FN1, FOXP1, GJA1, GOLPH3L, GPAM, HIF1A, HK2, HMGA2, HMOX1, IGF1, IL10, IL11, IL1RN, IL36RN, IRS1, ITGB3, KCNN4, KIF2A, KLF5, LAMP2, LIN7C, MARCKS, NF1, NLGN1, NOS2, NOTCH2, NPR3, PANX1, PD…	secretion	1.21804e-07	0.000211329
GO:0045862	[ANAPC1, ANP32B, APAF1, APP, BAK1, BAX, BBC3, BCL2L11, CARD8, CASP3, CASP7, CASP9, CDK5RAP3, CDKN2A, CSNK1D, CTGF, CTSC, CYR61, FADD, FAS, FASLG, FBXW7, FN1, MAPK12, MDM2, MYC, OGT, OSBPL7, PERP, PICALM, PLK1, PMAIP1, PPARG, PTEN, RB1, RIPK1, S100A9, SIRT1, SOCS5, TLR4, TNF, TNFRSF10A, TRIM32, WNT3A]	positive regulation of proteolysis	1.41473e-07	0.000245314
GO:0042107	[CEBPB, CEBPG, HMOX1, IGF2BP1, IGF2BP2, IGF2BP3, IL10, IL1RAP, INPP5D, KLF4, LBP, LTB, MYD88, PXDN, SFTPD, THBS1, TIA1, TLR1, TLR4, TLR7, TLR9, TNF, TRAF6]	cytokine metabolic process	1.45655e-07	0.00025242
GO:0046651	[BAX, BCL2, CADM1, CASP3, CCND3, CD1D, CD40, CDKN1A, CDKN2A, CEBPB, CTLA4, CTNNB1, CXCR4, ERBB2, FADD, FLT3, GPAM, IFNB1, IGF1, IL10, IL13RA1, INPP5D, ITCH, MYD88, PELI1, PNP, PRDM1, S100A9, SATB1, SFTPD, TAC1, TLR4, TNFSF9, TP53, TRAF6, WNT3A]	lymphocyte proliferation	1.46801e-07	0.00025426
GO:0001667	[ANLN, BMPR2, CAP1, CORO1C, CXCR4, ETS1, FGF16, FGF2, FGF7, FOXP1, HAND2, HIF1A, ID1, ITGA2, ITGB3, KITLG, KLF4, MET, NF1, NRP1, PBLD, PKN2, PLXND1, PTEN, PTGS2, RFFL, SGPL1, SH3BGRL3, SMO, SMOX, SRF, STAT1, SYNE2, TAC1, TACSTD2, TGFBR1, TGFBR2, THBS1, VEGFA, ZEB2]	ameboidal-type cell migration	1.46979e-07	0.000254422
GO:0030316	[ANXA2, ASXL2, CEBPB, CHUK, CREB1, CSF1, CSF1R, CTNNB1, FAM213A, FOXP1, INPP5D, LTF, MAFB, MTOR, NF1, PIK3R1, TLR4, TNF, TRAF6]	osteoclast differentiation	1.47326e-07	0.000254875
GO:0031668	[ATF4, ATG2B, ATG3, ATG9A, AXL, BCL2, BMPR2, CDKN1A, CPEB4, FADS1, HMOX1, JUN, MDM2, MTOR, PAFAH1B2, PIM1, PMAIP1, PPARG, RAB23, RB1CC1, RPTOR, RRP8, SIRT1, SNAP29, SPHK1, SQSTM1, SRF, TCF7L2, TP53, TP53INP1, TXN2, UCP2, USF2, VTI1B]	cellular response to extracellular stimulus	1.52464e-07	0.000263611
GO:0010038	[ALOX5AP, BCL2, BDNF, BSG, CASP9, CCND1, CDK4, CPNE3, CPOX, CREB1, CRHBP, CRP, CSRP1, CTNNB1, CYP1A1, DUSP12, EGFR, FAS, GSS, HMOX1, ID2, JUN, MDM2, MEF2A, NEDD4, NFATC4, PPARG, PPIF, PPP3CA, PTEN, PTGS2, S100A9, SLC25A13, SLC25A24, SLC30A1, SOD3, SPHK1, SYT1, THBS1]	response to metal ion	1.55784e-07	0.000269195
GO:0070663	[BCL2, CASP3, CD1D, CD40, CDKN1A, CDKN2A, CEBPB, CSF1, CTLA4, CTNNB1, ERBB2, FADD, GPAM, IGF1, IL10, IL13RA1, INPP5D, ITCH, KITLG, MYD88, PELI1, PNP, PRDM1, S100A9, SFTPD, TAC1, TLR4, TNFSF9, TRAF6, WNT3A]	regulation of leukocyte proliferation	1.58908e-07	0.000274435
GO:0002763	[ASXL2, CREB1, CSF1, FADD, ID2, IKZF1, JUN, KITLG, OGT, RB1, RIPK1, RUNX1, TNF, TRAF6]	positive regulation of myeloid leukocyte differentiation	1.61432e-07	0.000278632
GO:0006606	[ADAR, BAMBI, CDKN1A, CHORDC1, EGFR, IGF1, IL10, JUN, KPNA3, MAPK7, MDFI, MTOR, NF1, PBLD, PIK3R1, PKD2, POLA2, PPP3CA, PTGS2, RAB23, RAN, RHOA, SIRT1, SMAD4, SMO, SMOX, SPHK1, STAT3, TCF7L2, TGFBR1, TLR4, TLR7, TLR9, TNF, TP53, WNT3A]	protein import into nucleus	1.61775e-07	0.000279062
GO:0044744	[ADAR, BAMBI, CDKN1A, CHORDC1, EGFR, IGF1, IL10, JUN, KPNA3, MAPK7, MDFI, MTOR, NF1, PBLD, PIK3R1, PKD2, POLA2, PPP3CA, PTGS2, RAB23, RAN, RHOA, SIRT1, SMAD4, SMO, SMOX, SPHK1, STAT3, TCF7L2, TGFBR1, TLR4, TLR7, TLR9, TNF, TP53, WNT3A]	protein targeting to nucleus	1.61775e-07	0.000279062
GO:1902593	[ADAR, BAMBI, CDKN1A, CHORDC1, EGFR, IGF1, IL10, JUN, KPNA3, MAPK7, MDFI, MTOR, NF1, PBLD, PIK3R1, PKD2, POLA2, PPP3CA, PTGS2, RAB23, RAN, RHOA, SIRT1, SMAD4, SMO, SMOX, SPHK1, STAT3, TCF7L2, TGFBR1, TLR4, TLR7, TLR9, TNF, TP53, WNT3A]	single-organism nuclear import	1.61775e-07	0.000279062
GO:0072073	[BCL2, BDNF, CD44, CTNNB1, FGF2, FGFR1, JAG1, KLF15, LAMC1, MYC, MYO1E, PKD2, PODXL, SDC4, SMAD1, SMAD2, SMAD4, SMO, SMOX, STAT1, TACSTD2, TCF21, VEGFA, WNT1, WT1, YAP1]	kidney epithelium development	1.63646e-07	0.000282126
GO:0002758	[CHUK, CREB1, DMBT1, FADD, HSP90B1, IKBKB, IKBKE, IRAK1, IRAK2, ITCH, JUN, KRAS, LBP, LTF, MAP2K1, MAP2K4, MAP2K7, MAPK3, MAPK7, MAPKAPK2, MEF2A, MYD88, NRAS, PELI1, PGLYRP1, PGLYRP2, PKN2, PPP3CA, RAF1, RIPK1, TAB2, TLR1, TLR10, TLR4, TLR7, TLR9, TRAF6, UNC93B1]	innate immune response-activating signal transduction	1.7986e-07	0.000309899
GO:0051092	[AR, CD40, CHUK, IKBKB, IL6R, IRAK1, IRAK2, KRAS, LTF, MTPN, MYD88, PRKCI, RHEBL1, RIPK1, S100A12, S100A9, SPHK1, TAB2, TLR4, TLR9, TNF, TRAF6, TRIM14, TRIM32]	positive regulation of NF-kappaB transcription factor activity	1.80309e-07	0.000310491
GO:0032869	[ATP6V0A1, ATP6V1B2, ATP6V1C1, ATP6V1F, EIF4E, EIF4EBP2, FGF16, FGF2, FGF7, FGFR1, FGFR3, GFPT1, GRB10, GRB2, IGF1R, IRS1, KRAS, MAP2K1, MAPK3, MTOR, NRAS, OGT, OSBPL8, PIK3R1, PPARG, PRKCI, RAF1, RHEB, RPTOR, SIRT1, SOCS1, SOCS3, STAT1, TLR9, UCP2]	cellular response to insulin stimulus	1.83364e-07	0.00031557
GO:0034599	[ANXA1, ATF4, AXL, BCL2, CASP3, ETS1, FBXW7, G6PD, HIF1A, HMOX1, KLF4, MAPK7, MCL1, MDM2, MET, MMP3, PKD2, PPIF, PTPRK, PXDN, RHOB, SIRT1, SLC25A24, SOD3, SPHK1, THBS1, TP53, TP53INP1, TPM1, TXN2, ZNF622]	cellular response to oxidative stress	1.84409e-07	0.000317184
GO:0043122	[AJUBA, CARD8, CD40, CHUK, CTNNB1, ESR1, FADD, FASLG, GJA1, HMOX1, IKBKB, IKBKE, IL10, IRAK1, LTF, MYD88, PELI1, PPP5C, PTGS2, RHOA, RIPK1, S100A12, SIRT1, SPHK1, SQSTM1, STAT1, TAB2, TLR4, TLR7, TLR9, TNF, TRAF6, TRIM32]	regulation of I-kappaB kinase/NF-kappaB signaling	1.88473e-07	0.000323984
GO:0060541	[BMPR2, CREB1, CTGF, CTNNB1, CUX1, DICER1, EGFR, EIF4E, FBXW7, FGF2, FGF7, FGFR1, FGFR3, FOXP1, GPSM2, HOXA5, ID1, IGF1, LIPA, NFIB, NRAS, PSEN2, RDH10, SFTPD, SMAD2, SPRY2, TCF21, TGFBR2, TIMELESS, TNF, VEGFA, WT1, ZFPM2]	respiratory system development	1.88473e-07	0.000323984
GO:0001666	[AJUBA, BACH1, BBC3, BCL2, BDNF, CRP, CSRP1, CXCR4, CYP1A1, E2F1, ETS1, HIF1A, HMOX1, HSP90B1, HYOU1, IRAK1, ITGA2, MDM2, MTOR, MUC1, NF1, NOS2, PMAIP1, PSEN2, PTGS2, RAF1, SIRT1, SMAD4, SOD3, SRF, THBS1, TNF, TP53, TXN2, UCP2, VASN, VEGFA]	response to hypoxia	2.06926e-07	0.000355498
GO:0051301	[ANAPC1, ANAPC15, ANAPC16, ANLN, AURKB, BCL2L1, CCNA2, CCND1, CCND3, CCNE1, CCNE2, CCNF, CDC14A, CDC25A, CDK13, CDK14, CDK4, CDK6, CDKN2A, CENPF, CENPJ, CEP63, CHEK1, CHMP2A, DICER1, DRD3, DUSP12, FGF2, FGF7, FGFR1, FGFR3, HMGA2, IGF1, IGF1R, KIF23, KIF2A, KLHL42, LRIG3, MAPRE1, MSH2, MYC, PDCD6IP, PDE3A, PKN2, PLK1, PRC1, PTEN, RAN, RASA1, RB1, RHOA, RHOB, SAC3D1, SEPT3, SMC1A, SPC25, TACC1, TIM…	cell division	2.08973e-07	0.000358807
GO:0045089	[CADM1, CD1D, CHUK, CREB1, DMBT1, FADD, HSP90B1, IFNB1, IGF2BP1, IKBKB, IKBKE, IRAK1, IRAK2, ITCH, JUN, KRAS, LBP, LTF, MAP2K1, MAP2K4, MAP2K7, MAPK3, MAPK7, MAPKAPK2, MEF2A, MYD88, NRAS, PELI1, PGLYRP1, PGLYRP2, PKN2, PPP3CA, RAF1, RIPK1, TAB2, TLR1, TLR10, TLR4, TLR7, TLR9, TRAF6, UNC93B1]	positive regulation of innate immune response	2.13189e-07	0.000365833
GO:0043434	[ANXA1, ATP6V0A1, ATP6V1B2, ATP6V1C1, ATP6V1F, BSG, BTG2, CCNA2, CREB1, CRHBP, CTGF, CTNNB1, EGR2, EIF4E, EIF4EBP2, FADS1, FGF16, FGF2, FGF7, FGFR1, FGFR3, GFPT1, GJA1, GRB10, GRB2, IGF1R, IGFBP5, IL10, IRS1, KRAS, MAP2K1, MAPK3, MDM2, MTOR, NRAS, OGT, OSBPL8, PIK3R1, PPARG, PRKCI, PXDN, RAF1, RHEB, RPTOR, SIRT1, SOCS1, SOCS3, STAT1, STAT3, TLR9, UCP2, WNT1]	response to peptide hormone	2.20946e-07	0.000378922
GO:1901653	[ATP6V0A1, ATP6V1B2, ATP6V1C1, ATP6V1F, CRHBP, CTNNB1, EIF4E, EIF4EBP2, FGF16, FGF2, FGF7, FGFR1, FGFR3, GFPT1, GRB10, GRB2, IGF1R, IRS1, KLF15, KLF4, KLF5, KRAS, MAP2K1, MAPK3, MDM2, MTOR, NRAS, OGT, OSBPL8, PIK3R1, PPARG, PRKCI, PXDN, RAF1, RHEB, RPTOR, SIRT1, SOCS1, SOCS3, STAT1, STAT3, TLR9, UCP2, WNT1]	cellular response to peptide	2.29146e-07	0.000392756
GO:0050679	[BMPR2, CCND1, CCR3, CTNNB1, EGFR, ERBB2, FGF2, FGF7, FGFR3, FOXP1, HIF1A, IGF1, IQGAP3, ITGB3, JUN, LAMC1, MTOR, MYC, NF1, NRP1, RPTOR, SMO, SMOX, TCF7L2, TGFBR1, TP63, VEGFA]	positive regulation of epithelial cell proliferation	2.365e-07	0.000405124
GO:0065003	[ADAR, AGO4, AHNAK, AJUBA, ALOX5AP, ANLN, ANP32B, ANXA2, AR, ARFIP1, ARFIP2, ARL2, ATP6V0A1, AURKB, BAX, BBC3, BCL2L11, BMF, CAND1, CAPG, CD40, CDKN2A, CENPF, CENPJ, CEP63, CHAF1A, CHMP2A, CHORDC1, CLINT1, CNOT6, COL1A2, CRP, CSNK1D, CSRP1, CTNNB1, DICER1, EIF3J, FADD, FAS, FERMT2, FN1, GCFC2, GCH1, GEMIN7, GFPT1, GJA1, GRB2, HIST1H4A, HMGA1, HMGA2, HMOX1, IGF1R, IL1RAP, IPO4, IRAK1, JUN, KCNJ2, …	macromolecular complex assembly	2.38959e-07	0.000409097
GO:0034134	[CHUK, CREB1, IKBKB, IRAK1, IRAK2, JUN, MAP2K1, MAP2K4, MAP2K7, MAPK3, MAPK7, MAPKAPK2, MEF2A, MYD88, PELI1, TAB2, TLR4, TRAF6]	toll-like receptor 2 signaling pathway	2.39733e-07	0.000410184
GO:0015031	[ADAR, ANP32B, ANXA1, ANXA2, AP2M1, AP3B1, AP3D1, ARCN1, ARF3, ARF4, ARFIP1, ARL2, ATG3, ATG9A, ATP6V0A1, ATP6V1B2, ATP6V1C1, ATP6V1F, BAMBI, BET1, BSG, CADM1, CARD8, CD40, CDKN1A, CDKN2A, CENPF, CHMP2A, CHORDC1, CRP, CSF1R, CSRP1, DDX19B, DMBT1, DNAJC19, DRD3, EGFR, EGR2, ERP29, FBXW7, FOXP1, GJA1, GOLGA7, GOLPH3L, GPAM, GRPEL2, HIF1A, HPS4, HSP90B1, IGF1, IL10, IL1RN, IL36RN, IPO4, IRS1, JUN, K…	protein transport	2.41933e-07	0.000413705
GO:0051170	[ADAR, BAMBI, CDKN1A, CHORDC1, EGFR, IGF1, IL10, JUN, KPNA3, MAPK7, MDFI, MTOR, NF1, PBLD, PIK3R1, PKD2, POLA2, PPP3CA, PTGS2, RAB23, RAN, RHOA, SIRT1, SMAD4, SMO, SMOX, SPHK1, STAT3, TCF7L2, TGFBR1, TLR4, TLR7, TLR9, TNF, TP53, WNT3A]	nuclear import	2.6055e-07	0.00044528
GO:0051052	[APAF1, BAX, BMPR2, BRCA1, CASP3, CD40, CDK9, CDKN1A, CDKN2A, CEBPG, CHEK1, CXCL8, DFFA, DNMT3A, DUSP12, EGFR, EHMT2, FBXW7, GJA1, HMGA2, ID3, IGF1, IGF1R, IL10, JUN, KITLG, KLF4, LRIG3, MAP2K4, MCPH1, MSH2, MYC, NF2, PPARG, SIRT1, SMC1A, SPI1, TOP2A, TP53]	regulation of DNA metabolic process	2.65239e-07	0.000453029
GO:0032944	[BCL2, CASP3, CD1D, CD40, CDKN1A, CDKN2A, CEBPB, CSF1, CTLA4, CTNNB1, ERBB2, FADD, GPAM, IGF1, IL10, IL13RA1, INPP5D, ITCH, MYD88, PELI1, PNP, PRDM1, S100A9, SFTPD, TAC1, TLR4, TNFSF9, TRAF6, WNT3A]	regulation of mononuclear cell proliferation	2.7001e-07	0.000460906
GO:0033043	[AICDA, ANAPC1, ANAPC15, ANLN, ANXA1, ANXA2, ARFIP1, ARFIP2, ARL2, ASXL2, ATG3, AURKB, BAK1, BAX, BBC3, BCL2, BCL2L1, BCL2L11, BMF, BRCA1, CAPG, CCNF, CDK13, CDK9, CDKN2A, CENPF, CENPJ, CFL2, CHEK1, CHMP2A, CHORDC1, CNOT6, CSF1R, CTGF, CTNNB1, DRD3, DUSP12, E2F1, EML4, F11R, FBXW7, FGFR3, GRB2, HMGA1, HPS4, IGF1, IGF1R, JARID2, LRIG3, LRP1, MAP2K1, MAP3K12, MAPK3, MAPRE1, MCPH1, METAP1, MLLT11, M…	regulation of organelle organization	2.84485e-07	0.000485332
GO:2000379	[AGTR1, CDKN1A, CRP, CSRP1, EGFR, ESR1, F2, GRB2, KLF4, PITX3, PKD2, PTGS2, RIPK1, TGFBR2, THBS1, TLR4, TNF, TP53]	positive regulation of reactive oxygen species metabolic process	2.91045e-07	0.000496232
GO:0018108	[APP, AXL, CD40, CD44, CSF1R, DDR1, DYRK1A, EGFR, ERBB2, ERBB3, FBXW7, FGF7, FGFR1, FGFR3, FLT3, IGF1, IGF1R, IL11, IL6R, ITGA5, ITGB3, JAK1, KITLG, MAP2K1, MAP2K4, MAP2K7, MAPK3, MET, MTOR, NF2, NRP1, PKN2, PSEN2, PXDN, S100A9, SCYL1, SNX6, SOCS1, SOCS5, TP53, VEGFA, WEE1, WNT3A]	peptidyl-tyrosine phosphorylation	2.93891e-07	0.00050079
GO:0016049	[ADIPOR2, AGTR1, APP, AR, BCL2, BDNF, BMPR2, CADM1, CDKN1A, CDKN2A, CFH, CRIM1, CTGF, CYR61, DDR1, DDX5, EI24, ERBB2, F2, FN1, IGFBP3, IGFBP5, IP6K2, ITCH, ITGB3, LAMC1, MAP2K4, MTOR, MTPN, NOTCH2, NRP1, POU4F2, PPARG, PTPRJ, RPTOR, RTN4, S100A9, SERPINE2, SH3BP4, SIRT1, SMAD4, SOCS5, SPHK1, SRF, SYT1, TAF9B, TGFBR1, TGFBR2, TP53, TRIM32, VEGFA, WNT3A, WT1]	cell growth	2.94421e-07	0.0005014
GO:0071702	[ADAR, ADIPOR2, AGTR1, ANP32B, ANXA1, ANXA2, AP2M1, AP3B1, AP3D1, APLN, ARCN1, ARF3, ARF4, ARFIP1, ARL2, ATG3, ATG9A, ATP6V0A1, ATP6V1B2, ATP6V1C1, ATP6V1F, BAMBI, BDNF, BET1, BSG, CA12, CADM1, CARD8, CD40, CDKN1A, CDKN2A, CENPF, CHMP2A, CHORDC1, CREBL2, CRHBP, CRP, CSF1R, CSRP1, DDX19B, DMBT1, DNAJC19, DRD3, EGFR, EGR2, EIF4E, ERP29, FBXW7, FOXP1, GJA1, GOLGA7, GOLPH3L, GPAM, GRB10, GRPEL2, HIF1…	organic substance transport	2.95316e-07	0.000502628
GO:0007249	[AJUBA, CARD8, CD40, CHUK, CTNNB1, ESR1, FADD, FASLG, GJA1, HACD3, HMOX1, IKBKB, IKBKE, IL10, IRAK1, IRAK2, LTF, MYD88, PELI1, PPP5C, PTGS2, RHOA, RIPK1, S100A12, SIRT1, SPHK1, SQSTM1, STAT1, TAB2, TLR4, TLR7, TLR9, TNF, TRAF6, TRIM32]	I-kappaB kinase/NF-kappaB signaling	2.97806e-07	0.000506568
GO:0007166	[ADAMTS1, ADAR, ADGRG1, ADIPOR2, AGO4, AGRN, AGTR1, ANXA1, AP2M1, APP, AR, ARF4, ARHGDIA, ARHGEF18, ATF4, ATOH8, ATP6V0A1, ATP6V1B2, ATP6V1C1, ATP6V1F, AXL, BAK1, BAMBI, BAX, BCL2, BCL2L1, BCL2L11, BCL2L2, BDNF, BMPR1B, BMPR2, BRCA1, BSG, CASP3, CASP9, CCND1, CCNE1, CCR3, CCR5, CD40, CD44, CD47, CDH5, CDK14, CDK6, CDK9, CDKN1A, CDKN1C, CHST11, CHSY1, CHUK, CNOT6, COL1A2, CPEB4, CREB1, CRHBP, CRIM…	cell surface receptor signaling pathway	3.05783e-07	0.000519832
GO:0060537	[BCL2, BDNF, BTG2, CENPF, DDX5, DICER1, DSG2, DSP, EGR2, FGF2, FGFR1, FOXP1, GJA1, HDAC4, HOXD10, ID2, IGFBP5, KLF5, MAP2K4, MEF2A, MEF2D, MEOX2, MET, MTPN, NF1, NRAS, PKD2, PPP3CA, PTEN, RB1, S1PR1, SMAD1, SMO, SMOX, SRF, TCF21, TCF7L2, TGFBR2, TP63, TPM1, VEGFA, WNT3A, WT1, ZFPM2]	muscle tissue development	3.13586e-07	0.000532782
GO:0002218	[CHUK, CREB1, DMBT1, FADD, HSP90B1, IKBKB, IKBKE, IRAK1, IRAK2, ITCH, JUN, KRAS, LBP, LTF, MAP2K1, MAP2K4, MAP2K7, MAPK3, MAPK7, MAPKAPK2, MEF2A, MYD88, NRAS, PELI1, PGLYRP1, PGLYRP2, PKN2, PPP3CA, RAF1, RIPK1, TAB2, TLR1, TLR10, TLR4, TLR7, TLR9, TRAF6, UNC93B1]	activation of innate immune response	3.36925e-07	0.000572098
GO:0018212	[APP, AXL, CD40, CD44, CSF1R, DDR1, DYRK1A, EGFR, ERBB2, ERBB3, FBXW7, FGF7, FGFR1, FGFR3, FLT3, IGF1, IGF1R, IL11, IL6R, ITGA5, ITGB3, JAK1, KITLG, MAP2K1, MAP2K4, MAP2K7, MAPK3, MET, MTOR, NF2, NRP1, PKN2, PSEN2, PXDN, S100A9, SCYL1, SNX6, SOCS1, SOCS5, TP53, VEGFA, WEE1, WNT3A]	peptidyl-tyrosine modification	3.44289e-07	0.000584259
GO:0030217	[ANXA1, AP3B1, AP3D1, BCL2, CD1D, CDK6, CDKN2A, CTLA4, CTNNB1, ERBB2, FADD, FAS, FLT3, FOXP1, IFNB1, IKZF1, IL1RL2, IL36B, MAFB, MYB, PNP, PREX1, RUNX2, SATB1, SOCS5, SRF, TGFBR2, TNFSF9, TP53, WNT1]	T cell differentiation	3.48666e-07	0.000591337
GO:0060322	[ADGRG1, AMIGO2, ANP32B, APAF1, APP, ARCN1, ARF4, ARID1A, AXL, BAK1, BAX, BCL2, BCL2L11, BMPR2, BTG2, CADM1, CDK5RAP1, CDK5RAP3, CDK6, CREB1, CTNNB1, CXCR4, DICER1, E2F1, EGFR, EGR2, ETS1, FGF2, FGFR1, FGFR3, G6PD, GAK, HIF1A, HMGA2, HOXA1, ID2, IGF1, IGF1R, IKZF1, MAFB, MCPH1, MET, MTPN, NF1, NF2, NFIB, NFIX, NOTCH3, NRP1, OMA1, PAFAH1B2, PITX3, PSEN2, PTEN, RHOA, RTN4, S1PR1, SERPINE2, SGPL1, S…	head development	3.53864e-07	0.0005998
GO:0046824	[ANP32B, BAMBI, EGFR, IGF1, MDM2, NEDD4, PIK3R1, PPP3CA, PTGS2, RHOA, SMAD4, SMO, SMOX, SPHK1, TCF7L2, TGFBR1, TLR4, TLR7, TLR9, TNF, WNT3A]	positive regulation of nucleocytoplasmic transport	3.56645e-07	0.000604157
GO:0048010	[AXL, BMPR2, CDH5, GRB10, HIF1A, ITGA5, ITGB3, KRAS, MAP2K1, MAPK12, MAPK3, MAPKAPK2, MTOR, NEDD4, NRAS, NRP1, PIK3R1, PKN2, PXDN, RAF1, RASA1, RHOA, SPHK1, VEGFA]	vascular endothelial growth factor receptor signaling pathway	3.63345e-07	0.000615143
GO:0030182	[AGRN, AP2M1, APP, ARHGDIA, BCL2, BDNF, BMPR1B, BMPR2, BNIP2, BTG2, CAP1, CAPRIN1, CASP3, CDK5RAP1, CDK5RAP3, CDKN1C, CEBPB, CFL2, CREB1, CRP, CSRP1, CTNNB1, CUX1, CXCR4, DICER1, EGFR, EGR2, ERBB2, FGFR1, FGFR3, FN1, FOXP1, GJA1, GRB2, HAND2, HIF1A, HOXA1, HOXC8, HOXD10, ID2, ID3, IGF1R, ITGA2, ITGA5, ITGB3, JAG1, JUN, KRAS, LAMC1, LIN28A, MAP2K1, MAPK3, MEF2A, MEIS1, MET, MMD, MTPN, MYO10, NCOA3…	neuron differentiation	3.66451e-07	0.000620036
GO:0050776	[ADAR, AGO4, BAX, BCL2, C8A, CADM1, CASP9, CD1D, CD40, CDKN1A, CFH, CHUK, CREB1, CRP, CSRP1, CTLA4, DMBT1, EGFR, ERBB2, ERBB3, FADD, FGF16, FGF2, FGF7, FGFR1, FGFR3, GRB2, HMOX1, HSP90B1, IFNB1, IGF2BP1, IKBKB, IKBKE, IL10, INPP5D, IRAK1, IRAK2, IRS1, ITCH, JAK1, JUN, KCNN4, KITLG, KRAS, LBP, LTF, MAP2K1, MAP2K4, MAP2K7, MAPK3, MAPK7, MAPKAPK2, MDM2, MEF2A, MICA, MOV10, MTOR, MYB, MYD88, MYO10, M…	regulation of immune response	3.74679e-07	0.000633582
GO:0045638	[CDK6, CTNNB1, HIST1H4A, HMGB3, HOXA5, HOXA7, HOXB8, INPP5D, KLF13, LTF, MAFB, MEIS1, MYC, NF1, PIK3R1, RUNX1, TLR4]	negative regulation of myeloid cell differentiation	3.87597e-07	0.00065504
GO:0045670	[ASXL2, CEBPB, CREB1, CSF1, CTNNB1, FAM213A, INPP5D, LTF, MAFB, MTOR, NF1, PIK3R1, TLR4, TNF, TRAF6]	regulation of osteoclast differentiation	4.02196e-07	0.000679309
GO:0061448	[ACTA2, BMPR1B, BMPR2, CD44, CHST11, CHSY1, CSF1, CTGF, CTNNB1, CYR61, DICER1, FGF2, FGFR1, FGFR3, HAND2, HIF1A, HMGA2, HOXA5, HYAL3, ID2, IGF1, MAF, MAPK3, MEF2D, NFIB, RUNX2, SH3PXD2B, SMAD1, SOX5, TGFBR1, TGFBR2, THBS1, TYMS, WT1]	connective tissue development	4.10979e-07	0.000693732
GO:0006913	[ADAR, ANP32B, BAMBI, CDKN1A, CDKN2A, CHORDC1, DDX19B, EGFR, EGR2, EIF4E, IGF1, IL10, JUN, KPNA3, MAPK7, MDFI, MDM2, MTOR, NEDD4, NF1, PBLD, PIK3R1, PKD2, POLA2, PPP3CA, PTGS2, RAB23, RAB34, RAN, RBM8A, RHOA, SET, SIRT1, SMAD4, SMO, SMOX, SPHK1, SRSF9, STAT3, TCF7L2, TGFBR1, TLR4, TLR7, TLR9, TNF, TP53, UHMK1, WNT3A, XPO6]	nucleocytoplasmic transport	4.13885e-07	0.00069781
GO:0035265	[BCL2, BCL2L11, EHMT2, ESR1, FGF2, FGF7, FGFR1, FGFR3, FOXP1, GJA1, IGF1, MAP2K4, PLAG1, PTEN, S1PR1, SERP1, SMAD1, SMAD2, SPRY2, STK3, TCF7L2, TGFBR2, THBS1, WT1, YAP1]	organ growth	4.13817e-07	0.000698109
GO:0010463	[CTNNB1, FGF7, FGFR1, FOXP1, HAND2, IRS1, MYC, NFIB, SMO, SMOX, STAT1, TGFBR2, TP63, VEGFA]	mesenchymal cell proliferation	4.70629e-07	0.00079301
GO:0014013	[CSF1, CTNNB1, CXCR4, DICER1, DRD3, F2, FGFR3, HMGA2, ID2, LIN28A, NF1, OMA1, PLAG1, PPARG, PRKCI, SERPINE2, TCF7L2]	regulation of gliogenesis	4.72981e-07	0.0007965
GO:0045787	[ANXA1, APP, AURKB, BCL2L11, BRCA1, CCND1, CCND3, CDK4, CDKN1A, CDKN2A, CTGF, CUL4B, CYP1A1, DRD3, EGFR, EIF4E, FGFR1, HMGA2, ID2, IGF1, IGF1R, KIF23, MDM2, MUC1, PIM1, PKD2, PKN2, PLK1, PPP2R5C, PTEN, RAD51C, RB1, RHOA, RRP8, SPHK1, TNF, TP53, TP63, TRIM32]	positive regulation of cell cycle	4.82582e-07	0.000812185
GO:0030183	[AICDA, BAK1, BAX, BCL2, CEBPG, FLT3, FOXP1, HDAC4, HMGB3, ID2, IFNB1, IKZF1, IL10, IL11, INPP5D, LRRC8A, MSH2, MYB, PIK3R1, PRDM1, TP53]	B cell differentiation	4.87111e-07	0.00081932
GO:2001237	[AR, BCL2, BCL2L1, BRCA1, HMOX1, IGF1, MAPK7, MCL1, NRP1, PSEN2, RAF1, RB1CC1, RFFL, RIPK1, TCF7L2, TGFBR1, THBS1, TNF, VEGFA, YAP1]	negative regulation of extrinsic apoptotic signaling pathway	5.12835e-07	0.000862075
GO:0040029	[ADAR, AGO4, AICDA, AJUBA, ARID1A, ARID4B, BRCA1, CHEK1, CNOT6, DICER1, DNMT3A, EHMT1, EHMT2, GTF2H1, HDAC4, HIST1H4A, HMGA1, JARID2, KCNQ1, LIN28A, MOV10, MTRR, POLR2K, RAN, RRP8, SIRT1, SMAD1, SMAD2, SMARCA5, SPI1, SUZ12, TRIM71, UHRF1]	regulation of gene expression, epigenetic	5.14676e-07	0.000864656
GO:0032675	[CEBPB, IL10, IL1RL2, IL36A, IL36B, IL36G, IL36RN, IL6R, INPP5D, LBP, MAPKAPK2, MYD88, TLR1, TLR4, TLR7, TLR9, TNF, TNFSF9, TRAF6]	regulation of interleukin-6 production	5.22565e-07	0.000877387
GO:0090130	[ACTA2, ANLN, BMPR2, CORO1C, ETS1, FGF16, FGF2, FGF7, FOXP1, HIF1A, ID1, ITGA2, ITGB3, KLF4, MET, NF1, NRP1, PBLD, PKN2, PLXND1, PTEN, PTGS2, SH3BGRL3, SRF, STAT1, TAC1, TACSTD2, TGFBR1, TGFBR2, THBS1, VEGFA, ZEB2]	tissue migration	5.27652e-07	0.0008854
GO:0071822	[AHNAK, AJUBA, ALOX5AP, ANLN, ANP32B, ANXA2, AR, ARFIP1, ARFIP2, ARID1A, ARID2, ARL2, ATP6V0A1, AURKB, BAX, BBC3, BCL2, BCL2L11, BMF, CAND1, CAPG, CD40, CENPF, CENPJ, CEP63, CFL2, CHAF1A, CHMP2A, CHORDC1, CLINT1, COL1A2, CRP, CSNK1D, CSRP1, CTGF, CTNNB1, DICER1, DSP, EML4, FADD, FAS, FERMT2, FN1, FSCN1, GAK, GCH1, GFPT1, GJA1, GRB2, HIST1H4A, HMGA1, HMOX1, HSP90B1, IGF1R, IL1RAP, IPO4, IRAK1, JUN…	protein complex subunit organization	5.4933e-07	0.000921227
GO:0006260	[BRCA1, CCNE1, CCNE2, CDC25A, CDK9, CHAF1A, CHEK1, DTD1, EGFR, EHMT2, FBXW7, HMGA1, ID3, IGF1, IGF1R, ING4, JUN, KITLG, KLF4, LRIG3, MAP2K4, MCM10, MGME1, NF2, NFIA, NFIB, NFIX, POLA1, POLA2, POLD2, POLE2, POLE3, PPARG, PRIM1, PRIMPOL, PTEN, PURA, SET, SIRT1, SMC1A, TOP2A, TP53]	DNA replication	5.58901e-07	0.000936718
GO:0014706	[BCL2, BDNF, BTG2, CENPF, DDX5, DICER1, DSG2, DSP, EGR2, FGF2, FGFR1, FOXP1, GJA1, HDAC4, HOXD10, ID2, IGFBP5, KLF5, MAP2K4, MEF2A, MEF2D, MEOX2, MET, MTPN, NF1, NRAS, PPP3CA, PTEN, RB1, S1PR1, SMAD1, SMO, SMOX, SRF, TCF21, TCF7L2, TGFBR2, TPM1, VEGFA, WNT3A, WT1, ZFPM2]	striated muscle tissue development	5.58901e-07	0.000936718
GO:0032940	[AGTR1, ANXA1, APLN, APP, ARFIP1, ARL2, AXL, BDNF, BRPF3, CADM1, CALU, CAP1, CARD8, CCL8, CD40, CHMP2A, CHORDC1, CREB1, CRHBP, CRP, CSF1R, CSRP1, CTGF, DRD3, ERP29, FGF7, FN1, FOXP1, GJA1, GOLPH3L, GPAM, HIF1A, HMGA2, HMOX1, IGF1, IL10, IL11, IL1RN, IL36RN, IRS1, ITGB3, KCNN4, KLF5, LAMP2, LIN7C, MARCKS, NF1, NLGN1, NOS2, NOTCH2, PANX1, PDCD6IP, PNP, PPP3CA, RAB11FIP2, RAB21, RAB27B, RUNX1, S100A…	secretion by cell	5.69996e-07	0.000954743
GO:0061180	[BAX, CCND1, CEBPB, CHUK, CSF1, CSF1R, DDR1, ESR1, FGF2, HIF1A, HOXA5, ID2, IQGAP3, NCOA3, SLC12A2, SMO, SMOX]	mammary gland epithelium development	5.7509e-07	0.0009627
GO:0070227	[AURKB, BAK1, BAX, BBC3, BCL2L11, DFFA, FADD, FAS, FASLG, FOXP1, GPAM, HIF1A, IL10, PTEN, RIPK1, S100A9, TP53]	lymphocyte apoptotic process	5.7509e-07	0.0009627
GO:0008635	[APAF1, BAK1, BAX, CASP3, CASP7, CASP9]	activation of cysteine-type endopeptidase activity involved in apoptotic process by cytochrome c	5.80554e-07	0.000971266
GO:0051169	[ADAR, ANP32B, BAMBI, CDKN1A, CDKN2A, CHORDC1, DDX19B, EGFR, EGR2, EIF4E, IGF1, IL10, JUN, KPNA3, MAPK7, MDFI, MDM2, MTOR, NEDD4, NF1, PBLD, PIK3R1, PKD2, POLA2, PPP3CA, PTGS2, RAB23, RAB34, RAN, RBM8A, RHOA, SET, SIRT1, SMAD4, SMO, SMOX, SPHK1, SRSF9, STAT3, TCF7L2, TGFBR1, TLR4, TLR7, TLR9, TNF, TP53, UHMK1, WNT3A, XPO6]	nuclear transport	5.84464e-07	0.000977224
GO:0031098	[CREB1, CTGF, HACD3, HIPK3, IGF1R, IL1RN, IRAK1, IRAK2, ITCH, JUN, MAP2K1, MAP2K4, MAP2K7, MAP3K12, MAPK3, MAPK7, MAPKAPK2, MDFI, MEF2A, MYC, MYD88, PAK6, PDCD4, PKN2, RB1CC1, RIPK1, SDCBP, STK3, TAB2, TLR4, TLR9, TNF, TRAF6, VEGFA, ZEB2, ZNF622]	stress-activated protein kinase signaling cascade	5.92407e-07	0.000989912
