# Supplementary material for: Distribution of ncRNAs expression across hypothalamic-pituitary-gonadal axis in Capra hircus
Source: BMC Genomics. 2018 May 30;19:417. doi: 10.1186/s12864-018-4767-x (PMC5977473; doi:10.1186/s12864-018-4767-x)
Supplement: Supplementary file 8 — Novel miRNA mature sequences in fasta format. Fasta headers report the absolute genomic start position of the sequence or the ID of the similar miRNA for novel miRNA detected by similarity to other species (cow, sheep or horse). (TXT 16 kb) [file 12864_2018_4767_MOESM8_ESM.txt]

>Novel:bta-miR-26a
UUCAAGUAAUUCAGGAUAGGUU
>Novel:bta-miR-10a
UACCCUGUAGAUCCGAAUUUGU
>Novel:bta-miR-143
UGAGAUGAAGCACUGUAGCU
>Novel:bta-miR-148a
UCAGUGCAUCACAGAACUUUGU
>Novel:bta-miR-22-3p
AAGCUGCCAGUUGAAGAACUGU
>Novel:bta-miR-27a-3p
UUCACAGUGGCUAAGUUCUGC
>Novel:bta-let-7f
UGAGGUAGGAGGUUGUAUAGUU
>Novel:bta-miR-127
UCGGAUCCGUCUGAGCUUGGCU
>Novel:bta-miR-411a
AUAGUAGACCGUAUAGCGUACG
>Novel:bta-miR-186
CAAAGAAUUCUCCUUGGGA
>Novel:bta-miR-191
CAACGGAAUCCCAAAAGCAGCUG
>Novel:bta-miR-125a
UCCCUGAGACCCUAACUUGUGAU
>Novel:bta-miR-99a-5p
AACCCGUAGAUCCGAACUUGU
>Novel:bta-miR-181a
AACAUUCAACGCUGUCGGUGAG
>Novel:CM001739.1_7003
CUAAAUCAUAGGAUUGCUGUGA
>Novel:bta-miR-30d
UGUAAACAUCCCCGACUGGA
>Novel:bta-miR-151-5p
UCGAGGAGCUCACAGUCU
>Novel:bta-miR-9-5p
UCUUUGGUUAUCUAGCUGUAUGA
>Novel:bta-miR-16b
UAGCAGCACAUCAUGGUUUACA
>Novel:bta-miR-29b
UAGCACCAUUUGAAAUCAGUGUU
>Novel:bta-miR-21-5p
UAGCUUAUCAGACUGAUGUUGA
>Novel:bta-miR-204
UUCCCUUUGUCAUCCUUUGCCC
>Novel:bta-miR-7
UGGAAGACUAGUGAUUUUGUUGU
>Novel:CM001730.1_5341
CAUCAUCGUCUCAAAUGAGUCU
>Novel:bta-miR-92a
AAUUGCACGGUAUCCAUCUGCG
>Novel:bta-miR-129-3p
AAGCCCUUACCCCAAAAAGCAU
>Novel:bta-miR-103
AGCAGCAUUGUACAGGGCUAU
>Novel:bta-miR-199a-3p
ACAGUAGUCUGCACAUUGGUU
>Novel:bta-miR-410
AAUAUAACACAGAUGGCCUGU
>Novel:bta-miR-335
UCAAGAGCAAUAACGAAAAAUG
>Novel:bta-miR-23a
AUCACAUUGCCAGGGAUUUCC
>Novel:bta-miR-660
UACCCAUUGCAUAUCGGAGCUG
>Novel:eca-miR-409-3p
GAAUGUUGCUCGGUGAACCCCU
>Novel:bta-miR-221
AGCUACAUUGUCUGCUGGGUUU
>Novel:bta-miR-129
UUUUUUGCUGGAACAUUUCU
>Novel:bta-miR-380-3p
UAUGUAAUGUGGUCCACGUCU
>Novel:bta-miR-200c
UAAUACUGUCUGGUAAUGCCG
>Novel:bta-miR-153
UUGCAUAGUCACAAAAGUGAUC
>Novel:bta-miR-200a
UAACACUGUCUGGUAAAGAUG
>Novel:eca-miR-28-3p
CACUAGAUUGAGAGCUCCUGGA
>Novel:CM001727.1_4569
ACCACAGGGUAGAACCACGGAC
>Novel:bta-miR-532
CAUGCCUUGAGUGUAGGACCGU
>Novel:bta-miR-2284j
AAAAAGUUCAUUUGGGUUUU
>Novel:bta-miR-6119-5p
AGAGGUAAAAAAUUGAUUUGACU
>Novel:bta-miR-128
UCACAGUGAACCGGUCUCUUU
>Novel:bta-miR-130a
CAGUGCAAUAGUAUUGUCAAAGC
>Novel:eca-miR-340-5p
UUAUAAAGCAAUGAGACUGAUU
>Novel:bta-miR-19a
UGUGCAAAUCCAUGCAAAACUG
>Novel:bta-miR-369-3p
AAUAAUACAUGGUUGAUCUUU
>Novel:bta-miR-138
AGCUGGUGUUGUGAAUCAGGCCG
>Novel:bta-miR-320a
AAAAGCUGGGUUUAGAGAA
>Novel:CM001738.1_6739
CAUCUAGACUGUGAGCUUCUAGA
>Novel:bta-miR-769
AGAGACCUAGGGCCAUUCUGAA
>Novel:bta-miR-219-3p
AGAAUUGUGGCUGGACAUCUGU
>Novel:bta-miR-183
UAUGGCACUGGUAGAAUUCACU
>Novel:bta-miR-20a
AAAAGUGCUUACAGUGCAGGUAG
>Novel:oar-miR-3958-3p
AGAUAUUGCACGGUUGAUCUCU
>Novel:bta-miR-34b
AGGCAGUGUAUUGUUAGCUGGCU
>Novel:bta-miR-374a
AUAUAAUACAACCUGCUAAGU
>Novel:bta-miR-378
ACUGGACUUGGAGUCAGAAGGC
>Novel:bta-miR-361
UUAUCAGAAUCUCCAGGGGUAC
>Novel:bta-miR-31
AGGCAAGAUGCUGGCAUAGCUG
>Novel:bta-miR-135a
UAUGGCUUUUCAUUCCUAUGUGA
>Novel:CM001739.1_7240
AUGCACCUGGGCAAGGAUUCUGA
>Novel:bta-miR-379
UGGUAGACUAUGGAACGUAGGC
>Novel:bta-miR-874
CUGCCCUGGCCCGAGGGACCGAC
>Novel:eca-miR-323-3p
CACAUUACACGGUCGACCUCU
>Novel:bta-miR-495
AAACAAACAUGGUGCACUUCUU
>Novel:oar-miR-3959-5p
GGUUGAUCAGAGAACAUACAUU
>Novel:eca-miR-376c
AACAUAGAGGAAAAUCCACAUU
>Novel:oar-miR-432
UCUUGGAGUAGGUCAUUGGGUGG
>Novel:eca-miR-450b-5p
UUUUGCAACAUGUUCCUGAAU
>Novel:bta-miR-421
AUCAACAGACAUUAAUUGGGCGC
>Novel:CM001730.1_5428
GUAGAUUCUCCUUCUAUGAGU
>Novel:bta-miR-146b
UGAGAACUGAAUUCCAUAGGUU
>Novel:bta-miR-3431
CCUCAGUCAGCCUUGUGGAUGU
>Novel:eca-miR-542-3p
UGUGACAGAUUGAUAACUGAAA
>Novel:bta-miR-197
UUCACCACCUUCUCCACCCAGC
>Novel:bta-miR-218
UUGUGCUUGAUCUAACCAUGU
>Novel:bta-miR-382
GAAGUUGUUCGUGGUGGAUUCG
>Novel:CM001713.1_1072
ACUUUUGCCCCUAGUAACGGACU
>Novel:CM001722.1_3487
AGGGUUGGGCGGAGGCUUUCCU
>Novel:bta-miR-873
GCAGGAACUUGUGAGUCUCCU
>Novel:eca-miR-299
UAUGUGGGAGAAUGCAGAACAGUC
>Novel:bta-miR-655
AUAAUACAUGGUUAACCUCUCU
>Novel:bta-miR-326
CCUCUGGGCCCUUCCUCCAGC
>Novel:CM001713.1_1132
CACUGGAGUUUUGUUUCAACAUU
>Novel:oar-miR-154b-5p
AGAGGUCUUCCAUGGUGCAUUCG
>Novel:bta-miR-450a
UUUUGCGAUGUGUUCCUAAUAU
>Novel:bta-miR-155
UUAAUGCUAAUCGUGAUAGGGGU
>Novel:bta-miR-133a
UUUGGUCCCCUUCAACCAGCU
>Novel:bta-miR-205
UCCUUCAUUCCACCGGAGUCUG
>Novel:bta-miR-494
UGAAACAUACACGGGAAACCUCU
>Novel:eca-miR-652
AAUGGCGCCACUAGGGUUGUGC
>Novel:bta-miR-383
AGAUCAGAAGGUGAUUGUGGCU
>Novel:bta-miR-96
UUUGGCACUAGCACAUUUUUGCU
>Novel:bta-miR-1388-5p
AGGACUGUCCAACCUGAGAAU
>Novel:bta-miR-193a-3p
AACUGGCCCACAAAGUCCCGCU
>Novel:bta-miR-194
UGUAACAGCAACUCCAUGUGGA
>Novel:bta-miR-1343-3p
GUCCUGGGUCCUGGCCCUGAGG
>Novel:bta-miR-543
AAACAUUCGCGGUGCACUUCUU
>Novel:bta-miR-370
GCCUGCUGGGGUGGAACCUGGU
>Novel:bta-miR-202
UUCCUAUGGCAAUCUCUCU
>Novel:bta-miR-324
CGCAUCCCCUAGGGCAUUGGUGU
>Novel:bta-miR-490
CAACCUGGAGGACUCCAUGCUGU
>Novel:bta-miR-582
UUACAGUUGUUCAACCAGUUAC
>Novel:bta-miR-329a
AACACACCUGGUUAACCUCUU
>Novel:eca-miR-485-3p
GUCAUACACGGCUCUCCUCUCU
>Novel:bta-miR-628
AUGCUGACAUAUUUACUAGAGG
>Novel:bta-miR-1298
UUCAUUCGGCUGUCCAGAUGUA
>Novel:bta-miR-505
CGUCAACACUUGCUGGUUUCCU
>Novel:bta-miR-2312
AAAACCUGAAUGAACCUUUUGU
>Novel:bta-miR-541
UGGUGGGCACAGAAUCCGGCCU
>Novel:bta-miR-551a
GCGACCCAUACUUGGUUUCAGA
>Novel:bta-miR-665
ACCAGUAGGCCGAGGCCCCUC
>Novel:CM001715.1_1726
UGCCCCGAGGCUUGUGAAGCUC
>Novel:CM001726.1_4506
ACUCUUUCCCUGUUGCACUACU
>Novel:bta-miR-2483-5p
CGUCAACCAUCCAGCUGUUUGA
>Novel:bta-miR-345-5p
GCUGACUCCUAGUCCAGUGCU
>Novel:bta-miR-196a
UAGGUAGUUUCAUGUUGUUGGG
>Novel:bta-miR-216a
UAAUCUCAGCUGGCAACUGUGA
>Novel:bta-miR-2284z
CAAAAAGUUCGUUUGGGUUUUU
>Novel:bta-miR-487a
AAUCAUACACGGUUCACCUACU
>Novel:bta-miR-362-5p
AAUCCUUGGAACCUAGGUGUGAGU
>Novel:bta-miR-6529a
GAGAGAUCAGAGGCGCAGAGU
>Novel:bta-miR-1185
AGAGGAUACCCUUUGUAUGUUC
>Novel:oar-miR-544-5p
UCUUGUUAAAAGGUAGAUUCU
>Novel:oar-miR-493-5p
UUGUACAUGGUAGGCUUUCAUU
>Novel:bta-miR-1296
UUAGGGCCCUGGCUCCAUCUCC
>Novel:bta-miR-3432a
UGCGGGAUCUUUAGUUGUGGCG
>Novel:bta-miR-491
AGUGGGGAACCCUUCCAUGAGG
>Novel:bta-miR-448
UUGCAUAUGUAGGAUGUCCCA
>Novel:bta-miR-365-3p
UAAUGCCCCUAAAAAUCCUUAU
>Novel:bta-miR-188
CAUCCCUUGCAUGGUGGAGGGU
>Novel:bta-miR-144
UACAGUAUAGAUGAUGUACU
>Novel:oar-miR-3957-3p
ACGCACAGCACCUCACUGAGC
>Novel:bta-miR-671
AGGAAGCCCUGGAGGGGCUGGAGG
>Novel:bta-miR-105b
UCAAAUGCUCAGACUCCUGUGGU
>Novel:bta-miR-33a
GUGCAUUGUAGUUGCAUUGC
>Novel:oar-miR-411b-5p
UGGUCGACCAGUUGGAAAGU
>Novel:CM001710.1_117
AUAAACCUGAACGAACUUUUU
>Novel:bta-miR-545-5p
UCAGUAAAUGUUUAUUGGAUGA
>Novel:bta-miR-3613a
UGUUGUACUUUUUUUUUUGUUC
>Novel:CM001728.1_4907
AUCAUGUAUGAUACUGCAAACA
>Novel:CM001714.1_1453
AUGCGGAACCUGCGGAUACG
>Novel:bta-miR-95
UUCAACGGGUAUUUAUUGAGC
>Novel:CM001739.1_7142
UAUAUAUAUAUAUGUACGUAUG
>Novel:bta-miR-147
GUGUGCGGAAAUGCUUCUGCU
>Novel:bta-miR-18b
UAAGGUGCAUCUAGUGCAGUUAG
>Novel:CM001730.1_5564
UCACUGGGCAUCCUCUGCUUU
>Novel:CM001739.1_7183
UACUCAGGAAGGCAUUAUUC
>Novel:CM001735.1_6468
UGGCACCAGCACUGGCGGUGG
>Novel:CM001713.1_1134
AGUGACAUCACAUAUAUGGCGAC
>Novel:CM001719.1_2807
AAAAAUUUGUUCGGGUUUUUCU
>Novel:bta-miR-2284q
GGCCAAAAAGUUUGUUUGGGUU
>Novel:oar-miR-411b-3p
UAUGUCACAUGGUCCACUAAU
>Novel:bta-miR-187
UCGUGUCUUGUGUUGCAGCCGG
>Novel:bta-miR-217
UACUGCAUCAGGAACUGAUUGGA
>Novel:CM001734.1_6279
UUGGCUCUGCGAGGUCGGCUCA
>Novel:bta-miR-1251
ACUCUAGCUGCCAAAGGCGCU
>Novel:bta-miR-2285o
AAACCCGAACGAACUUUUGGGC
>Novel:bta-miR-378d
GUGGACUUCCCUGGUAGCUCAGC
>Novel:bta-miR-134
UGUGACUGGUUGACCAGAGGG
>Novel:bta-miR-1306
CCACCUCCAGCUGCUGCCCACC
>Novel:bta-miR-496
UGAGUAUUACAUGGCCAAUCUC
>Novel:bta-miR-7864
UUUCCUCUCUGCCCCAUAGGGUG
>Novel:CM001711.1_549
AUCCCCAGAUACAAUGGACAAUA
>Novel:CM001719.1_2768
AUGUGAAAUUACCAGUAUUUG
>Novel:bta-miR-2284g
AAAAGUUCCUUUGGGUUUUUGU
>Novel:CM001734.1_6216
GUCAAAAAAUUCGUUUGGGUUU
>Novel:bta-miR-376b
AUCAUAGAGGAAAAUCCAUG
>Novel:bta-miR-656
AAUAUUAUACAGUCAACCUCU
>Novel:CM001711.1_277
AAACUGGAACGAACUUUUUGGCC
>Novel:CM001739.1_7177
UUCACAAGAAGGUGUCAUUC
>Novel:eca-miR-672
AGAGGUUGCCCUUGGUGAAUUC
>Novel:CM001739.1_6915
ACAAGUCUUAUUUGAGCACCUG
>Novel:bta-miR-208a
AUAAGACGAACAAAAGGUUUGU
>Novel:CM001739.1_7186
UGAUUGGUACUUCUUAGAGUGA
>Novel:CM001718.1_2541
AAACCCAAAUGAACUUUUUGGC
>Novel:CM001719.1_2888
CCCAAAUGAACUUGUUGGCC
>Novel:CM001725.1_4137
UAAAGUUUGUUUGGGUUUUU
>Novel:CM001716.1_1968
UUUGCACCUCUGAGAGUGGAGU
>Novel:eca-miR-508-5p
UACUCCAGAGGGUGUCAUUCA
>Novel:CM001739.1_6918
AAAAGUUAGUUCGGGGUAUUCC
>Novel:CM001722.1_3610
GAAAAGGUCGUUCGGGUUUUUA
>Novel:CM001717.1_2433
UGUUUGACAUGAGAGCUUCCAGA
>Novel:CM001732.1_5836
UAGCCAGUUGGGGAAGAAUGCC
>Novel:CM001739.1_6922
UGAGUACCGCCAUGUCUGUUGGG
>Novel:eca-miR-3548
CAGCACUGUCCGGUAAGAUGUC
>Novel:CM001720.1_3160
AGGCUCGGCGGUCCGGAAACUU
>Novel:CM001712.1_825
CUGAUGCUCUGUGCAGGGCCCG
>Novel:CM001730.1_5560
AAACCGACAUGAACUUUUUGGC
>Novel:CM001730.1_5453
UGUCACUCGGCCCACUACCCA
>Novel:CM001718.1_2559
CACAGCUCCAGGGGACGCCGUU
>Novel:eca-miR-8998
AUAAGUUCAUUCGGAGUUGUCC
>Novel:CM001713.1_1079
AAACUCGUGUCUGAUUCGUU
>Novel:CM001713.1_1266
AAACUCGUGUCUGAUUCGUU
>Novel:CM001719.1_2747
ACAUCUCAGUCACUUUCUGUU
>Novel:bta-miR-299
CGGUUUACCGUCCCACAUACAUA
>Novel:bta-miR-2285d
AAACCUGAAUGAACUUGUUGGC
>Novel:CM001719.1_2772
AACAGUCUGUUCAGGUUUUCCU
>Novel:bta-miR-2425-5p
CCAGGGCAGGAUGGCUAUCUCGGG
>Novel:CM001734.1_6263
AGCCCGCUGCACCUUGGACCU
>Novel:CM001735.1_6446
UCUGGCUGCUAUGGCCCCCUCC
>Novel:CM001710.1_185
CUGCACUAGAUUGUAAAGACC
>Novel:CM001723.1_3812
CUCUAGAACUGGAAAUUUGCCU
>Novel:CM001725.1_4123
UCACUGUAUAGUUACCCUCUUUC
>Novel:CM001725.1_4282
UCACUGUAUAGUUACCCUCUUUC
>Novel:bta-miR-2331-3p
ACCCUGCAGCCAAAGAAGCUACC
>Novel:CM001716.1_1872
UCUGCAUCCGAGGACUCAACCC
>Novel:CM001725.1_4288
UUUCUUUGAGCUUCUUUCUUUC
>Novel:CM001726.1_4498
GUGGUGCCAGCUCUGAGCAGAG
>Novel:bta-miR-653
CUGUUGAAGCCCGCUUGCCCU
>Novel:bta-miR-2450b
CAUGGUCAUUACCAAGGCUUU
>Novel:CM001718.1_2480
UGAGUUAAAGGAAAAGGAAAGU
>Novel:bta-miR-2299-3p
CCCGGGGAGCCCUGCGGGG
>Novel:bta-miR-6528
AGAGGGAAGAGGGAAGGAGG
>Novel:bta-miR-499
UUAAGACUUGCAGUGAUGUUU
>Novel:bta-miR-346
UGUCUGCCCGCAUGCCUGCCUCU
>Novel:bta-miR-504
AGACCCUGGUCUGCACUCUGUCU
>Novel:eca-miR-191b
GAACGAAAUCCAAGCGCAGCUG
>Novel:bta-miR-137
UUAUUGCUUAAGAAUACGCGU
>Novel:bta-miR-1
UGGAAUGUAAAGAAGUAUGUAU
>Novel:bta-miR-6123
UGCCAAGCCCACGUUCAAAGG
>Novel:bta-miR-485
UGAGGCUGCCCCUGUCCUGCAGG
>Novel:bta-miR-876
UGGAUUUCUUUGUGAAUCACCA
>Novel:eca-miR-9171
GCUGGCAGGACUGUAGAGGUUU
>Novel:bta-miR-381
UAUACAAGGGCAAGCUCUCU
>Novel:bta-miR-767
UGCACCAUGGUUGUCUGAGCAUG
>Novel:bta-miR-342
UCUCACACAGAAAUCGCACCCA
>Novel:bta-miR-2366
UGGGUCACAGAAGAGGGUCUGGG
>Novel:bta-miR-150
UCUCCCAACCCUUGUACCAGUG
>Novel:bta-miR-338
UCCAGCAUCAGUGAUUUUGUU
>Novel:CM001728.1_5119
AAAACCAGAACGAACUUUUUGU
>Novel:bta-miR-654
UAUGUCUGCUGACCAUCACC
>Novel:bta-miR-331-3p
GCCCCUGGGCCUAUCCUAGA
>Novel:bta-miR-2455
CCUGUGCUGGCGCCCACCUGGC
>Novel:bta-miR-224
CAAGUCACUAGUGGUUCCGUUU
>Novel:oar-miR-323c
CACAAUACACGGUCGGCCUCU
>Novel:eca-miR-592
UUGUGUCAAUAUGCGAUGAUGU
>Novel:bta-miR-124a
UAAGGCACGCGGUGAAUGCC
>Novel:bta-miR-1249
ACGCCCUUCCCCCCCUUCUUCA
>Novel:bta-miR-24-3p
UGGCUCAGUUCAGCAGGAAC
>Novel:bta-miR-2285l
AAAACCCGCAUGAACUUUUUGGC
>Novel:bta-miR-145
GUCCAGUUUCCCAGGAAUCCAU
>Novel:oar-miR-323b
CCCAAUACACGGUCGAUCUCU
>Novel:bta-miR-182
UUUGGCAAUGGUAGAACUCACACU
>Novel:bta-miR-487b
AAUCGUACAGGGUCAUCCACU
>Novel:bta-miR-190a
UGAUAUGUUUGAUAUUGGGUUG
>Novel:bta-miR-184
UGGACGGAGAACUGAUAAGGGU
>Novel:bta-miR-1468
CUCCGUUUGCCUGUUUUGCUGA
>Novel:eca-miR-9120
UCAGUCUCAUCUGCAAAGAAGU
>Novel:CM001714.1_1546
AAAAACCUGAACGAACUCUUUG
>Novel:bta-miR-215
CUGACCUAUGAAUUGACAGCC
>Novel:bta-miR-216b
AAAUCUCUGCAGGCAAAUGUGA
>Novel:eca-miR-1912
UACCCAGAGCGUGCAGUGUGA
>Novel:bta-miR-2426
GAGGAAGUCAGUCUGCAGAGA
>Novel:CM001714.1_1455
ACAAAUCUGAAUGAAUUUUCUG
>Novel:CM001739.1_6890
AGGAGUAAUUAGCCUAGACUAG
>Novel:CM001716.1_2078
CUCAACCUUCCUUACGCCUUGU
>Novel:CM001713.1_1090
UCUUGGACCUACCACUCCAGGCCU
>Novel:bta-miR-377
CUCACACACACCCUCCCCUGCAGU
>Novel:CM001720.1_3045
UCCCCCAUGUACCUUCCUCCUCA
>Novel:CM001730.1_5268
UUGUCCUACUUCUCAGCUGUCU
>Novel:bta-miR-2285y
AAAACCCAAACGAACUUACUGA
>Novel:bta-miR-2387
UGGAAGGCCUGGCUUUGCAGCG
>Novel:CM001710.1_167
CGCAGGGGUGGGAGCUGUUGCC
>Novel:CM001720.1_3206
UACAGUGACCAGGUGACGACGG
>Novel:CM001735.1_6407
AAUGCGUUCUUGCCACUGGCCU
>Novel:bta-miR-2327
UGGGGGCGCUGCAGACACGGAU
>Novel:CM001720.1_3244
CUCAUGGCCCUGCUCUGUCCUGU
>Novel:CM001726.1_4487
GAUGAGGCUCAGCGAGCCCUG
>Novel:CM001716.1_2165
CAAGAGGUCUGUGAUAACUAAC
>Novel:CM001726.1_4382
GAUGAGGCUCAGCGAGCCCUG
>Novel:CM001711.1_537
AAUGCUGAUGUUGUUGGUCUAGG
>Novel:CM001717.1_2209
CUCCCGGCGCUCCCCCACCC
>Novel:bta-miR-2889
CUCCCCGGCCCCCUCCCC
>Novel:CM001728.1_5042
UAAUUUUUGCAAGGCUUUUCC
>Novel:CM001739.1_7014
UCUUGGGCCUGCAAGUCUUGGA
>Novel:CM001715.1_1724
UCUGGUGCUUAGACUCUGUGCUU
>Novel:CM001731.1_5621
AAACUUGAAAGGAACUUUUGGCC
>Novel:CM001720.1_3017
AAAGGCCUGAAUGAACUUUUUG
>Novel:CM001728.1_5090
UUGCUCCCUCCACACUUCCAGA
>Novel:eca-miR-509b
AACUCCAAACCUGUAGUCCU
>Novel:CM001712.1_922
AAGAUCUGAAUGAACUUUUUGG
>Novel:CM001721.1_3328
ACUUUCCCGGGACUUGGAGCGC
>Novel:CM001720.1_3104
AGGCCAAAGCAAACGACUGUGC
>Novel:CM001727.1_4643
CUGACUGCCGCCCCCCGCAGG
>Novel:CM001728.1_4853
UAAUUUUUGCAAGGCUUUUCC
>Novel:CM001722.1_3564
AAACCGGAAUGAACUUUUUGGC
>Novel:CM001714.1_1451
AAGGGACCCGAACGAACUUUUU
>Novel:CM001732.1_5760
UCCUGCACUGAGCUGCCCC
>Novel:CM001721.1_3383
GAAAGGUUCAUUUGGGUUUUU
>Novel:CM001720.1_3007
GGCACACCCAGCCGAGUGACUGC
>Novel:CM001734.1_6322
CAUCCUGGAUCCUCUUAACCU
>Novel:CM001712.1_727
GUACAGUACUGUGAUAACU
>Novel:CM001710.1_125
UUCUCAUUGGCCUCACGUCCUGU
>Novel:CM001713.1_1099
UUGCAACGAUGUCGACGUCAGU
>Novel:CM001719.1_2894
UUGCCUGGGACUCUGGAAC
>Novel:CM001738.1_6736
AUUUUCUUUUUUUAUGGCUCA
>Novel:CM001720.1_3088
CUCUACAGCGCCUUGUCCAUGC
>Novel:eca-miR-8928
CUCCGCCCCCUCCCCGGC
>Novel:CM001735.1_6465
AAAAGCUUGUUCGGGUUUUCU
>Novel:CM001727.1_4754
UGACUCUCUGUUCCUUGGCCCCCA
>Novel:CM001719.1_2658
CCCAGGGAUGUAGCUCCUAGUGC
>Novel:CM001722.1_3556
AAACCGGAAUGAACUUUUUGGC
>Novel:CM001739.1_7087
CCCAAAUGAACUUGUUGGCC
>Novel:CM001739.1_7244
AUCCACCUGGGCAAGGAUUCUGAA
>Novel:CM001726.1_4381
GAUGAGGCUCAGCGAGCCCUG
>Novel:CM001725.1_4102
UACUUGUUAGAUGUUGAAUAGA
>Novel:CM001726.1_4488
GAUGAGGCUCAGCGAGCCCUG
>Novel:CM001736.1_6537
AACGUUUAUUCAGGUUUUCCC
>Novel:CM001725.1_4292
AAACCGGAAUGAACUUUUUGGC
>Novel:CM001724.1_3941
UUUCCUCAUAUUCAUUCAGGAGUG
>Novel:eca-miR-3065
UCAGCACCAUCCUUCCCUGGCA
>Novel:CM001725.1_4224
UCUAGUGGAUAAGAAUCUGCCU
>Novel:CM001727.1_4710
CAGCAAAUCCGGAUUCCUCCAU
>Novel:CM001726.1_4436
CUGACUGGCUCAGCGUGUGCCU
>Novel:CM001718.1_2554
AUUUGUGCUUGGCUCUGUCAC
>Novel:bta-miR-339a
GCCCUGUCCUCCAGGAGCUC
>Novel:CM001723.1_3796
CAAGGUCCGCUGUGAACACGGA
>Novel:CM001726.1_4406
GGCCAAGAAGUUUGUUUGGGCU
>Novel:bta-miR-3120
CACAGCAAGUGUAGACAGGCAG
>Novel:bta-miR-1246
AAUGGAUUACUUCUGAUUGCU
>Novel:CM001727.1_4656
UCUCUGUCUUCAAUCCUGUAGU
>Novel:bta-miR-2285n
AAAAACCCAAUGAACUUUGGCC
>Novel:CM001731.1_5656
GUAGGGACCUCUCAUGUCUGUGCU
>Novel:CM001725.1_4081
CACAUGGAGUUGCUGUUACA
>Novel:CM001719.1_2838
AUAACCCGGGCCAAAAGCUC
>Novel:CM001739.1_7182
UGAUUGGCAUUUCUUAGAGUGA
>Novel:CM001739.1_6911
UCACUGUGUCCUGACUCUGAGA
>Novel:CM001728.1_4812
CACAGGUUUUGCUUCCAUCACUG
>Novel:bta-miR-302d
UAAGUGCUUCCAUGUUUUAGU
>Novel:CM001723.1_3816
GUAAACCUGAACGAACUUUUUU
>Novel:eca-miR-9056
UGGGGCCGAGGGAGCCAGCCC
>Novel:CM001726.1_4310
AAUUUGUUCGGGUUUUUCUGUA
>Novel:CM001728.1_4950
GGAGAGGACACCGUCUGAGUGGU
>Novel:CM001724.1_3883
UCCCCAGCAUCUCCACCA
>Novel:CM001724.1_3881
UCCCCAGCAUCUCCACCA
>Novel:eca-miR-8911
UCUGGAUGUAGUUGUGCUGCAGC
>Novel:CM001728.1_4975
GAGGGUUUGGGUUUGGUCGUGGGA
>Novel:CM001735.1_6400
UAGAGAAGCACUGGGGGAAAGU
>Novel:CM001724.1_4001
CCAAGGCCCAGAGCUCUGUGGGU
>Novel:CM001716.1_1913
UUCUUCCCACGCGUGUCCGCAG
>Novel:CM001731.1_5655
GUAGGGACCUCUCAUGUCUGUGCU
>Novel:CM001734.1_6208
UCUGGAGGUCCGAGUUCAGGAG
>Novel:CM001717.1_2364
GUACAGUACUGUGAUAACU
>Novel:CM001728.1_4948
GGAGAGGACACCGUCUGAGUGGU
>Novel:CM001722.1_3525
GCCAAGAAGUUUGUUUGGGCU
>Novel:CM001734.1_6310
CCCAAAUGAACUUGUUGGCC
>Novel:eca-miR-764-3p
UGGAGGCCUGGAAACUGUAGGGUG
>Novel:CM001723.1_3725
AAAACUCGAAUGAACUCUUCGGC
>Novel:CM001729.1_5232
AAGACCUGAAUGAACUUUUUGG
>Novel:CM001725.1_4223
UCUAGUGGAUAAGAAUCUGCCU
>Novel:bta-miR-758
UUUGUGACCUGGUCCACUAACC
>Novel:CM001722.1_3451
ACUUGCUGGAUGACCUCCCUGCC
>Novel:eca-miR-8917
UUUGCCCUCUUCCUUUUGUCCAGA
>Novel:bta-miR-151-3p
CUAGACUGAGGCUCCUUGAGGC
>Novel:CM001716.1_2097
UUCCCGGCCCAUGCACCA
>Novel:CM001726.1_4475
UCUCUGUCCUCCAGGAGCUCAC
>Novel:CM001719.1_2933
UUUGAUGACUGUUCCUCCUAUU
>Novel:CM001718.1_2491
UCUGAGAUUCAGACCUCUGGCU
>Novel:CM001729.1_5179
AUCCCACUUCUGACACCA
>Novel:CM001730.1_5501
UUAUCACUCCAGGACCAAAAAGA
>Novel:CM001720.1_3128
CGCAAAUCAGUGGACCUGGUAG
>Novel:CM001713.1_1033
AUUUGUUUUGAUGAUGGA
>Novel:CM001721.1_3277
UCCCGGGUUUCGGCACCA
>Novel:CM001738.1_6706
CACAGGUUUUGCUUCCAUCACUG
>Novel:CM001720.1_3119
AAAAAGCUUGUUCGGGUUUU
>Novel:CM001722.1_3592
UUCAGCCCGUGGGCAGGGACA
>Novel:CM001715.1_1814
AAAAUCCGAACGAACUUUUUGGU
>Novel:CM001719.1_2659
CUGACCCUUCUGCCCUCUCCAGG
>Novel:bta-miR-29d-5p
UGACCGAUUUCUCCUGGUGUU
>Novel:CM001714.1_1604
AUCCCACUCCUGACACCA
>Novel:CM001717.1_2214
AGCCUGGCUGGAGGACAGAAGAGA
>Novel:CM001710.1_60
CAGUCCGGUCCCGCGGUGUCUCC
>Novel:CM001712.1_820
AACUGUUGGCCCUCUGCCACA
>Novel:CM001738.1_6712
UUCUCCAUUGGAUAUAAUAGUC
>Novel:bta-miR-2300b-3p
AGGAGACAGUCUGGCUCGGCCU
>Novel:bta-miR-1197
UAGGACACAUGGUCUACUUCU
>Novel:CM001733.1_6110
AAAGACCCGAAUGAACUUUUUG
>Novel:bta-miR-4286
ACCCCACUCCUGGUACCA
>Novel:CM001726.1_4470
CUCGACACAAGGGUUUGU
