# Supplementary material for: Distribution of ncRNAs expression across hypothalamic-pituitary-gonadal axis in Capra hircus
Source: BMC Genomics. 2018 May 30;19:417. doi: 10.1186/s12864-018-4767-x (PMC5977473; doi:10.1186/s12864-018-4767-x)
Supplement: Supplementary file 9 — Novel miRNA precursors sequences in fasta format. Fasta headers report the absolute genomic start position of the sequence or the ID of the similar miRNA for novel miRNA detected by similarity to other species (cow, sheep or horse). (TXT 30 kb) [file 12864_2018_4767_MOESM9_ESM.txt]

>Novel:bta-miR-26a
UUCAAGUAAUUCAGGAUAGGUUGUGUGCUGUCCAGCCUGUUCUCCAUUACUUGGCUC
>Novel:bta-miR-10a
UACCCUGUAGAUCCGAAUUUGUGUAAGGAAUUUUGUGAUCACAAAUUCGUAUCUAGGGGAAU
>Novel:bta-miR-143
GGUGCAGUGCUGCAUCUCUGGUCAGUUGGGAGUCUGAGAUGAAGCACUGUAGCU
>Novel:bta-miR-148a
GAAGUUCUGUUAUACACUCAGGCUGUGGCUCUCUGAAAGUCAGUGCAUCACAGAACUUUGU
>Novel:bta-miR-22-3p
AGUUCUUCAGUGGCAAGCUUUAUGUCCUGACCCAGCUAAAGCUGCCAGUUGAAGAACUGU
>Novel:bta-miR-27a-3p
AGAGCUUAGCUGAUUGGUGAACAGUGACUGGUUUCCGCUUUGUUCACAGUGGCUAAGUUCUGC
>Novel:bta-let-7f
UGAGGUAGGAGGUUGUAUAGUUGAGGAGGACACCCAAGGAGAUCACUAUACGGCCUCCUAGCUUUCC
>Novel:bta-miR-127
CUGAAGCUCAGAGGGCUCUGAUUCAGAAAGAUCAUCGGAUCCGUCUGAGCUUGGCU
>Novel:bta-miR-411a
AUAGUAGACCGUAUAGCGUACGCUUUAUCUGUGACGUAUGUAACACGGUCCACUAAC
>Novel:bta-miR-186
CAAAGAAUUCUCCUUGGGACUGUAGCCAGCAAGGCAUGGAAUUCUCCAGG
>Novel:bta-miR-191
CAACGGAAUCCCAAAAGCAGCUGUUGUCUCCAGAGCAUUCCAGCUGCGCUUGGAUUUCGUUCCC
>Novel:bta-miR-125a
UCCCUGAGACCCUAACUUGUGAUGUUUACCGUUUAAAUCCACGGGUUAGGCUCUUGGGAGCU
>Novel:bta-miR-99a-5p
AACCCGUAGAUCCGAACUUGUGGUGAUAGUGCACACAAGCUUGUGUCUAUAGGUAU
>Novel:bta-miR-181a
AACAUUCAACGCUGUCGGUGAGUUUGGAAUUAAAAAUCAAAACCAUCGACCGUUGAUUGUACC
>Novel:CM001739.1_7003
AUGGCAAUCCUGUGAUGUAGAAUUAAUAAUAUUUUCUAAAUCAUAGGAUUGCUGUGA
>Novel:bta-miR-30d
UGUAAACAUCCCCGACUGGAAGCUGUUCCACACAGCUAAGCUUUCAGUCAGAUGUUUGCUGC
>Novel:bta-miR-151-5p
UCGAGGAGCUCACAGUCUAAUUGUUGCUCAGAAG
>Novel:bta-miR-9-5p
UCUUUGGUUAUCUAGCUGUAUGAGUGGUGUGGAGUCUUCAUAAAGCUAGAUAACCGAAAGU
>Novel:bta-miR-16b
UAGCAGCACAUCAUGGUUUACAUACUACAGUCAAGAUGCGAAUCAUUAUUUGCUGCUCU
>Novel:bta-miR-29b
AGCUGGUUUCACACGGUGGCUUAGAUUUUUCCAUCUUUGUAUCUAGCACCAUUUGAAAUCAGUGUU
>Novel:bta-miR-21-5p
UAGCUUAUCAGACUGAUGUUGACUGUUGAAUCUCAUGGCAACAGCAGUCGAUGGGCUGU
>Novel:bta-miR-204
UUCCCUUUGUCAUCCUUUGCCCAGGGUUCUGAGUGGGGCAGGGACAGCAAAGGGGUGC
>Novel:bta-miR-7
UGGAAGACUAGUGAUUUUGUUGUUUUUAGAUAACUGAAUCGACAACAAAUCACAGUCUGCCAUA
>Novel:CM001730.1_5341
ACUCCAUUUGUUUUGAUGAUGGAUUCUUACGCUCCAUCAUCGUCUCAAAUGAGUCU
>Novel:bta-miR-92a
CGGGUGGAUCACGAUGCAAUUUUGAUUAGUAUAAUAGGAGAAAAAUUGCACGGUAUCCAUCUGCG
>Novel:bta-miR-129-3p
CUUUUUGCGGUCUGGGCUUGCUGUACAUAACUCAAUAGCCGGAAGCCCUUACCCCAAAAAGCAU
>Novel:bta-miR-103
AGCUUCUUUACAGUGUUGCCUUGUGGCAUGGAGUUCAAGCAGCAUUGUACAGGGCUAU
>Novel:bta-miR-199a-3p
CCCAGUGUUUAGACUAUCUGUUCAGGACUCCCAAAUUGUACAGUAGUCUGCACAUUGGUU
>Novel:bta-miR-410
AGGUUGUCUGUGAUGAGUUCGCUUUAUUAAUGACGAAUAUAACACAGAUGGCCUGU
>Novel:bta-miR-335
UCAAGAGCAAUAACGAAAAAUGUUUGUCAUAAACCGUUUUUCAUUAUUGCUCCUGACC
>Novel:bta-miR-23a
GGUUCCUGGGGAUGGGAUUUGCUGCCUGUCACAAAUCACAUUGCCAGGGAUUUCC
>Novel:bta-miR-660
UACCCAUUGCAUAUCGGAGCUGUGAAUGCUCAAAGCACCUCCUAUGUGCAUGGAUUA
>Novel:eca-miR-409-3p
AGGUUACCCGAGCAACUUUGCAUCUGGACGACGAAUGUUGCUCGGUGAACCCCU
>Novel:bta-miR-221
AGCUACAUUGUCUGCUGGGUUUCAGGCUACCUGGAAACACGUUCUUUGUGGCUGU
>Novel:bta-miR-129
AAAUGUUCUAGCCAAAAAAGUUUGCCGAGAACCACUGUGUCUUUUUUUUUUGCUGGAACAUUUCU
>Novel:bta-miR-380-3p
AUGGUUGACCACAGAACAUGCGCUGUCUCUAUGUCGUAUGUAAUGUGGUCCACGUCU
>Novel:bta-miR-200c
UUACCAGACACGGUUAGAUCUGGUCCUUCUGUCUAAUACUGUCUGGUAAUGCCG
>Novel:bta-miR-153
UUGCAUAGUCACAAAAGUGAUCAUUGGAAACUGUGACUGUGCUGCA
>Novel:bta-miR-200a
CAUCUUCCAGCACAGUGUUGGAUGGUCUAAUGGUGAAGCUCCUAACACUGUCUGGUAAAGAUG
>Novel:eca-miR-28-3p
AAGGAGCUCACAGUCUAUUGAGUUGCCUUUCUGACUUUCCCACUAGAUUGAGAGCUCCUGGA
>Novel:CM001727.1_4569
CAGUGGUUUUACCCUAUGGUAGGUUACGUCAUGCUGUUCUACCACAGGGUAGAACCACGGAC
>Novel:bta-miR-532
CAUGCCUUGAGUGUAGGACCGUUGGCAUCUUAAUUACCCUCCCACACCCAAGGCUUGCA
>Novel:bta-miR-2284j
AAAAAGUUCAUUUGGGUUUUCCGUAAGACGGAAUGGAAAAACUGGAACGAACUUUU
>Novel:bta-miR-6119-5p
AGAGGUAAAAAAUUGAUUUGACUAGUUCUUUAACACAUCUAGCAAAUCAUUUUUUACUCUCCAA
>Novel:bta-miR-128
CGGGGCCGUAGCACUGUCUGAGAGGUUUACAUUUCUCACAGUGAACCGGUCUCUUU
>Novel:bta-miR-130a
GCUCUGACUUUAUUGCACUACUGUACUUUACAGCUAGCAGUGCAAUAGUAUUGUCAAAGC
>Novel:eca-miR-340-5p
UUAUAAAGCAAUGAGACUGAUUGUCAUGUGUCGUUUGUGGGAUCCGUCUCAGUUACUUUAUAGCC
>Novel:bta-miR-19a
GUUUUGCUGGUUUGCAUUUCAGCAUGUGUAUAUAUGGCUGUGCAAAUCCAUGCAAAACUG
>Novel:bta-miR-369-3p
AGAUCGACCGUGUUAUAUUCGCUUUAUUGACUUCGAAUAAUACAUGGUUGAUCUUU
>Novel:bta-miR-138
GCCUCGGAGCACCAGCCAGAGGAGGAAGCGCGCCGAGUUCUGGUAUUGUUGCUGCAGCUGGUGUUGUGAAUCAGGCCG
>Novel:bta-miR-320a
AAAAGCUGGGUUUAGAGAAGGCAGAAGAAUCAGAGAUCAAGCUGCCAGUAUUCACUGAAUCAUGGAGAAAAC
>Novel:CM001738.1_6739
AAGGAGCUUACAAUCUAGCUGGGGGUAAACGACUUGCACAUGAACGCAUCUAGACUGUGAGCUUCUAGA
>Novel:bta-miR-769
AGAGACCUAGGGCCAUUCUGAAUGCACUUAAGUCACCAGUUUGGCUCCUGAUUGUCUCAG
>Novel:bta-miR-219-3p
UGAUUGUCCAAACGCAAUUCUUGUACGAGUCUGCGGCCAACCGAGAAUUGUGGCUGGACAUCUGU
>Novel:bta-miR-183
UAUGGCACUGGUAGAAUUCACUGUGAACAGUCUCGGUCAGUGAAUUACCGAAGGGCCAUAAA
>Novel:bta-miR-20a
AAAAGUGCUUACAGUGCAGGUAGCUUUUUGAGAUCUACUGCAAUGCAAGCACUUCUUAC
>Novel:oar-miR-3958-3p
AGGUUGUCCGUGAUGUAUUUGCUUUAUUUGUGGCAGAUAUUGCACGGUUGAUCUCU
>Novel:bta-miR-34b
AGGCAGUGUAUUGUUAGCUGGCUGCUUUGGGUCAAUUCAGCAGCCACAACUGCCCUGCCACU
>Novel:bta-miR-374a
AUAUAAUACAACCUGCUAAGUGUCCUAGCACUUAUCAGGUUGUAUUAUCAUU
>Novel:bta-miR-378
CUCCUGACUCCAGGUCCUGUGUGUUACCUCGAAAUAGCACUGGACUUGGAGUCAGAAGGC
>Novel:bta-miR-361
ACUCCAUGGUGAUUCUUCCCUGGGAUUUGGGAGCUUAUCAGAAUCUCCAGGGGUAC
>Novel:bta-miR-31
AGGCAAGAUGCUGGCAUAGCUGUUGAACUGUGAACCUGCUAUGCCAACAUAUUGCCAUC
>Novel:bta-miR-135a
UAUGGCUUUUCAUUCCUAUGUGAUUACUGUUCCAAACUCAUGUAGGGCUAAAAGCCAUGGGU
>Novel:CM001739.1_7240
UAAUCCUUGCUACCUGGGUGAGAGUGCUUUCUGAAUGCAAUGCACCUGGGCAAGGAUUCUGA
>Novel:bta-miR-379
UGGUAGACUAUGGAACGUAGGCUGUGUGAUUUCUGACCUAUGUAACAUGGUCCACUAAC
>Novel:bta-miR-874
CGGCCCCACGCACCAGGGUAAGAGAGACUCGCUUCCUGCCCUGGCCCGAGGGACCGAC
>Novel:eca-miR-323-3p
AGGUGGUCCGUGGCGCGUUCGCUUUAUUUAUGGCGCACAUUACACGGUCGACCUCU
>Novel:bta-miR-495
GAAGUCGCCCAUGUUCUUUUCGCUUGAUAUGUGACGAAACAAACAUGGUGCACUUCUU
>Novel:oar-miR-3959-5p
GGUUGAUCAGAGAACAUACAUUUUGUCAAUGAUGUAUGUCAACUGAUCCACAGU
>Novel:eca-miR-376c
GGUGGAUAUUCCUUCUAUGUUUACAGGAUUGACAGCUAAACAUAGAGGAAAAUCCACAUU
>Novel:oar-miR-432
UCUUGGAGUAGGUCAUUGGGUGGAUCCUUUAUUUCCCUAUGUGGGCCACUGGAUGGCUCCUCCAUGUCU
>Novel:eca-miR-450b-5p
UUUUGCAACAUGUUCCUGAAUAUUUAAUAUAAGUAUAUCGGGAACAUUUUGCAUCC
>Novel:bta-miR-421
CUCAUUAAAUGUUUGUUGAAUGAAAAAAUGAAUCAUCAACAGACAUUAAUUGGGCGC
>Novel:CM001730.1_5428
GUAGAUUCUCCUUCUAUGAGUACAUUAUUUACGAUUAAUCAUAGAGGAAAAUCCACGU
>Novel:bta-miR-146b
UGAGAACUGAAUUCCAUAGGUUGUGUCAGUGUCAGACCUGUGAAGUUUAGUUCUUUAG
>Novel:bta-miR-3431
CCUCAGUCAGCCUUGUGGAUGUAUGUUCUGCAGACCUGACAUCUAGAGGACUGACUGAAAUU
>Novel:eca-miR-542-3p
UCGGGGAUCAUCAUGUCACGAGAUACCACUGUGCACUUGUGACAGAUUGAUAACUGAAA
>Novel:bta-miR-197
CGGGUAGAGAGGGCAGUGGGAGGUAAGAGCUCUUCACCCUUCACCACCUUCUCCACCCAGC
>Novel:bta-miR-218
UUGUGCUUGAUCUAACCAUGUGGUUGCCAGGUAUGAGUAAAACAUGGUUCCGUCAAGCACCAUG
>Novel:bta-miR-382
GAAGUUGUUCGUGGUGGAUUCGCUUUACUUAUGACGAAUCAUUCACGGACAACACUUU
>Novel:CM001713.1_1072
ACUUUUGCCCCUAGUAACGGACUGAAGGCAUGAGGAAGUCCGUGCAGGAGGCAAAGCAA
>Novel:CM001722.1_3487
GAGGGCCCCCCCCAAUCCUGUUGUGCUUGGUUCAGAGGGUUGGGCGGAGGCUUUCCU
>Novel:bta-miR-873
GCAGGAACUUGUGAGUCUCCUAUUGAACAUGAACAGGAGGCUGAUGAGUUCCCGGGA
>Novel:eca-miR-299
UAUGUGGGAGAAUGCAGAACAGUCAUAACGGACCUUCUGUGUCUCUCCAUACAGC
>Novel:bta-miR-655
AGAGGUUAUCCGUGUUAUGUUCGCUUGGCUCAUCAUGAAUAAUACAUGGUUAACCUCUCU
>Novel:bta-miR-326
UGGAGGCAGGGCCUUUGUGAAGGCGGGUUGUGCUCAGAUCGCCUCUGGGCCCUUCCUCCAGC
>Novel:CM001713.1_1132
UGUUGAAACAAUCUCCGUUGAACCAUGUUACAGGAAGUUCACUGGAGUUUUGUUUCAACAUU
>Novel:oar-miR-154b-5p
AGAGGUCUUCCAUGGUGCAUUCGCUUUAUUCUUUGACGAAUCAUACAUGGUUGACCUUUUU
>Novel:bta-miR-450a
UUUUGCGAUGUGUUCCUAAUAUGUAAUCUAAAUGUAUUGGGAACAUUUUGCAUUCAU
>Novel:bta-miR-155
UUAAUGCUAAUCGUGAUAGGGGUUUUUACCUCGGACUGACUCCUACAUGUUAGCAUUAACA
>Novel:bta-miR-133a
CUGGUCAAACGGAACCAAGUCCGUCUUCCUGAGAGGUUUGGUCCCCUUCAACCAGCU
>Novel:bta-miR-205
UCCUUCAUUCCACCGGAGUCUGUCUCGUACCCACCCAGAUUUCAGUGGAGUGAAGCUCA
>Novel:bta-miR-494
AGGUUAUCCGUGUUGUCUUCUCUUUAUUUAUGAUGAAACAUACACGGGAAACCUCU
>Novel:eca-miR-652
ACAACCCUAGGAGAGGGUGCCAUUCACAUAGACUAGAAUUGAAUGGCGCCACUAGGGUUGUGC
>Novel:bta-miR-383
AGAUCAGAAGGUGAUUGUGGCUUUGGGUGGAUAUUAAUCAGCCACAGCACUGCCUGGUCAGA
>Novel:bta-miR-96
UUUGGCACUAGCACAUUUUUGCUUGUGUCUCUCCGCUCUGAGCAAUCAUGUGCAGUGCCAAUAU
>Novel:bta-miR-1388-5p
AGGACUGUCCAACCUGAGAAUGGUGAGCAUCCAGGGACAAUCUCAGGUUCGUCAGCCCGCA
>Novel:bta-miR-193a-3p
CGGGGUUUUGAGGGCGAGAUGAGUUUAUGUUUUAUCCAACUGGCCCACAAAGUCCCGCU
>Novel:bta-miR-194
UGUAACAGCAACUCCAUGUGGACUGUGCGUCAAUUUCCAGUGGAGAUGCUGUUACUUU
>Novel:bta-miR-1343-3p
GUCCUGGGUCCUGGCCCUGAGGUUGUGCGUGCUCCUGUGACCCAGGCCCAGUGCCCAGUGCUU
>Novel:bta-miR-543
AAGUUGCCCGUGUCUUUUUCGCUUUAUAUGUGACGAAACAUUCGCGGUGCACUUCUU
>Novel:bta-miR-370
CAGGUCACGUCUCUGCAGUUACACCGCUCUCGAGUGCCUGCUGGGGUGGAACCUGGU
>Novel:bta-miR-202
UUCCUAUGGCAAUCUCUCUGACCAGGGAAGCAUGGCUUAGACAGAUUGCCAUAGGAGA
>Novel:bta-miR-324
CGCAUCCCCUAGGGCAUUGGUGUAAAGCUGGAGACCCACUGCCCCAGGUGCUGCUGG
>Novel:bta-miR-490
CCAUGGAUCUCCAGGUGGGUCACGUUUAGAGAUACACCAACCUGGAGGACUCCAUGCUGU
>Novel:bta-miR-582
UUACAGUUGUUCAACCAGUUACUAAUCUAACUAAUUGUAACCAGUUGAACAACUGAACCC
>Novel:bta-miR-329a
GAGGUUUUCUGGGUUUCUGUUUCUUUAAUGAGGAUGAAACACACCUGGUUAACCUCUU
>Novel:eca-miR-485-3p
AGAGGCUGGCCGUGAUGAAUUCGAUUCAUCAAAGCGAGUCAUACACGGCUCUCCUCUCU
>Novel:bta-miR-628
AUGCUGACAUAUUUACUAGAGGGUAAAAUUAAUAACCUUCUAGUAAGAGUGGCAGUCGAAG
>Novel:bta-miR-1298
UUCAUUCGGCUGUCCAGAUGUAUCCAAGUACCCUGAUAUUUGGCAAUAAAUACAUCUGGGCAACUGAUUGAACU
>Novel:bta-miR-505
GGGAGCCAGGAAGUAUUGAUGUUUCUGCCAGUUUAGCGUCAACACUUGCUGGUUUCCU
>Novel:bta-miR-2312
AAAGGUUCACUCAGGUUUUUCUAUGAGAUUGUUUGGAAAAACCUGAAUGAACCUUUUGU
>Novel:bta-miR-541
AAAGGAUUCUGCUGUCGGUCCCACUCCAAAGUUCGAAAAAUGGGUGGUGGGCACAGAAUCCGGCCU
>Novel:bta-miR-551a
GAAAUCAAGCGUGGGUGAGACCUGGUGCAGAACAGGAAGGCGACCCAUACUUGGUUUCAGA
>Novel:bta-miR-665
ACCAGUAGGCCGAGGCCCCUCACAGGCGGCUGCUUACUCUCCCUCA
>Novel:CM001715.1_1726
UGCCCCGAGGCUUGUGAAGCUCUUGAAGGUACUGGCGUGAGCACACUUGCCCAGGGGCUCU
>Novel:CM001726.1_4506
ACUCUUUCCCUGUUGCACUACUGUGCGCCCCUGGCAAGCAGUGCAAUGAUGAAAGGGCAUC
>Novel:bta-miR-2483-5p
CGUCAACCAUCCAGCUGUUUGAGGUGAUGCAAACAAACAUCUGGUUGGUUGAGAGA
>Novel:bta-miR-345-5p
GCUGACUCCUAGUCCAGUGCUUGUGAUGGCUGGUGGGCCCUGAACUAGGGGUCUGGAGG
>Novel:bta-miR-196a
CGUGAACUGGAACUGCUGAGUGAAUUAGGUAGUUUCAUGUUGUUGGG
>Novel:bta-miR-216a
UAAUCUCAGCUGGCAACUGUGAGAUGUUCAUACAGCCCUCCACAGUGGUCUCUGGGAUUAUG
>Novel:bta-miR-2284z
CAAAAAGUUCGUUUGGGUUUUUCCAUACGGUUUUACAGAAAACCCAAACGAACUUGUUGGC
>Novel:bta-miR-487a
UAGGUUAUCCGUGUAGCCUUCGCUUUACUUGUGACGAAUCAUACACGGUUCACCUACU
>Novel:bta-miR-362-5p
AAUCCUUGGAACCUAGGUGUGAGUGCUGCUCUAGUGCAACACACCUAUUCAAGGAUUCA
>Novel:bta-miR-6529a
GAGAGAUCAGAGGCGCAGAGUGCGUCAAUGUCAAUGAAGCCUGUGCCUUUUACCUCUUUAA
>Novel:bta-miR-1185
AGAGGAUACCCUUUGUAUGUUCACUUUAUUAACGGCGAAUAUACAGAGGGAGACUCUUAU
>Novel:oar-miR-544-5p
UCUUGUUAAAAGGUAGAUUCUGACUCAGUAGGUCUGAAUGGGACCUGAGAGUCUGCAUUUUCAAAAGUUC
>Novel:oar-miR-493-5p
UUGUACAUGGUAGGCUUUCAUUCAUUCGUUUGCACAUUCGGUGAAGGUCUACUGUGUGCCAGG
>Novel:bta-miR-1296
UUAGGGCCCUGGCUCCAUCUCCUUUAGGAAAACCUUCUGUGGGGAGUGGGGCUUUGACCCUAACC
>Novel:bta-miR-3432a
UGCGGGAUCUUUAGUUGUGGCGUGUGCAUUCUUAGUUGCAGCAACUAAAGAUCCCUCAGG
>Novel:bta-miR-491
AGUGGGGAACCCUUCCAUGAGGAGUAGAACACUCCUUAUGCAAGAUUCCCUUCUAC
>Novel:bta-miR-448
GAACAUCCUGCAUAGUGCUGCCAGAAAAUCCCUAUUUUAUACUAAGGGGGUGCUGGCUGGUUGCAUAUGUAGGAUGUCCCA
>Novel:bta-miR-365-3p
AGGGACUUUUGGGGGCAGAUGUGUUUGCAUUCCACUAUCAUAAUGCCCCUAAAAAUCCUUAU
>Novel:bta-miR-188
CAUCCCUUGCAUGGUGGAGGGUGAGCUUUCUGAAAACCCCUCCCACAUGCAGGGUUUGCA
>Novel:bta-miR-144
GGAUAUCAUCAUAUACUGUAAGUUUGCGAUGAGAUACUACAGUAUAGAUGAUGUACU
>Novel:oar-miR-3957-3p
CUCGGAGAGUGGAGCUGUGGGUGUCAGGGUCAGGCACACGCACAGCACCUCACUGAGC
>Novel:bta-miR-671
AGGAAGCCCUGGAGGGGCUGGAGGUGAUGGAUGUUUUCCUCCGGUUCUCAGGGCUCCACC
>Novel:bta-miR-105b
UCAAAUGCUCAGACUCCUGUGGUGGCUGCUCAUGCACCACGGAUGUUUGAGCAUGUGCU
>Novel:bta-miR-33a
GUGCAUUGUAGUUGCAUUGCAUGUUCCGGCGGCACCGUGCAAUGUUUCCACAGUGCAU
>Novel:oar-miR-411b-5p
UGGUCGACCAGUUGGAAAGUAAUUGUUUCUAAUGUACUUCACCUGGUCCACUAGCU
>Novel:CM001710.1_117
AAAAGUUCGUUUGGAUUUCUCUGUAAGAUGCUGUGGAUAAACCUGAACGAACUUUUU
>Novel:bta-miR-545-5p
UCAGUAAAUGUUUAUUGGAUGAAUAAAUGAAUGGCUCAUCAACAAACAUUUAUUGUGUGC
>Novel:bta-miR-3613a
UGUUGUACUUUUUUUUUUGUUCGUUGCAUUUUUAGGAACAAAAAAAAAAGCCCAACCCU
>Novel:CM001728.1_4907
UUUGCAGUAACAGGUGUGAACAUUCUAGCAGCAGUUUGAUGAUCAUGUAUGAUACUGCAAACA
>Novel:CM001714.1_1453
AUGUCCGCGGGUUCCCUAUCCCAGGUUGGUCGAGUUCACGGAUGCGGAACCUGCGGAUACG
>Novel:bta-miR-95
CUCAAUAAAUGUUUGUUGAAUUGAGAUGCGCUAAGUUCAACGGGUAUUUAUUGAGC
>Novel:CM001739.1_7142
UAUAUAUAUAUAUGUACGUAUGUGUAUAUGAAUGUAUACGUAGAUAUAUAUGUAUUU
>Novel:bta-miR-147
GUGGAAACACUUCUGCACAAACUAGAUUAUGGAUACCAGUGUGCGGAAAUGCUUCUGCU
>Novel:bta-miR-18b
UAAGGUGCAUCUAGUGCAGUUAGUGAAGCAGCUUAUAAUCUACUGCCCUAAAUGCUCCUUCUGGC
>Novel:CM001730.1_5564
AAGUACAGGAUGCCCAAUGAAUUAAAUCCAUCUAAAUACAUUUCACUGGGCAUCCUCUGCUUU
>Novel:CM001739.1_7183
UACUCAGGAAGGCAUUAUUCACUUAUAUUGAUUUUUGAGUAGUGCCUCUCUGAGUGUA
>Novel:CM001735.1_6468
GCUGGCAGUGUUGGUGGCACUUGUGUGGGGGCGGUGGCACCAGCACUGGCGGUGG
>Novel:CM001713.1_1134
GGUCGUAUGUGUGGCGCCAUCUACUGGAACCUUUAGGAGUGACAUCACAUAUAUGGCGAC
>Novel:CM001719.1_2807
AAAAAUUUGUUCGGGUUUUUCUGUAAGAUAAGAUGGUACAGAAAAACCUGAGCAAACUUUUUG
>Novel:bta-miR-2284q
GGCCAAAAAGUUUGUUUGGGUUUUUCUGUAAUGUUAUGAAAAAACCGAGUGAACUUUUGGGCCAA
>Novel:oar-miR-411b-3p
UGGUCGACCAUAAAACGUACGUGUGCUUUAUGACGUAUGUCACAUGGUCCACUAAU
>Novel:bta-miR-187
UCGUGUCUUGUGUUGCAGCCGGAGGGACGCAGGUCCGCAGCAGAGCCUGCUCCCCGCCCGCGCGGGACUCGGCAGCGG
>Novel:bta-miR-217
UACUGCAUCAGGAACUGAUUGGAUAAGAAUCGGUCACCAUCAGUUCCUCAUGCAUUGCCU
>Novel:CM001734.1_6279
UUGGCUCUGCGAGGUCGGCUCAAGGUGGGUCUGGAUGUUGAGCAGGCCUGUCAGGGCGUUG
>Novel:bta-miR-1251
ACUCUAGCUGCCAAAGGCGCUUCUCCUUCUGAACCGAGCGCUUUGCUCAGCCAGUGUAGA
>Novel:bta-miR-2285o
CCAAAAGUUCAUUCGAGCUUUUCCUUAACACCCUACGGAAACCCGAACGAACUUUUGGGC
>Novel:bta-miR-378d
GUGGACUUCCCUGGUAGCUCAGCUGGGAGAGAAUCUGCCUGCAGUGCAGGAGACCCAGGUUCGAUCCCUGAGUAGGGAAAGUCCCUGUUUU
>Novel:bta-miR-134
UGUGACUGGUUGACCAGAGGGGCAAGCACUCCGUUCACCCUCUGGGCUGCCUCGUCACC
>Novel:bta-miR-1306
GGGGCAGACAGCUGGCCCUGGGGUGCCGGUUCCCGGCCCACCUCCAGCUGCUGCCCACC
>Novel:bta-miR-496
GGUUGUCCAUGGUGUGUUCAUUUUAUUUAUGAUGAGUAUUACAUGGCCAAUCUC
>Novel:bta-miR-7864
UUUCCUCUCUGCCCCAUAGGGUGUAGCUCUAACUACCCUCUAGGGAAGAGAAGGUUGGGUG
>Novel:CM001711.1_549
AUCCCCAGAUACAAUGGACAAUAUGCUAUUAUAAUUGGGUGGCAUUGUCCUUGCUGUUUGGAGAU
>Novel:CM001719.1_2768
AUGUGAAAUUACCAGUAUUUGUCUGCUUUGACCUACAAAAACUGGCAGCUUCAUGU
>Novel:bta-miR-2284g
AAAAGUUCCUUUGGGUUUUUGUAACAUGGAAAAACUCGAGUGAACUUUGUGGCC
>Novel:CM001734.1_6216
GUCAAAAAAUUCGUUUGGGUUUUGCCCAUAAGGUCUAUGAAAAAACCCAAACGAACUUUUUGGCC
>Novel:bta-miR-376b
GGUGGAUAUUCCUUCUAUGUUUACGUGAUUCAUAGAUAAUCAUAGAGGAAAAUCCAUG
>Novel:bta-miR-656
AGGUUGCCUGUGAGGUGUUCACUUUUCUAAACGAUGAAUAUUAUACAGUCAACCUCU
>Novel:CM001711.1_277
AACAAAAAGUCCGUUCAGAUUUUUCCAUAAGAUGCUACAGGAAAACUGGAACGAACUUUUUGGCC
>Novel:CM001739.1_7177
UUCACAAGAAGGUGUCAUUCAUGUGGUCUACAAUUUGAAUGGUGCUUUUUUGUGAAGA
>Novel:eca-miR-672
AGAGGUUGCCCUUGGUGAAUUCGCUUUAUUUAUGUUGAAUCACACAAAGGCAACUUUUGU
>Novel:CM001739.1_6915
AGGUCCUCAAUAAGUAUUUGUUGCAAGAAUAAGAGAACCAACAAGUCUUAUUUGAGCACCUG
>Novel:bta-miR-208a
AAGCUUUUUGCUCGCGUUAUGUUUCUCAUCCGAAUAUAAGACGAACAAAAGGUUUGU
>Novel:CM001739.1_7186
CACUUCAGGAAGUACCAUCCAUGUGAAUAGAAAUAUGAUUGGUACUUCUUAGAGUGA
>Novel:CM001718.1_2541
AAAAAGUCUGUCUGGGUUUUUUGGAAGAUGGUAUAGAAAAACCCAAAUGAACUUUUUGGC
>Novel:CM001719.1_2888
CAAAAAGUUCAGUUGAGUUUUUCCAUAAAGAUGUUACAGAAAACCCAAAUGAACUUGUUGGCC
>Novel:CM001725.1_4137
UAAAGUUUGUUUGGGUUUUUCUGUACAUCUUAUGGAAAGACCUGAAUGAACUUUUUGG
>Novel:CM001716.1_1968
UUUGCACCUCUGAGAGUGGAGUAACUCCUCCUGUGGAGUUGGUCCUAGUCUGGGUGCAAACAGUU
>Novel:eca-miR-508-5p
UACUCCAGAGGGUGUCAUUCAGAUAAACUAAAGCAUGAUUGUCACCUUCUUGAGUGGA
>Novel:CM001739.1_6918
AAAAGUUAGUUCGGGGUAUUCCCUAAGAUCAUACGGAAAAACCCGAACAAACUUUUUGG
>Novel:CM001722.1_3610
GAAAAGGUCGUUCGGGUUUUUACAGCAGAUGUUCUGGAAAGACCUGAAUGAACUUUUUGG
>Novel:CM001717.1_2433
UGUUUGACAUGAGAGCUUCCAGAUUGCAGUGAGUUGCUGGGGGCUUCCACGUCUGCACA
>Novel:CM001732.1_5836
UAGCCAGUUGGGGAAGAAUGCCCGUGUCUUAAAGUGAGAAGGCUUGUUCUCCAACCUGGCUCUUU
>Novel:CM001739.1_6922
UGAGUACCGCCAUGUCUGUUGGGAAUCCACAGUCUCCCACCAGGCAUUGUGGUCUCUGCU
>Novel:eca-miR-3548
CAGCACUGUCCGGUAAGAUGUCCACAGAGGCCCCGGUGCGCCUCGGCCCGAGGACGUGGGACGGAUGUGGG
>Novel:CM001720.1_3160
GUUUCCGGUCGCUGUGCUCUCGCCUGAGCAGUAGGGCGAGGCUCGGCGGUCCGGAAACUU
>Novel:CM001712.1_825
CUGAUGCUCUGUGCAGGGCCCGCCAUCUGUCCAGGGGCCUGCACACGAGCAUCAGCGC
>Novel:CM001730.1_5560
AGAAAGUUCAUUUGGUUUUCCUGUAAGCUGAGAAAACCGACAUGAACUUUUUGGC
>Novel:CM001730.1_5453
GUAAGUGCGUCUCGGGUGAGCAUGCAAUGGAUGUGCUCGCAUGUCACUCGGCCCACUACCCA
>Novel:CM001718.1_2559
CACAGCUCCAGGGGACGCCGUUCCUGUCCUGGACUAUGUGAGUGGUGCUCCCUGGAGCUGAGC
>Novel:eca-miR-8998
AUAAGUUCAUUCGGAGUUGUCCACGUGCUCAUCUGGAAAACUCUGAAUGAACUUUAUG
>Novel:CM001713.1_1079
ACGAAUCAGACACGAGUUUGAGGAUCAGGAAGGAAUCAAACUCGUGUCUGAUUCGUU
>Novel:CM001713.1_1266
ACGAAUCAGACACGAGUUUGAUUCCUUCCUGAUCCUCAAACUCGUGUCUGAUUCGUU
>Novel:CM001719.1_2747
CAGAAGGUGACUAAGAUGUCAGUUGGAAAGCAGUUGACAUCUCAGUCACUUUCUGUU
>Novel:bta-miR-299
CGGUUUACCGUCCCACAUACAUAUUCAGAAUGUAUGUGGGACGGUAAACCAUUU
>Novel:bta-miR-2285d
CAAAAAGUUUAUUUGGGUUUUCCAUUAACAUCUUAUGGGAAAACCUGAAUGAACUUGUUGGC
>Novel:CM001719.1_2772
AACAGUCUGUUCAGGUUUUCCUGUAAGGUGCUAUAGGAAAACCCGAACAAACUUUGU
>Novel:bta-miR-2425-5p
CCAGGGCAGGAUGGCUAUCUCGGGUGCUUUACUCUCCCGAGGGCUUCCCUGUCCUGCA
>Novel:CM001734.1_6263
AGCCCGCUGCACCUUGGACCUGUGACAGCAUGGAUGGGCCUGGAGUGCGUCGUGCUGGG
>Novel:CM001735.1_6446
AGGUGCCAUUCUGAGGGCCAGGAGUCUGAUUAUGUGCCACUCUGGCUGCUAUGGCCCCCUCC
>Novel:CM001710.1_185
CUGCACUAGAUUGUAAAGACCGGGGUGGACCUCUUUCUUAAUGUCCAGUGUCCUUUGUCUUAAGAUUUGGUGCAAUAUGU
>Novel:CM001723.1_3812
UAAAUUUCCUUUCCUAGAACAGUGUCUUCUGCCAUAUCAUGCUCUAGAACUGGAAAUUUGCCU
>Novel:CM001725.1_4123
AAGAGGGUAACUAUACAGUGAAGGUAGCAUCUACCAUACUUCACUGUAUAGUUACCCUCUUUC
>Novel:CM001725.1_4282
AAGAGGGUAACUAUACAGUGAAGUAUGGUAGAUGCUACCUUCACUGUAUAGUUACCCUCUUUC
>Novel:bta-miR-2331-3p
GGCUUCCGUGCCUGCAGAUGUCUGUGAAUUCCUGAAGGCUGAGACCCUGCAGCCAAAGAAGCUACC
>Novel:CM001716.1_1872
UCUGCAUCCGAGGACUCAACCCAUUUGAUUUGCAGUUGGUUGAAUCCACAGAUGUGAGACC
>Novel:CM001725.1_4288
AGAAAAGAAGUUUGUGGAAACCCUGAAUCCUCCAGGUUUCUUUGAGCUUCUUUCUUUC
>Novel:CM001726.1_4498
GUGCUCGAGUGUGUACCUGCUGAGUGUUGAUUCAGCGAUCGGUGGUGCCAGCUCUGAGCAGAG
>Novel:bta-miR-653
AGCUGGCGAGCUGCAACUACUGAGCCCAGGACUGCAGCUGUUGAAGCCCGCUUGCCCU
>Novel:bta-miR-2450b
CAUGGUCAUUACCAAGGCUUUUAGAAUGCAGUUUCUCAUUUGCUGUGGACAUGACCAUA
>Novel:CM001718.1_2480
UGAGUUAAAGGAAAAGGAAAGUUCAUCCACAGUCCCUUUCUUUUUCCUUUCACUUCAAA
>Novel:bta-miR-2299-3p
CCCGGGGAGCCCUGCGGGGCCAGAGUUGCGAGGUCCUGGGGCGCCUCAUCAA
>Novel:bta-miR-6528
AGAGGGAAGAGGGAAGGAGGGAUAACGUAGGAAAGAGAUCUCCCUCCUCCUUCCACCCUGGUCUCCCUUCCCCUCCCCUCUCC
>Novel:bta-miR-499
UUAAGACUUGCAGUGAUGUUUAACUCCUCUCCACGUGAACAUCACAGCAAGUCUGUGC
>Novel:bta-miR-346
GGGCAGUAGUGACUCGGCGGGCGAGCGUGUGGGGGUCUCUGUGUUGGGCGUCUGUCUGCCCGCAUGCCUGCCUCU
>Novel:bta-miR-504
AGACCCUGGUCUGCACUCUGUCUGUAUGCUUACUGAAGGGAGCGCAGGGCAGGGUUUCC
>Novel:eca-miR-191b
GAACGAAAUCCAAGCGCAGCUGGAAUGCUCUGGAGACAACAGCUGCUUUUGGGAUUCCGUUGCC
>Novel:bta-miR-137
ACGGGUAUUCUUGGGUGGAUAAUACGGAUUACGUUGUUAUUGCUUAAGAAUACGCGU
>Novel:bta-miR-1
ACAUACUUCUUUAUGUACCCAUAUGAACAUACAAUGCUAUGGAAUGUAAAGAAGUAUGUAU
>Novel:bta-miR-6123
UGCCAAGCCCACGUUCAAAGGCUGUUUCUUCAAAGUUAAUGGUGCCGCCUUUGAGCUGGGAGGGGAAGC
>Novel:bta-miR-485
GGCAGGGCGGGGUGGGCCUGCAGGGGCAGAGCAGGUCCUGAGGCUGCCCCUGUCCUGCAGG
>Novel:bta-miR-876
UGGAUUUCUUUGUGAAUCACCAUAUCUAAGCUAAUGUGGUGGUGGUUUACAAAGUAAUUC
>Novel:eca-miR-9171
GCCUCUGCCCCUCCUGCCUUUGCCCGCUCCCCUCCCCUGGGCUGGCAGGACUGUAGAGGUUU
>Novel:bta-miR-381
AGCGAGGUUGCCCUUUGUAUAUUCGGUUUUUUGACGUAGAAUAUACAAGGGCAAGCUCUCU
>Novel:bta-miR-767
UGCACCAUGGUUGUCUGAGCAUGCAGCCUGCUUGUCUGCUCAUACCCCAUGGUUCCC
>Novel:bta-miR-342
GGUGCUAUCUGUGGUUGAGGACACGGCAAAUGGAACUGUCUCACACAGAAAUCGCACCCA
>Novel:bta-miR-2366
GGGGUCCUCUUGUCUGAGCCCCAGAGAGAGGAGAGAGCGCUGGGUCACAGAAGAGGGUCUGGG
>Novel:bta-miR-150
UCUCCCAACCCUUGUACCAGUGUGUGUCUUGGUCCCUGGUACAGGUACGGGGAGGCA
>Novel:bta-miR-338
AACAAUAUCCUGGUGCUGAGUGAUGACACACGCAACUCCAGCAUCAGUGAUUUUGUU
>Novel:CM001728.1_5119
CAAAAGCUCAUUCGGGUUUUUCUGUAAGAUAUUAUGGGAAAACCAGAACGAACUUUUUGU
>Novel:bta-miR-654
UGGUGGGCGGCGGAGCAUGUGCUUCCUUCGUGUCAUAUGUCUGCUGACCAUCACC
>Novel:bta-miR-331-3p
UCUAGGUAUGGUCCCAGGGAUCCCAGAUCAAACCAGGCCCCUGGGCCUAUCCUAGA
>Novel:bta-miR-2455
CCUGUGCUGGCGCCCACCUGGCCAGAGACUCGGGCGCAGUCAGGUGGUCGCCAGCAGGGGGC
>Novel:bta-miR-224
CAAGUCACUAGUGGUUCCGUUUAGUAGAUGGUUGUACAUUGUUUCAAAAUGGUACCCUAGUGACUAC
>Novel:oar-miR-323c
AGGUUGCCCGUGGCCCGUUCGCAUUCUUCAUGUCGCACAAUACACGGUCGGCCUCU
>Novel:eca-miR-592
UUGUGUCAAUAUGCGAUGAUGUGUGUGAUGGCACAGCGUCAUCACGUGGUGACGCAACA
>Novel:bta-miR-124a
CGUGUUCACAGCGGACCUUGAUUUAAUGUCAUACAAUUAAGGCACGCGGUGAAUGCC
>Novel:bta-miR-1249
AGGAGGGAGGAGAUGGGCCACGUUCCCUCUGCCUGGAACGCCCUUCCCCCCCUUCUUCA
>Novel:bta-miR-24-3p
UGGCUCAGUUCAGCAGGAACAGGAGUCAAGCCCCCUUGGAGUCUGCUGUGGCCCCUGCCCUCCUUGGGUGAGCCAGU
>Novel:bta-miR-2285l
AAAAGUUCAUUUGAGUUUUUCAGUAACACCUUAGAGAAAAACCCGCAUGAACUUUUUGGC
>Novel:bta-miR-145
GUCCAGUUUCCCAGGAAUCCAUAGGGCGGGGGCCACAAGUGCCUAUGGGGCCUGGGCAGGGAAUG
>Novel:oar-miR-323b
AGGUUGUCCGUGGUGAGUUCGCAUUGUUUACUGAUGCCCAAUACACGGUCGAUCUCU
>Novel:bta-miR-182
UUUGGCAAUGGUAGAACUCACACUGGUGAGGUAAUGGGAUCCGGUGGUUCUAGACUUGCCAACU
>Novel:bta-miR-487b
AGUGGUUAUCCCUGUCCUGUUCGUUUUACUCAUGUCGAAUCGUACAGGGUCAUCCACU
>Novel:bta-miR-190a
UGAUAUGUUUGAUAUUGGGUUGUUUAAUUAGGAACCAACUAAAUGUCAAACAUAUUCUU
>Novel:bta-miR-184
CCUUAUCACUUUUCCAGCCAGCUUUGUGACUCUAACUGUUGGACGGAGAACUGAUAAGGGU
>Novel:bta-miR-1468
CUCCGUUUGCCUGUUUUGCUGAUGUUCAUUUGACUUAUUCUCAGCAAAAUAAGCAAAUGGAAAA
>Novel:eca-miR-9120
AACUGUUUGCAGAGGAAACUGAGACUUUGUAACUAUAUCUCAGUCUCAUCUGCAAAGAAGU
>Novel:CM001714.1_1546
AAAAGUUCAUUUGUGGUUUUUCUCUAAUAUCUUAUGGAAAAACCUGAACGAACUCUUUG
>Novel:bta-miR-215
CUGUCAGCAGGCUGCCAAGAGCGAGUGCACAGGGCUCUGACCUAUGAAUUGACAGCC
>Novel:bta-miR-216b
AAAUCUCUGCAGGCAAAUGUGAUGUCACUAAAGAAAUCACACACUUACCCGUAGAGAUU
>Novel:eca-miR-1912
UCAUUGCAUGAGCUGUGUAUAUUGUUAUUCCAUACCCAGAGCGUGCAGUGUGA
>Novel:bta-miR-2426
UCUGCAGAUGGCUGCAUUUCCACAGUGUGGAGGAAGUCAGUCUGCAGAGA
>Novel:CM001714.1_1455
AAAAGUUCAUUCAGGUUUUUCCGUAACGUAUUGUGGACAAAUCUGAAUGAAUUUUCUG
>Novel:CM001739.1_6890
AGGAGUAAUUAGCCUAGACUAGUAGAGUAGUGUUUAGUCUAGGCUAAUUACUCCU
>Novel:CM001716.1_2078
AAGGUAUAAGGAAGGUUGAGAAGUGCUUGCAAAUGAGACUCUCAACCUUCCUUACGCCUUGU
>Novel:CM001713.1_1090
UCUUGGACCUACCACUCCAGGCCUACCAAAUUAGAAGUUCUGGGGUUGGGUGCAAGCA
>Novel:bta-miR-377
UGCAGGGGCGGGUGUGGGGGCAGGGGUACCAAGCCUGCUCACACACACCCUCCCCUGCAGU
>Novel:CM001720.1_3045
GGGGGCAGGGCAGGGGAGGGCUGGCAGGUCCAGCUCCCCCAUGUACCUUCCUCCUCA
>Novel:CM001730.1_5268
UUGUCCUACUUCUCAGCUGUCUUGACUCCUUAACAAGAUAGCAGAGGAGUAGGAGGAC
>Novel:bta-miR-2285y
AGAAAGUUCACUCAGGUUUUUCCGUUACCUCUUAUGGAAAAACCCAAACGAACUUACUGA
>Novel:bta-miR-2387
CAGGCAAGGCCAAGAGGCCAGUUAGGCCGGAGCGUGGAGGGCCUGGAAGGCCUGGCUUUGCAGCG
>Novel:CM001710.1_167
CGCAGGGGUGGGAGCUGUUGCCUAAGCUGCCACAGCAAAAGUUCUCCCCCCUCCCCCCU
>Novel:CM001720.1_3206
UACAGUGACCAGGUGACGACGGAUUUCUCAAGUGACAGCCUCGUGGCUUGGGCACAGUGUC
>Novel:CM001735.1_6407
AAUGCGUUCUUGCCACUGGCCUGUAGGUGAAAUGACCCAGGUACAGAGCAGUGGCAAGAACGCAUCC
>Novel:bta-miR-2327
UGGGGGCGCUGCAGACACGGAUGGUUCAGAAGAGAACACCGUUUCUGGGCAUCCUCAGC
>Novel:CM001720.1_3244
CCGGACAGGCUCAGGGUCAGAGCCGCGGGUGUGGCUUCUGGUAGGCUCAUGGCCCUGCUCUGUCCUGU
>Novel:CM001726.1_4487
GAUGAGGCUCAGCGAGCCCUGGGAAUCAGACACAGGGACCAGGGCUCGCUGAGCCUCAUCUC
>Novel:CM001716.1_2165
CAAGAGGUCUGUGAUAACUAACAUUUAUGUAGAGGUUGUUAGUUAUUAGACCUCUCAGC
>Novel:CM001726.1_4382
GAUGAGGCUCAGCGAGCCCUGGUCCCUGUGUCUGAUUCCCAGGGCUCGCUGAGCCUCAUCUU
>Novel:CM001711.1_537
AAUGCUGAUGUUGUUGGUCUAGGGACACAUUUUGAGAACCUCUGGAAAACACAUCAGCUUUGC
>Novel:CM001717.1_2209
CUGGGGGAGCUGCGGUAGAGGAUGCUGUGGUCCUUUCCUCCCGGCGCUCCCCCACCC
>Novel:bta-miR-2889
GCUGGGGGCGGAGGGGUCUGCCUGUGGGUGGGAUCCUGCAGCACAGUCCCCUCCACAGGCCAGGGCUCCCCGGCCCCCUCCCC
>Novel:CM001728.1_5042
AAAAGCCUUGCAAAAAUUAAUUAAUAAAAUAAAAAUUAAUUUUUGCAAGGCUUUUCC
>Novel:CM001739.1_7014
UCUUGGGCCUGCAAGUCUUGGAGGACCUCUUUAUGGGCCUCCAAGUCUUGGGCCUGAGAUG
>Novel:CM001715.1_1724
UCUGGUGCUUAGACUCUGUGCUUCCAUCCUAAGGCAGCAGGGUUUGGGCAGCAGAGG
>Novel:CM001731.1_5621
CCAAAAGUUCUUCCAAGUUUUCCUGUACCAUCUUAUAGAAAACUUGAAAGGAACUUUUGGCC
>Novel:CM001720.1_3017
AAAAGUUUGUUCAAGCUUUGCCAUAAGAUGGUAUGGAAAGGCCUGAAUGAACUUUUUG
>Novel:CM001728.1_5090
AGGAAGUGAGGAAGGAGCCAGAGCUGCAGCUGAAAUGAGCUGAUGGAUCCUUGCUCCCUCCACACUUCCAGA
>Novel:eca-miR-509b
AACUCCAAACCUGUAGUCCUAGUGACUCCAUAACUAGGACUACAGGUAUAGAGUUAU
>Novel:CM001712.1_922
AAAAAGUUCAUUCUUUAUCACUAGUGCCAUGGGUUGGCAAUAAGAUCUGAAUGAACUUUUUGG
>Novel:CM001721.1_3328
ACUUUCCCGGGACUUGGAGCGCUUCCGCACGCGCUCCUUGUCCCGAGAGCGCGA
>Novel:CM001720.1_3104
GCACAGUCGUUUGCUUUGGCCUCUACCACGGAUCUGUUUAGAGGCCAAAGCAAACGACUGUGC
>Novel:CM001727.1_4643
CAGGGAGGGCAGGGGAGGGAGGCUGUGUGCAGGCCUGCCCUGACUGCCGCCCCCCGCAGG
>Novel:CM001728.1_4853
AAAAGCCUUGCAAAAAUUAAUUUUUAUUUUAUUAAUUAAUUUUUGCAAGGCUUUUCC
>Novel:CM001722.1_3564
AAAGUUCAUUCAGGUUUUUCUGUAAAGGUGUAGGCAAAAACCGGAAUGAACUUUUUGGC
>Novel:CM001714.1_1451
AAAGUUCUUUUGGGUUUUCCCAUAACAUCUUGUGGAAGGGACCCGAACGAACUUUUU
>Novel:CM001732.1_5760
UCCUGCACUGAGCUGCCCCCUCAGCCCGCUCCCUCUCCCUCUGCAGCCAUCAUAGGCAGGAGG
>Novel:CM001721.1_3383
GAAAGGUUCAUUUGGGUUUUUUGGAACAGUUACAGGAAAACCCGAAUGAACUUUUUGGCCU
>Novel:CM001720.1_3007
AGCUCCCUCUGCUGGUGGCCCUGAAGAACAAGACUGGACAGGCACACCCAGCCGAGUGACUGC
>Novel:CM001734.1_6322
GGCUGGGCUUCCAGGAUGGGCUGGGGAGGGCAGCCCCCAUCCUGGAUCCUCUUAACCU
>Novel:CM001712.1_727
AGUUAUCACAGUGCUGAUGCUGUCCAUUCUAAAGGUACAGUACUGUGAUAACU
>Novel:CM001710.1_125
UUCUCAUUGGCCUCACGUCCUGUCAGUUCCAGGAGCUGACCAAUGAGUUGU
>Novel:CM001713.1_1099
UGAUGACGACGUCAGUGCGAUGAUGAUGACGUCAUUGCAACGAUGUCGACGUCAGU
>Novel:CM001719.1_2894
UCCAGCCUCCUGGGCAAGGGAACAGUCUCCUCCCUUGCCUGGGACUCUGGAAC
>Novel:CM001738.1_6736
AUUUUCUUUUUUUAUGGCUCAAUAUUUAUUCUGUUUAUUUGAGCCAUAAAAAAGAAAAGCU
>Novel:CM001720.1_3088
UCAUGGACAAGCCAUGUGGCAGCGUGCCCAAGUUCCUGCUCUACAGCGCCUUGUCCAUGC
>Novel:eca-miR-8928
CUCCGCCCCCUCCCCGGCGGCUGGGCCGAGCCGGGGUCUGGCGGUGUG
>Novel:CM001735.1_6465
AAAAGCUUGUUCGGGUUUUCUCGUAAGAUAUUAGGGAAAACUUGACCAAACUUUUUG
>Novel:CM001727.1_4754
GGGGAGAGGGGAGGGGCAGGGAGAAGGUCUUCUUCCCAUCCCUGACUCUCUGUUCCUUGGCCCCCA
>Novel:CM001719.1_2658
CCCAGGGAUGUAGCUCCUAGUGCUGACCCUCCCUCUGGGGGCCCAUCCCUGCAGU
>Novel:CM001722.1_3556
CAAAAAGUUAAUUGAGAUUUUUCCAUAGCAUCUCAUGGAAAAACCGGAAUGAACUUUUUGGC
>Novel:CM001739.1_7087
CCAAAAAGUUCGUUUGGCUUUAACCAGCAGCUGGUACAGAAAACCCCAAAUGAACUUGUUGGCC
>Novel:CM001739.1_7244
UAAUUCUUGCUCCCCAGGUGAGAGUGCUUUGUGAAUGCAAUCCACCUGGGCAAGGAUUCUGAA
>Novel:CM001726.1_4381
UGGCCUCUGACCUUCAUCUGAGAUGAGGCUCAGCGAGCCCUG
>Novel:CM001725.1_4102
UACUUGUUAGAUGUUGAAUAGAUGAAUGAGUAAUUUUAUUCAACAUCUAACAAGUAUCGGA
>Novel:CM001726.1_4488
GGGCGUUGACCUUCAUCUAAGAUGAGGCUCAGCGAGCCCUG
>Novel:CM001736.1_6537
AACGUUUAUUCAGGUUUUCCCGUAAGCUGUUAGGGGAAGACCUGAAUAAACUUUUUGG
>Novel:CM001725.1_4292
CAGAAAGUUUGUUCGAGUUAUGGAAAAACCGGAAUGAACUUUUUGGC
>Novel:CM001724.1_3941
UCCCUGAGUAUAUGUGGUGAACCUGAAUUUGCCUGGGGUUUCCUCAUAUUCAUUCAGGAGUG
>Novel:eca-miR-3065
GAGGGAGAAGGAUGGAGUUGGGUGGCCACAGCUCUUAGCCUCAGCACCAUCCUUCCCUGGCA
>Novel:CM001725.1_4224
ACAGGUUCUUUACCACUAGUGCCUGGGAAGCCCCUCUGGUGGUCUAGUGGAUAAGAAUCUGCCU
>Novel:CM001727.1_4710
AGGAAUCCGGAUCUGCUCCUCCUCGGAGAGCAGCAAAUCCGGAUUCCUCCAU
>Novel:CM001726.1_4436
UUACGGCAGAGCAAGCUGAGGGUGCGAGUAAAGAACGAUAGAGCGCUACACUGACUGGCUCAGCGUGUGCCU
>Novel:CM001718.1_2554
GACAGGUACAGGGACAAAUCCCGUUAAUAAGUAAGAGGAUUUGUGCUUGGCUCUGUCAC
>Novel:bta-miR-339a
GCUCUUUGAUCCAGUGUCACUUGGCUCCCAAAAGAGCUAGGCCCUGUCCUCCAGGAGCUC
>Novel:CM001723.1_3796
GGCAUUCACCGCGUGCCUUAAUUGUAUGACAUUAAAUCAAGGUCCGCUGUGAACACGGA
>Novel:CM001726.1_4406
GGCCAAGAAGUUUGUUUGGGCUUUUCUGUAAGAUGUUUCAAAAAACUCAAAUGAACUUUUUUGGUCAA
>Novel:bta-miR-3120
GCCUGUCUGUGCCUGCUGUACAGGUGAGCGGAUGUUCUGCACAGCAAGUGUAGACAGGCAG
>Novel:bta-miR-1246
AAUGGAUUACUUCUGAUUGCUGCUUUGAGAGUAGAUUGUAGAGAUAAUCAGAAAUAAUCCAUUUA
>Novel:CM001727.1_4656
UCAGGAGUUGGGGACGGGGUGGCGUGGUCUGUGACCUCUCUCUGUCUUCAAUCCUGUAGU
>Novel:bta-miR-2285n
AAAAAGUUCACUUGGGUUUUUGUGAAGCAUCAUACAAAAACCCAAUGAACUUUGGCC
>Novel:CM001731.1_5656
GUAGGGACCUCUCAUGUCUGUGCUUUGUCAUGUUGUCAGUCCUGGGUGGUCCCUUAAGCUC
>Novel:CM001725.1_4081
AGUAACAGCAUCUCCACUGGAAAUUGACGCACAGUCCACAUGGAGUUGCUGUUACA
>Novel:CM001719.1_2838
AAGCUUUUUGCUCGUCUUAUACGUGAGCAUCAGGUAUAACCCGGGCCAAAAGCUC
>Novel:CM001739.1_7182
ACUUCAGGAAGUGCCAUCCGUGUGGAUAGAAAUAUGAUUGGCAUUUCUUAGAGUGA
>Novel:CM001739.1_6911
UCAGAGCAGGCUUCACAGAGGAUAUAAAAUCUAGCAGUUCACUGUGUCCUGACUCUGAGA
>Novel:CM001728.1_4812
CACAGGUUUUGCUUCCAUCACUGUAAUUUUAUUGCAGUGGUGACAGUGAGACCUGUAAC
>Novel:bta-miR-302d
UUUAACAUGGUAGUACUUUCUGUGACUUUUGAAAUAGUAAGUGCUUCCAUGUUUUAGU
>Novel:CM001723.1_3816
AAAAGUUCAUUCGGGGUUUUCUGGCUGAUGUAAACCUGAACGAACUUUUUU
>Novel:eca-miR-9056
UGGGGCCGAGGGAGCCAGCCCUCAUCACCGUGCUCUCCCCCCUCCCCGCC
>Novel:CM001726.1_4310
AAUUUGUUCGGGUUUUUCUGUAAGAUGUUAUGGAAAAACCUGAAUGAAAUGU
>Novel:CM001728.1_4950
GCCAUUGAUGACCGUUCUUCUCUUCCUUUGGGAGAGUAAGAGGGAGAGGACACCGUCUGAGUGGU
>Novel:CM001724.1_3883
GUGGAUACCAUCACUGGGGUUUAGAUUUGGAUCACUGGCAGGUUGGCUAGUGAAUUUCGUUCCCCAGCAUCUCCACCA
>Novel:CM001724.1_3881
GUGGAUACCAUCACUGGGGUUUAGAUUUGGAUCACUGGCAGGUUGGCUAGUGAAUUUCGUUCCCCAGCAUCUCCACCA
>Novel:eca-miR-8911
UGCAGCUCCUGCUCCAGCUGCCGGUUACGUCGGUACAUCUGGAUGUAGUUGUGCUGCAGC
>Novel:CM001728.1_4975
GAGGGUUUGGGUUUGGUCGUGGGAGCUUUAGCGUCCCAUGUUUGCUGCCCACUUCCUCCA
>Novel:CM001735.1_6400
UAGAGAAGCACUGGGGGAAAGUCUUGGACGUGAGGUGCUGCCCCUUGAUGCUUGUCUUC
>Novel:CM001724.1_4001
CCAAGGCCCAGAGCUCUGUGGGUGGCGUACCCUGCACACCCACACAGCUGGGCCCUGCCU
>Novel:CM001716.1_1913
GCCGGGCCGUGUGGGUGAGGGGCUAAUGCUGUGCUGCCUUUCUUCCCACGCGUGUCCGCAG
>Novel:CM001731.1_5655
GAUAGACGUUGAGUACUCCCUAUUUAAUAGGUCAGGAGACCUAGGGCUGUAGGGACCUCUCAUGUCUGUGCU
>Novel:CM001734.1_6208
UCUGGAGGUCCGAGUUCAGGAGGCAACAUAAUCAGUUUCCCUGUCUUUGGCCUCAGACU
>Novel:CM001717.1_2364
UUAUCAUGGUACCGAUGCUGUAUAUCUGAAAGGUACAGUACUGUGAUAACU
>Novel:CM001728.1_4948
GCCAUUGAUGACCGUUCUUCUCUUCUUUUGGAAGAGUAAGAGGGAGAGGACACCGUCUGAGUGGU
>Novel:CM001722.1_3525
GCCAAGAAGUUUGUUUGGGCUUUUCCAUCAGGUGUUACAGAAAAACUCUAAUGACCUUUUUGGCAA
>Novel:CM001734.1_6310
CGAAUAAGUUCAUUUGGUUUCCCCAUAGGAUGUAACAGAAAAACCCAAAUGAACUUGUUGGCC
>Novel:eca-miR-764-3p
CCCUAGAGUUUGCCGGCCUCGGCCCUCCCUGUUCCAGGUGGAGGCCUGGAAACUGUAGGGUG
>Novel:CM001723.1_3725
CAGAAAAUUCAUUUGGGUUUUUCAUGACAUCAUAUGGGAAAACUCGAAUGAACUCUUCGGC
>Novel:CM001729.1_5232
AAAGACUUUGUUCAGAUUUUGCAGCAACGCCAUAUGGGAAGACCUGAAUGAACUUUUUGG
>Novel:CM001725.1_4223
UCUAGUGGAUAAGAAUCUGCCUGCCAAUACAGGGGUCAUCGUUUGAUCCCUGCUCCUGGAAGAUUCCACAUCCCUUGGAGC
>Novel:bta-miR-758
UGGUUGACCAGAGAGCACACGCUUCAUUUGUGCCGUUUGUGACCUGGUCCACUAACC
>Novel:CM001722.1_3451
CAGGGAGGUGUCUCAGUGACAAGUUUAAUCCUCCUGGGGCUUUACAAACUUGCUGGAUGACCUCCCUGCC
>Novel:eca-miR-8917
UGGGCAGGUGCAGGUGGGCAAACGAGUCUUAAAGUCAUUGGUAACCCUUUGCCCUCUUCCUUUUGUCCAGA
>Novel:bta-miR-151-3p
CUAGACUGAGGCUCCUUGAGGCUAGGGCCAGGGUGUCUCUCGUCUUUUU
>Novel:CM001716.1_2097
UUCCCGGCCCAUGCACCAAAUGUUGUAGCCACAUGUUCCGGGAAAC
>Novel:CM001726.1_4475
UCUCUGUCCUCCAGGAGCUCACAGACUUGGAGUGGAGGACAGAUAAACAGGCA
>Novel:CM001719.1_2933
UUUGAUGACUGUUCCUCCUAUUGCCUUCAGGUCUGGCACUAGGAUUUUAGGUCAUCAUAAA
>Novel:CM001718.1_2491
ACAGAGGUCAGCGUUUCAGAGCUGUUAAUACCGGACGGAUCUGAGAUUCAGACCUCUGGCU
>Novel:CM001729.1_5179
GUACCAGAGGAAGGAACAGGUCAUUCUGUAUCCCACUUCUGACACCA
>Novel:CM001730.1_5501
UUAUCACUCCAGGACCAAAAAGAGGUUAUUUCUGUACAUCUUUGGGUUCUGGGGAGACAUAG
>Novel:CM001720.1_3128
AGGUCCACUGAUUUGCGAUCAUGCUUUUAUCGCAAAUCAGUGGACCUGGUAG
>Novel:CM001713.1_1033
CACAUCCUCUCCAGCAUUUAUUAUUUGUGGAUUUGUUUUGAUGAUGGA
>Novel:CM001721.1_3277
GUGAGGAACUGGCCGUGGAGAAUGAGAAGGAACCUCAACCUCCCGGGUUUCGGCACCA
>Novel:CM001738.1_6706
CACAGGUUUUGCUUCCAUCACUGUAAUUUUAUUGCAGUGGUGACAAUGAGACCUGUAAC
>Novel:CM001720.1_3119
AAAAAGCUUGUUCGGGUUUUUCCGUAAGAUGUUAUGGAAAAACUGGAACAAACCUUUUGG
>Novel:CM001722.1_3592
AACUUGCCUCUCAGGCCUGAGCAAUGCACUGAGAUUGUGUGUUCAGCCCGUGGGCAGGGACA
>Novel:CM001715.1_1814
UAAAAAGUUCAUCUGAGAUUUUCCAUAACAUCUUACAGGAAAAAAAUCCGAACGAACUUUUUGGU
>Novel:CM001719.1_2659
UGGGGAGCCCUGGGGGAAGAGCAUGGUCCAGCUUCCAUACCUAGCCCUGACCCUUCUGCCCUCUCCAGG
>Novel:bta-miR-29d-5p
ACCGGACCCAUCUCUUACACAGGCUGACCGAUUUCUCCUGGUGUU
>Novel:CM001714.1_1604
GUGAUCCAGAAGUGAACUGCCAUCCCACUCCUGACACCA
>Novel:CM001717.1_2214
AGCCUGGCUGGAGGACAGAAGAGAAAGCAGCUUCUCUGGCCCUUUAGCCAGGGUUG
>Novel:CM001710.1_60
CAGUCCGGUCCCGCGGUGUCUCCGCCUGUUGAUGCCGCGCGGCCCCCGGNNNNNN
>Novel:CM001712.1_820
UGGCAUUGUGGUGUCCAGCAUUUGGGGCAGAAUUAACCCAAACUGUUGGCCCUCUGCCACA
>Novel:CM001738.1_6712
UUCUCCAUUGGAUAUAAUAGUCACUCGAUAGUGCUAUGUUUUCCUGAUGGAGAUA
>Novel:bta-miR-2300b-3p
AGGAGACAGUCUGGCUCGGCCUCCAAGGCUCUCUGUCUAAGCCUAGUCAGGCUAAGUCUCUGAUGG
>Novel:bta-miR-1197
CGGUUGACCAUGGUGUGUACGCUUUAUUUAUGACGUAGGACACAUGGUCUACUUCU
>Novel:CM001733.1_6110
GUAAGUUCACUUGGGUGUUUCCAUUACACCUUAUUGAAAGACCCGAAUGAACUUUUUG
>Novel:bta-miR-4286
ACCCCACUCCUGGUACCAGCUGCUUGGGCACCCCCUGUGGCACAUGCCUCUGAGAUGGAGGGAU
>Novel:CM001726.1_4470
CUGCUUCUGGAUCAGGGUUUAGUUGGUGGCAGAGAAACUCUCUCACUGCCACUAUUGAAAGUCAGCCCUCGACACAAGGGUUUGU
