# Supplementary material for: Distribution of ncRNAs expression across hypothalamic-pituitary-gonadal axis in Capra hircus
Source: BMC Genomics. 2018 May 30;19:417. doi: 10.1186/s12864-018-4767-x (PMC5977473; doi:10.1186/s12864-018-4767-x)
Supplement: Supplementary file 10 — Non-redundant dataset of ncRNA from ovary, pituitary and hypothalamus in fasta format. (TXT 64614 kb) [file 12864_2018_4767_MOESM10_ESM.txt]

>1
GTAAATGATGAACTCACTTTTTTCCCCATCAGATCGACCATGTTGATGTCTTTGAATACTTGCCAGTTAATTCTGATA
>2
AGCAGTGATGAAATTCCACTCCGTTGGTCCGTGTTTCTGAACAGCATGATTTCCCTGGATGTTCTGATG
>3
ACATTGATCATCGACACTTCGAACGCACTTGCGGCCCCGGGTTCCTCCCGGGGCTACGCCTGTCTGAGCGTCGCT
>4
CGGTGGATCACTCGGCTCGTGCGTCGATGAAGAACGCAGCTAGCTGCGAGAATTAATGTGAATTGCAGGACACATTGATCATCGACACTTCGAACGCACTTGCGGCCCCGGGTTCCTCCCGGGGCTACGCCTGTCTGAGCGTCGCTTGGAA
>5
ATTGATCATCGACACTTCGAACGCACTTGCGGCCCCGGGTTCCTCCCGGGGCTACGCCTGTCTGAGCGTCGCT
>6
CATTGATCATCGACACTTCGAACGCACTTGCGGCCCCGGGTTCCTCCCGGGGCTACGCCTGTCTGAGCGTCGCT
>7
CACAATGATGAGAGTTTATTTGCTACTCTTGACTGTGAGGATGACGAGAATTCTTACCACCATTATTCTAACTGAGG
>8
GACTCTTAGCGGTGGATCACTCGGCTCGTGCGTCGATGAAGAACGCAGCTAGCTGCGAGAATTAATGTGAATTGCAGGACA
>9
GCAGCTGATGACTTGACTTTTTTCCCCATCAGATCGACCCTGTTGATCCAACTGAACTATTAGCCAGTTTTGTCTGATG
>10
CCACAATGATGAGAGTTTATTTGCTACTCTTGACTGTGAGGATGACGAGAATTCTTACCACCATTATTCTAACTGAGG
>11
CACATTGATCATCGACACTTCGAACGCACTTGCGGCCCCGGGTTCCTCCCGGGGCTACGCCTGTCTGAGCGTCGCT
>12
CTTGTCCTGGCCTGTGGTTTTTCTGCTCCCCTGTGCTCAGTTCTCAGGGGACTCCGGCAGGACGCACAGCAAGCTCCCTCTCAGTTTAGGAGGGCCGTCCTGAGAATAGGGCTGGCTCTTAAAGGCACGAGAGGACAGTTTGGAATTCTCG
>13
ATATGTGATGATCTCAGCCCAACTTGAACTCTCTCACTGATGACTTGATGATGTTCAAAGATCTGATA
>14
CTACATGATGAATAAAATCAAATCACCATCTTTCGGCTGAGCTCGTGATGGATTTCCTTTTTTCTGACA
>15
GACTCTTAGCGGTGGATCACTCGGCTCGTGCGTCGATGAAGAACGCAGCTAGCTGCGAGAATTAATGTGAATTGCAGGACACA
>16
GCATATGATGGAAAAAATTTTAATCTCCTGAGACTTGTGATGTCTTCAAAGGAACCACTGATG
>17
CGCGACCTCAGATCAGACGTGGCGACCCGCTGAATTTAAGCATATTAGTCAGCGGAGGAAAAGAAACTAACCAGGATTCCCTCAGTAACGGCGAGTGAACAGGGAAGAGCCCAGCGCCGAATCCCCGCCCCGCGGTGGGGCGCTGGAATTC
>18
AGGAATGATGATTTCTCAGACTAGAGTCTCTGATACTGGTCTTGATGTCAAAATTGATTTCTGACT
>19
CGACTCTTAGCGGTGGATCACTCGGCTCGTGCGTCGATGAAGAACGCAGCTAGCTGCGAGAATTAATGTGAATTGCAGGACA
>20
GTACATGATGACAACTGGCTCCCTCTACTGAACCGTGGTGAGGAAACTGCCATGTCACCCTATCTGACT
>21
TACGGGGATGATTTCAAAAATTGAACTCTCTCTTTCTGATGGATTAGTGGAGAAAACAAAAACTCTGAGT
>22
TTGTCCTGGCCTGTGGTTTTTCTGCTCCCCTGTGCTCAGTTCTCAGGGGACTCCGGCAGGACGCACAGCAAGCTCCCTCTCAGTTTAGGAGGGCCGTCCTGAGAATAGGGCTGGCTCTTAAAGGCACGAGAGGACAGTTTGGAATTCTCGG
>23
GATCGATGATGACACCCTCACATGCATTCCTTGGAAAATCTGAACAAAATGAGTGAGAACTCACTACCGTCTCCTCATCGAAACTGAGGTCT
>24
TGCGGTGATGACATCCCAAATAAAGCACGTGTTAGACTGCTGACGCGGGTGATGCGAACTGGAGTCTGAGT
>25
CGCGACCTCAGATCAGACGTGGCGACCCGCTGAATTTAAGCATATTAGTCAGCGGAGGAAAAGAAACTAACCAGGATTCCCTCAGTAACGGCGAGTGAACAGGGAAGAGCCCAGCGCCGAATCCCCGCCCCGCGGTGGAATTCTCGGGTGC
>26
CGCGACCTCAGATCAGACGTGGCGACCCGCTGAATTTAAGCATATTAGTCAGCGGAGGAAAAGAAACTAACCAGGATTCCCTCAGTAACGGCGAGTGAACAGGGAAGAGCCCAGCGCCGAATCCCCGCCCCGCG
>27
ATTTATGATGAGACATAAGCTTGACTGAAACTAATGACGAGTTTGTGTAATTAAGCAGGATTACTCTGAGA
>28
CGACTCTTAGCGGTGGATCACTCGGCTCGTGCGTCGATGAAGAACGCAGCTAGCTGCGAGAATTAATGTGAATTGCAGGACACA
>29
TCTCTGTGATGAGACCCTTTTCACAGACCTGTACTGAACTCCGTGAGGATAAGAAACTCTGAGGA
>30
AATAATGATGAACTTTTTTCCCCGACAGATCGACCATGTTGATCTAACTTCTCTAAGCCAGTTTCTGTCTGATA
>31
GACTCTTAGCGGTGGATCACTCGGCTCGTGCGTCGATGAAGAACGCAGCTAGCTGCGAGAATTAATGTGAATTGCAGGAC
>32
GACTCTTAGCGGTGGATCACTCGGCTCGTGCGTCGATGAAGAACGCAGCTAGCTGCGAGAATTAATGTGAATTGCAGGACACATTGATCATCGACACTTCGAACGCACTTGCGGCCCCGGGTT
>33
GGTCAGTGATGAGCAAAAATCACCATCTTTCGTTTGAGTCTCACGACCATGAGATCAACCCCATGCACCGCTCTGAGACCT
>34
GCATGTGATGACACTGTGCAGCGACCAAAGTCTGACAGGAATGATTGCTATTGTCGTCTGATG
>35
CTGAATGATGATATCCCACTAACTGAGCAGTCCGTAGTTGGTCCTTTGGTTGCATATGATGCAATTAATTGTTTCAAGACGGGACTGATG
>36
GACTCTTAGCGGTGGATCACTCGGCTCGTGCGTCGATGAAGAACGCAGCTAGCTGCGAGAATTAATGTGAATTGCAGGACAC
>37
GTGAAATGATGGCAATCATCTTTCGGGACTGACCTGAAATGAAGAGAATACTCATTGCTGATC
>38
AGAAATGATGAACTTATTGACGGGCGGACAGAGACGCTGTGCTGATTGTCATGTTCTGATT
>39
GTTCAGTGATGAGACCCTGGAATGAGCGCTGGGCACAGCGCCCGAGTCAGACTGCGGAAGTATTCCTCGCTGCCTTCCTTCTGAGAACA
>40
TCTTGTGATGAAAACTCTGTCCAGTTCTGCTACTGAAGGGAGAGAGATGAAAGCCTTTAGTGCTGAGG
>41
TTTCTATGATGAATCAAACTAGCTCACTATGACTTAAACAGTGAAAAGACATGAACATCTGAGA
>42
TGTAAATGATGAACTCACTTTTTTCCCCATCAGATCGACCATGTTGATGTCTTTGAATACTTGCCAGTTAATTCTGATA
>43
CTCTGTGATGAGACCCTTTTCACAGACCTGTACTGAACTCCGTGAGGATAAGAAACTCTGAGG
>44
TGCAGCTGATGACTTGACTTTTTTCCCCATCAGATCGACCCTGTTGATCCAACTGAACTATTAGCCAGTTTTGTCTGATG
>45
CGCGACCTCAGATCAGACGTGGCGACCCGCTGAATTTAAGCATATTAGTCAGCGGAGGAAAAGAAACTAACCAGGATTCCCTCAGTAACGGCGAGTGAACAGGGAAGAGCCCAGCGCCGAATCCCCGCCCCGC
>46
TCGCTGTGATGAATGATTTTTAAACATTCGTAGTTTCCACCAAAAGCTTCAGCTAATGATGGCAAAACTTCCTTGGATGTCTGAGCGCT
>47
CTGCAATGATGGCATTTCTTAGGACACCTTTGGATTAATCATGAAAACAACTACTCTCTGAGCAGC
>48
TTCAGTGATGAGACCCTGGAATGAGCGCTGGGCACAGCGCCCGAGTCAGACTGCGGAAGTATTCCTCGCTGCCTTCCTTCTGAGA
>49
AGTCCATGATGATGTGAAGTTATCCCTGTCTGAAGGCCAAAATAAGGCCTTTGAGTGTGGAATCTGGATATCTGAGA
>50
GTCCATGATGATGTGAAGTTATCCCTGTCTGAAGGCCAAAATAAGGCCTTTGAGTGTGGAATCTGGATATCTGAGA
>51
GTTTATGATGACATAGGACCTTGTCTGAACATGATGATTTCAAAATTTGAGCTTAAAAGGACACTCTGAAA
>52
GTGCATGATGACACCTTGGAAATGCTGTGACCTCCCGACTGCGCTGTGGGGGAGCTAACCTTGGAGAGCTGAGC
>53
CTCTGTGATGAGACCCTTTTCACAGACCTGTACTGAACTCCGTGAGGATAAGAAACTCTGAGGA
>54
ACGACTCTTAGCGGTGGATCACTCGGCTCGTGCGTCGATGAAGAACGCAGCTAGCTGCGAGAATTAATGTGAATTGCAGGACA
>55
CGGAAGACCCACTCCCCGGCGCCGCTCGTGGGGGGCCCAAGTCCTTCTGATCGAGGCCC
>56
GAGCTGTGATGACTTCGATTGCATTGATCACATGAAATGATAATGTGCTTTGTCCTCTAAGAAGTTCTGAGC
>57
ATCGATGATGACACCCTCACATGCATTCCTTGGAAAATCTGAACAAAATGAGTGAGAACTCACTACCGTCTCCTCATCGAAACTGAGGT
>58
TCTTAGCGGTGGATCACTCGGCTCGTGCGTCGATGAAGAACGCAGCTAGCTGCGAGAATTAATGTGAATTGCAGGACACATTGATCATCGACACTTCGAACGCACTTGCGGCCCCGGGTTCCTCCCGGGGCTACGCCTGTCTGAGCGTCGC
>59
CTGTGTGATGATAAGCAAATGCTGACTGAATATGAAGGTCTTAATTAGCTCTATCTGATG
>60
GGTCAATGATGTGTTGGCATGTATTACCTGAGTTTATGGTGATGTGTAATAACACTTAAGCTCTAGAATTACGCTGAGACCT
>61
TCTCTGTGATGAGACCCTTTTCACAGACCTGTACTGAACTCCGTGAGGATAAGAAACTCTGAGG
>62
TGTACATGATGACAACTGGCTCCCTCTACTGAACCGTGGTGAGGAAACTGCCATGTCACCCTATCTGACT
>63
GCGCCGTGATGATCCCAACATGCCATCTGAGTGCCTATGCTGAAACCCAGAGGCTGTTTCTGAGCTG
>64
GAGCTGTGATGACTTCGATTGCATTGATCACATGAAATGATAATGTGCTTTGTCCTCTAAGAAGTTCTGAGCT
>65
CCAAGTGATGACATTTCTCCGGAATCGCTGCACTGCCATGATGAAAGTGCATTTGAACCCTTTTCCATCTGACG
>66
CACAATGATGAGAGTTTATTTGCTACTCTTGACTGTGAGGATGACGAGAATTCTTACCACCATTATTCTAACTGAGGC
>67
CCACAATGATGAGAGTTTATTTGCTACTCTTGACTGTGAGGATGACGAGAATTCTTACCACCATTATTCTAACTGAGGC
>68
CGCGACCTCAGATCAGACGTGGCGACCCGCTGAATTTAAGCATATTAGTCAGCGGAGGAAAAGAAACTAACCAGGATTCCCTCAGTAACGGCGAGTGAACAGGGAAGAGCCCAGCGCCGAATCCCCGCCCCGCGGTGGGGCGCTGGAATT
>69
TGCCTCTGATGAAGCCTGTGTTGGTAGGGACATCTGAGAGTGTTGATGAATGCCAACGGCTCTGATG
>70
CGACTCTTAGCGGTGGATCACTCGGCTCGTGCGTCGATGAAGAACGCAGCTAGCTGCGAGAATTAATGTGAATTGCAGGAC
>71
GTTGATGATGACTCCAGGTGATTCTGAGTGTCTCGCTGACGCCATCACCGCAGCGCGCTGACC
>72
CGCCGTGATGATCCCAACATGCCATCTGAGTGCCTATGCTGAAACCCAGAGGCTGTTTCTGAGC
>73
CGACTCTTAGCGGTGGATCACTCGGCTCGTGCGTCGATGAAGAACGCAGCTAGCTGCGAGAATTAATGTGAATTGCAGGA
>74
GCAAATGATGATAAACTGGACCTGACAGACTGTGCTGAGTTTGTTCAATCCAACCCTGAGC
>75
TGCATGTGATGACACTGTGCAGCGACCAAAGTCTGACAGGAATGATTGCTATCGTCGTCTGATG
>76
TCCCACATGGTCTAGCGGTTAGGATTCCTGGTTTTCACCCAGGCGGCCCGGGTTCGACTCCCGGTGTGGGAACCA
>77
CGCGACCTCAGATCAGACGTGGCGACCCGCTGAATTTAAGCATATTAGTCAGCGGAGGAAAAGAAACTAACCAGGATTCCCTCAGTAACGGCGAGTGAACAGGGAAGAGCCCAGCGCCGAATCCCCGCCCCGCGGTGGGGCGTGGAATTCT
>78
TTGCGATGATGTGAATTTCTTACTGAATTAAACCCTGAAGTGCAAACACATGAGCTTTTTAACCCTGAGCAG
>79
GCATGTGATGACACTGTGCAGCGACCAAAGTCTGACAGGAATGATTGCTATCGTCGTCTGATG
>80
GCCAAATGATGCTTATTTGATACTGGAGCACTTTAGTGCCAGGACGACTCTTAATCTATCACCCATGACTGATGGCT
>81
TAGGAATGATGATTTCTCAGACTAGAGTCTCTGATACTGGTCTTGATGTCAAAATTGATTTCTGACT
>82
GTGAAATGATGGCAATCATCTTTCGGGACTGACCTGAAATGAAGAGAATACTCATTGCTGATCACT
>83
ACGACTCTTAGCGGTGGATCACTCGGCTCGTGCGTCGATGAAGAACGCAGCTAGCTGCGAGAATTAATGTGAATTGCAGGACACA
>84
TGCATATGATGGAAAAAATTTTAATCTCCTGAGACTTGTGATGTCTTCAAAGGAACCACTGATG
>85
CGACTCTTAGCGGTGGATCACTCGGCTCGTGCGTCGATGAAGAACGCAGCTAGCTGCGAGAATTAATGTGAATTGCAGGACACATTGATCATCGACACTTCGAACGCACTTGCGGCCCCGGGT
>86
TGCATGTGATGACACTGTGCAGCGACCAAAGTCTGACAGGAATGATTGCTATTGTCGTCTGATG
>87
GACCAATGATGATGACTGGTGGTTTGAATCACAGATGATAAATAATATGTGCCTGAAACTCTGAGGTT
>88
GACTCTTAGCGGTGGATCACTCGGCTCGTGCGTCGATGAAGAACGCAGCTAGCTGCGAGAATTAATGTGAATTGCAGGA
>89
AACCAGTGATGTGATGATTCTGCCAAATGAATAGAATGATATCAACCAAAAAACCGTTCCATTTTAATTCTGAGGTT
>90
GGTTAATTCCGATAACGAACGAGACTCTGGCATGCTAACTAGTTACGCGACCCCCGAGCGGTCGGCGTCC
>91
ACATTGATCATCGACACTTCGAACGCACTTGCGGCCCCGGGTTCCTCCCGGGGCTACGCCTGTCTGAGCGTCGC
>92
TACCTGGTTGATCCTGCCAGTAGCATATGCTTGTCTCAAAGATTAAGCCATGCATGTCTAAGTACGCACGGCCGGTACAGTGAAACTGCGAATGGCTCATTAAATCAGTTATGGTTCCTTTGGTCGCTCG
>93
ACGACTCTTAGCGGTGGATCACTCGGCTCGTGCGTCGATGAAGAACGCAGCTAGCTGCGAGAATTAATGTGAATTGCAGGAC
>94
CTGCTGTGATGATGGATTCCAAAACCATTCGTAGTTTCCACCAGAAATCCTGTGTTGGCCAACTCCTTCCTTGGATGTCTGAGCG
>95
GTAAATGATGAACTCACTTTTTTCCCCATCAGATCGACCATGTTGATGTCTTTGAATACTTGCCAGTTAATTCTGAT
>96
GTCTAGGATGACACCAAATCTGAGTGGACATCTGTGGATGATAAATGCGGATATGGGACTGAGA
>97
GACTCTTAGCGGTGGATCACTCGGCTCGTGCGTCGATGAAGAACGCAGCTAGCTGCGAGAATTAATGTGAATTGCAGGACACATTGATCATCGACACTTCGAACGCACTTGCGGCCCCGGGTTCCTCCCGGGGCTACGCCTGTCTGAGCGT
>98
ATCACTGATGATCAATACCAACATATGAGTCATTGATGATGAATAATATGTGTCGGGAACTCTGAGG
>99
TTCTTGTGATGAAAACTCTGTCCAGTTCTGCTACTGAAGGGAGAGAGATGAAAGCCTTTAGTGCTGAGG
>100
CTTCCGTGATGATACGATGACGAGTCAGAAAAGGCACGTTCTGCTCTCGGTCCTTGTCGGTGCCACGTTCTGTGGCGCTGTGCATGGGTTCCTTTTGCAAAGTGTCCTGTTCATTGATTGATTAGAGGCATTTGTCTGAGATGGAATTCTC
>101
ACTCTTAGCGGTGGATCACTCGGCTCGTGCGTCGATGAAGAACGCAGCTAGCTGCGAGAATTAATGTGAATTGCAGGACACATTGATCATCGACACTTCGAACGCACTTGCGGCCCCGGGTTCCTCCCGGGGCTACGCCTGTCTGAGCGTC
>102
CGACTCTTAGCGGTGGATCACTCGGCTCGTGCGTCGATGAAGAACGCAGCTAGCTGCGAGAATTAATGTGAATTGCAGGACACATTGATCATCGACACTTCGAACGCACTTGCGGCCCCGGGTT
>103
CGCGACCTCAGATCAGACGTGGCGACCCGCTGAATTTAAGCATATTAGTCAGCGGAGGAAAAGAAACTAACCAGGATTCCCTCAGTAACGGCGAGTGAACAGGGAAGAGCCCAGCGCCGAATCCCCGCCCCGCGGTTGGAATTCTCGGGTG
>104
ATTGATCATCGACACTTCGAACGCACTTGCGGCCCCGGGTTCCTCCCGGGGCTACGCCTGTCTGAGCGTCGC
>105
ATCGATGATGACCGTTGGTGGAGTATGAGTCATGGACAATGACAACTTCATTCTGGAATCTGAGG
>106
CTCGTACGACTCTTAGCGGTGGATCACTCGGCTCGTGCGTCGATGAAGAACGCAGCTAGCTGCGAGAATTAATGTGAATTGCAGGACACA
>107
TGAAGTGATGATTTACATTCATGTCTCTTCTCTGATAAATCTCTTGAAGAAAACTCTGCATATCTGATC
>108
CCTGGTGATGACAGATGACATTGTCAGCCAATCCCCACATGGGAGTGAGGACATGTCCTGCAATTCTGAAGGGA
>109
CGTGCATGATGACACCTTGGAAATGCTGTGACCTCCCGACTGCGCTGTGGGGGAGCTAACCTTGGAGAGCTGAGC
>110
TTCAGTGATGAGACCCTGGAATGAGCGCTGGGCACAGCGCCCGAGTCAGACTGCGGAAGTATTCCTCGCTGCCTTCCTTCTGAGAA
>111
CATTGATCATCGACACTTCGAACGCACTTGCGGCCCCGGGTTCCTCCCGGGGCTACGCCTGTCTGAGCGTCGC
>112
GGTCAATGATGTGATGGCATGTATTAGCTGAATCCAAAGTTGATGTAAATTCTAAAATGCACTGAGACCT
>113
GATCGATGATGACACCCTCACATGCATTCCTTGGAAAATCTGAACAAAATGAGTGAGAACTCACTACCGTCTCCTCATCGAAACTGAGGTC
>114
GAGCATGGTAATGGATTTATGGCAGGTCCTCCTCTGTGGGCCTCTCATAGTGTACCCATGCCAGAGTAAACTGCAGCCTCGAACCATTGCCCAGCCTCCTTACTTGTGGGCTGTGAGCACTGAAGGGGGTTGTATAGCGTGGAATTCTCGG
>115
GGTAAAATGGCTGAGCAAAGCAATAGACTGTAAATCTAAGAACAGAGGTTTGATTCCTCTTTTTACCACC
>116
ATCAGTGATGATAAATGCCGGCGTATGAGTCATTGATAATGAATAATACGTGTCTGAAACTCTGAGA
>117
GTACGACTCTTAGCGGTGGATCACTCGGCTCGTGCGTCGATGAAGAACGCAGCTAGCTGCGAGAATTAATGTGAATTGCAGGACA
>118
TGAAATGATGGCAATCATCTTTCGGGACTGACCTGAAATGAAGAGAATACTCATTGCTGATC
>119
ACACATTGATCATCGACACTTCGAACGCACTTGCGGCCCCGGGTTCCTCCCGGGGCTACGCCTGTCTGAGCGTCGCT
>120
ATCGATGATGACACCCTCACATGCATTCCTTGGAAAATCTGAACAAAATGAGTGAGAACTCACTACCGTCTCCTCATCGAAACTGAGG
>121
GACCAATGATGATGACTGGTGGTTTGAATCACAGATGATAAATAATATGTGCCTGAAACTCTGAGGT
>122
GTGGATCACTCGGCTCGTGCGTCGATGAAGAACGCAGCTAGCTGCGAGAATTAATGTGAATTGCAGGACACATTGATCATCGACACTTCGAACGCACTTGCGGCCCCGGGTTCCTCCCGGGGCTACGCCTGTCTGAGCGTCGCTTGGAATT
>123
AAACAATGATGTCATAATTTCCAAGCACATATCTGACAGTTCTGTGTAGAATTCAACCACTGAGT
>124
CTACGGGGATGATTTCAAAAATTGAACTCTCTCTTTCTGATGGATTAGTGGAGAAAACAAAAACTCTGAGTAGC
>125
ACGACTCTTAGCGGTGGATCACTCGGCTCGTGCGTCGATGAAGAACGCAGCTAGCTGCGAGAATTAATGTGAATTGCAGGACACATTGATCATCGACACTTCGAACGCACTTGCGGCCCCGGGT
>126
CGTACGACTCTTAGCGGTGGATCACTCGGCTCGTGCGTCGATGAAGAACGCAGCTAGCTGCGAGAATTAATGTGAATTGCAGGACA
>127
ATCGATGATGACACCCTCACATGCATTCCTTGGAAAATCTGAACAAAATGAGTGAGAACTCACTACCGTCTCCTCATCGAAACTGAGGTC
>128
AGCCAGTGATGAAGACTCCTCCCACTCGTGTTCGAGTTTCCCAACCGTGAGATGACGCCACATGCACTACCATCTGAGGCC
>129
CTGCAATGATGGCATTTCTTAGGACACCTTTGGATTAATCATGAAAACAACTACTCTCTGAGCAG
>130
AAACATGATGAGTGTACAAAATCTTGATTAAAAAATGAAAACTTATAAGATCCAACTCTGATT
>131
GATCGATGATGACACCCTCACATGCATTCCTTGGAAAATCTGAACAAAATGAGTGAGAACTCACTACCGTCTCCTCATCGAAACTGAGGTCC
>132
CTCGTACGACTCTTAGCGGTGGATCACTCGGCTCGTGCGTCGATGAAGAACGCAGCTAGCTGCGAGAATTAATGTGAATTGCAGGACA
>133
ACATTGATCATCGACACTTCGAACGCACTTGCGGCCCCGGGTTCCTCCCGGGGCTACGCCTGTCTGAGCGTCGCA
>134
AAACAATGATGTCATAATTTCCAAGCACATATCTGACAGTTCTGTGTAGAATTCAACCACTGAGTT
>135
CGACTCTTAGCGGTGGATCACTCGGCTCGTGCGTCGATGAAGAACGCAGCTAGCTGCGAGAATTAATGTGAATTGCAGGACACATTGATCATCGACACTTCGAACGCACTTGCGGCCCCGGGTTCCTCCCGGGGCTACGCCTGTCTGAGCG
>136
TGGAAGACTAGTGATTTTGTTGTGTAAATGATGAACTCACTTTTTTCCCCATCAGATCGACCATGTTGATGTCTTTGAATACTTGCCAGTTAATTCTGATA
>137
CCCCCATGATGTCCAGCACTGGGCTCTGATCTCCACTGAGGACATGGTGCACCCTGGGACCTTTGACACCCGGGGATCTGAGG
>138
GTGAAATGATGGCAATCATCTTTCGGGACTGACCTGAAATGAAGAGAATACTCATTGCTGATCA
>139
ACGACTCTTAGCGGTGGATCACTCGGCTCGTGCGTCGATGAAGAACGCAGCTAGCTGCGAGAATTAATGTGAATTGCAGGACAC
>140
CTGAAGTGATGATTTACATTCATGTCTCTTCTCTGATAAATCTCTTGAAGAAAACTCTGCATATCTGATC
>141
TTGAATGATGACTTAAGTTGTCGGATACCCCTTCACTCCTTCTATGAGTGAAATCTCATAGTCTGACA
>142
TGCTCTGATGAGATCACTTAATAGGAAGTGCCGTCAGAAGCGATAACTGACGATAAAGTTTCCCGACTGACT
>143
CTTCTATGATGATTTTATCAAAATGACTTTCGTTCTTCTGAGTTTGCTGAAGCCACATTTAGATACTGAGAAGA
>144
CGACTCTTAGCGGTGGATCACTCGGCTCGTGCGTCGATGAAGAACGCAGCTAGCTGCGAGAATTAATGTGAATTGCAGGACAC
>145
TACGACTCTTAGCGGTGGATCACTCGGCTCGTGCGTCGATGAAGAACGCAGCTAGCTGCGAGAATTAATGTGAATTGCAGGACA
>146
CTGCTGTGATGATGGATTCCAAAACCATTCGTAGTTTCCACCAGAAATCCTGTGTTGGCCAACTCCTTCCTTGGATGTCTGAGCGA
>147
GCAAATGATGTGTTTGTTAGTGACCAAAGCCTGACTTAAGTGATTAGTCTTAACTGACTGACT
>148
CACATTGATCATCGACACTTCGAACGCACTTGCGGCCCCGGGTTCCTCCCGGGGCTACGCCTGTCTGAGCGTCGC
>149
TCGTACGACTCTTAGCGGTGGATCACTCGGCTCGTGCGTCGATGAAGAACGCAGCTAGCTGCGAGAATTAATGTGAATTGCAGGACACA
>150
CGTACGACTCTTAGCGGTGGATCACTCGGCTCGTGCGTCGATGAAGAACGCAGCTAGCTGCGAGAATTAATGTGAATTGCAGGACACA
>151
GTTAGTGATGATTTTTATAATAAAACAGATGGGAATCTCTCTGAAAAAGCATGAAGTTTTAAAAAACTGAAA
>152
GTTCAGTGATGAGACCCTGGAATGAGCGCTGGGCACAGCGCCCGAGTCAGACTGCGGAAGTATTCCTCGCTGCCTTCCTTCTGAGA
>153
ATCTGTGATGACTTACATGGAATCTCGTTCGGCTGATGATTTGCTGTTGAGACTCGGATATCTGATT
>154
ACGACTCTTAGCGGTGGATCACTCGGCTCGTGCGTCGATGAAGAACGCAGCTAGCTGCGAGAATTAATGTGAATTGCAGGACACATTGATCATCGACACTTCGAACGCACTTGCGGCCCCGGGTT
>155
CAGCAGTGATGAAATTCCACTCCGTTGGTCCGTGTTTCTGAACAGCATGATTTCCCTGGATGTTCTGATGCTG
>156
TTCCGTGATGATACGATGACGAGTCAGAAAAGGCACGTTCTGCTCTCGGTCCTTGTCGGTGCCACGTTCTGTGGCGCTGTGCATGGGTTCCTTTTGCAAAGTGTCCTGTTCATTGATTGATTAGAGGCATTTGTCTGAGATGGAATTCTCG
>157
CTCCATGATGAATGTAAAATGACAAGCATATGCCTGAACTCAAAAATGATGTCATCTTACTACTGAGA
>158
AGTCCATGATGATGTGAAGTTATCCCTGTCTGAAGGCCAAAATAAGGCCTTTGAGTGTGGAATCTGGATATCTGAGACT
>159
ATAGGTTTGGTCCCAGCCTTCCTGTTAACTCTCAACAGACTTACACATGCAAGCATCCACGCCCCGGTGAGTAACGCCCTCCAAATCAATAAGACTAAGAGGAGCA
>160
CTGCGGTGATGACATCCCAAATAAAGCACGTGTTAGACTGCTGACGCGGGTGATGCGAACTGGAGTCTGAGT
>161
TCGTACGACTCTTAGCGGTGGATCACTCGGCTCGTGCGTCGATGAAGAACGCAGCTAGCTGCGAGAATTAATGTGAATTGCAGGACA
>162
GTACGACTCTTAGCGGTGGATCACTCGGCTCGTGCGTCGATGAAGAACGCAGCTAGCTGCGAGAATTAATGTGAATTGCAGGACACA
>163
ATCGATGATGACACCCTCACATGCATTCCTTGGAAAATCTGAACAAAATGAGTGAGAACTCACTACCGTCTCCTCATCGAAACTGAGGTA
>164
TCGTACGACTCTTAGCGGTGGATCACTCGGCTCGTGCGTCGATGAAGAACGCAGCTAGCTGCGAGAATTAATGTGAATTGCAGGACACATTGATCATCGACACTTCGAACGCACTTGCGGCCCCGGGT
>165
CTCGTACGACTCTTAGCGGTGGATCACTCGGCTCGTGCGTCGATGAAGAACGCAGCTAGCTGCGAGAATTAATGTGAATTGCAGGACACATTGATCATCGACACTTCGAACGCACTTGCGGCCCCGGGTTCCTCCCGGGGCTACGCCTGTC
>166
AACAATGATGTCATAATTTCCAAGCACATATCTGACAGTTCTGTGTAGAATTCAACCACTGAGT
>167
CTCTTAGCGGTGGATCACTCGGCTCGTGCGTCGATGAAGAACGCAGCTAGCTGCGAGAATTAATGTGAATTGCAGGACACATTGATCATCGACACTTCGAACGCACTTGCGGCCCCGGGTTCCTCCCGGGGCTACGCCTGTCTGAGCGTCG
>168
CTCTCATGATGACCCTTGTGCCTCTGAGCTGCCATGATTCTGGCTTCAAAGTAAACGCTCTGAAGAGA
>169
ATCGATGATGAGTACCCTGGGGTGTCTGAAGTCAAGGACTTTGATTAAACCCTGTAACTCTGAGG
>170
CACCAGTGATGAGTTCAATACCGCCCCAGTCTGATCACTATGACTGAAAGGTATTTCTGAGC
>171
GCTGGAGGATGAAGATACGAAGTGATCCATCGGCTGAGTGTTCTATCACTATGCTGAGACTCGAATGGCTGACAGCA
>172
ACCAATGATGATGACTGATGGCATATGAGTTGGATACAATGAATACTGTGTGTCTGAAACTCTGAGGTC
>173
AGCAGTGATGAAATTCCACTCCGTTGGTCCGTGTTTCTGAACAGCATGATTTCCCTGGATGTTCTGAT
>174
GACTCTTAGCGGTGGATCACTCGGCTCGTGCGTCGATGAAGAACGCAGCTAGCTGCGAGAATTAATGTGAATTGCAGGACACATTGATCATCGACACTTCGAACGCACTTGCGGCCCCGGGT
>175
GCAAATGATGTGTCTGTTAGTGACCAAAGCCTGACTTAAGTGATTAGTCTTAACTGACTGACT
>176
CACAATGATGAGAGTTTATTTGCTACTCTTGACTGTGAGGATGACGAGAATTCTTACCACCATTATTCTAACTGAG
>177
TCGCTGTGATGAATGATTTTTAAACATTCGTAGTTTCCACCAAAAGCTTCAGCTAATGATGGCAAAACTTCCTTGGATGTCTGAGCGC
>178
GCTACATGATGAATAAAATCAAATCACCATCTTTCGGCTGAGCTCGTGATGGATTTCCTTTTTTCTGACA
>179
ACGACTCTTAGCGGTGGATCACTCGGCTCGTGCGTCGATGAAGAACGCAGCTAGCTGCGAGAATTAATGTGAATTGCAGGA
>180
TCGTACGACTCTTAGCGGTGGATCACTCGGCTCGTGCGTCGATGAAGAACGCAGCTAGCTGCGAGAATTAATGTGAATTGCAGGACAC
>181
TGTTATGATGATGGGCAAATTGTTCAACTGCTCTGAATGGGCTGAGTGAAAACAGCCTTTCTGAAC
>182
TCGTACGACTCTTAGCGGTGGATCACTCGGCTCGTGCGTCGATGAAGAACGCAGCTAGCTGCGAGAATTAATGTGAATTGCAGGACACATTGATCATCGACACTTCGAACGCACTTGCGGCCCCGGGTT
>183
GTCGATGATGGTTTTACCTACATGTCTGAACCTGTCTGATGAACCTCAGTGATGTCATCTCTGTATGGTTCTGAGA
>184
GACTCTTAGCGGTGGATCACTCGGCTCGTGCGTCGATGAAGAACGCAGCTAGCTGCGAGAATTAATGTGAATTGCAGGACACAT
>185
GGTTAATTCCGATAACGAACGAGACTCTGGCATGCTAACTAGTTACGCGACCCC
>186
GCCAGTGATGTTTCCATTCAAAATGTCTGAACCTGTCTGAAGCATCCCTGTGATGCAAACTGTGTGGTGCTGAGGCT
>187
TCCCTGGTGGTCTAGTGGTTAGGATTCGGCGCTCTCACCGCCGCGGCCCGGGTTCGTTTCCCGGTCAGGGAACCA
>188
TCCCATATGGTCTAGCGGTTAGGATTCCTGGTTTTCACCCAGGCGGCCCGGGTTCGACTCCCGGTATGGGAACCA
>189
TACGACTCTTAGCGGTGGATCACTCGGCTCGTGCGTCGATGAAGAACGCAGCTAGCTGCGAGAATTAATGTGAATTGCAGGACACA
>190
TGGCGGTGAGGAGAGAATTGCTGTGTTGACTTAAGGTGATCGTCTTATACGCTATTCTGAGCCC
>191
AATATGTGATGATCTCAGCCCAACTTGAACTCTCTCACTGATGACTTGATGATGTTCAAAGATCTGATA
>192
TCTGGGTCGGGGTTTCGTACGTAGCAGAGCAGCTCCCTCGCTGCGATCTATTGAAAGTCAGCCCTCGACACAAGGGTTTGT
>193
GCCTCTGATGAAGCCTGTGTTGGTAGGGACATCTGAGAGTGTTGATGAATGCCAACGGCTCTGATG
>194
TACCTATGATGATCCTATCCCGAACCTGAATTTCTGTTGAAAAACCTTATACGGATCTGGCTTCTGAGG
>195
GTACGACTCTTAGCGGTGGATCACTCGGCTCGTGCGTCGATGAAGAACGCAGCTAGCTGCGAGAATTAATGTGAATTGCAGGACACATTGATCATCGACACTTCGAACGCACTTGCGGCCCCGGGTT
>196
TGCAAATGATGTGTTTGTTAGTGACCAAAGCCTGACTTAAGTGATTAGTCTTAACTGACTGACT
>197
ATGTTATGATGATGGGCAAATTGTTCAACTGCTCTGAATGGGCTGAGTGAAAACAGCCTTTCTGAAC
>198
TTGCGATGATGTGAATTTCTTACTGAATTAAACCCTGAAGTGCAAACACATGAGCTTTTTAACCCTGAGCA
>199
TACGGGGATGATTTCAAAAATTGAACTCTCTCTTTCTGATGGATTAGTGGAGAAAACAAAAACTCTGAGTA
>200
TGCATGTGATGACACTGTGCAGCGACCAAAGTCTGACAGGAATGATTGCTGTCGTCGTCTGATG
>201
TTCCACTGATGACTTCTTATTAGTGCCACGTGTCTGGGCCACTGAGACCCCGTGATGGAACTGAGGATCTGAGGAAG
>202
GTAAATGATGAACTCACTTTTTTCCCCATCAGATCGACCATGTTGATGTCTTGAATACTTGCCAGTTAATTCTGATA
>203
AAGGTGACTTTTTATATGCCCTCTATCCCAAGACTATGGCCAGAGGGATATTAAGGTCACCAAGAATAATTTGGAGGTTGCCAAAGACTTGTTTTTGAAGTGTTTTCAAGTCTGACCGAGAACTCTGACATTT
>204
TGCATATGATGAAGCAAATCAGTATGAGTAAAATCATGATACTGTAAACGCTTTCTGATG
>205
AGCCAGTGATGTTTCCATTCAAAATGTCTGAACCTGTCTGAAGCATCCCTGTGATGCAAACTGTGTGGTGCTGAGGCT
>206
AGGTATGAGGAAAACATGTGAACAGTCTTACTGTCTGTGAAGACTCGTAAGATCCAACTCTGACC
>207
TTTGAATGATGACTTAAGTTGTCGGATACCCCTTCACTCCTTCTATGAGTGAAATCTCATAGTCTGACA
>208
TTCTATGATGAATCAAACTAGCTCACTATGACTTAAACAGTGAAAAGACATGAACATCTGAGA
>209
TGCAAATGATGTGTCTGTTAGTGACCAAAGCCTGACTTAAGTGATTAGTCTTAACTGACTGACT
>210
GCTCTGTGATGAACTCCATGCGTGTCATCTGAGCCTGGCTTCTCTGTCATCTCAGCCCAGGTAGTGTTCTACTTCCCAAGGCTGTTGTCTTGCCTGGAAAGGGGATCCCAGGCAAAGGATCAACCTTTGTATTCTGAGAGCATGGAATTCT
>211
ACAAGTGATGAACAATAAGGGACTTAATACTGAAACCTGATGTTATATTTCAATGTGCTGATG
>212
TCACAATGATGAATGGTCCAAAACATTCGCGGTTTCCACCAGAACCCTAGATGTTGGCAATTCCTTCCTTGGATGTCTGAGTGAC
>213
GATCGATGATGACACCCTCACATGCATTCCTTGGAAAATCTGAACAAAATGAGTGAGAACCCACTACCGTCTCCTCATCGAAACTGAGGTCC
>214
GTCGATGATGGTTTTACCTACATGTCTGAACCTGTCTGATGAACCTCAGTGATGTCATCTCTGTATGGTTCTGAGACT
>215
CAGCAGTGATGAAATTCCACTCCGTTGGTCCGTGTTTCTGAACAGCATGATTTCCCTGGATGTTCTGATGCTGT
>216
TTTCCCATTTGACTACCACATTATCTCCTGATAGATTTTAGTGGCTATGCTTATGGGATAGATGAGAACTGCCGTGATCTGAAGAGGGAGGGTTTGCTCATGTCCTCCTCCTATATGAAACGGCTGAACAGAG
>217
CCACAATGATGAGAGTTTATTTGCTACTCTTGACTGTGAGGATGACGAGAATTCTTACCACCATTATTCTAACTGAG
>218
ACCAATGATGATGACTGGTGGTTTGAATCACAGATGATAAATAATATGTGCCTGAAACTCTGAGGTT
>219
AATAATGATGAACTTTTTTTCCCCGACAGATCGACCATGTTGATCTAACTTCTCTAAGCCAGTTTCTGTCTGATA
>220
TGCCAATGAAGAAAGCAGGCGTCCTGTCTTACCCCTGTTCTAGCCCCAGAGCCAGTAATGGTGAACCCACTGGGGCGAACTGGGAGAAAGGATGAAATTTCATTCCATGAGGAATTGTCTGAGGTA
>221
TCCCTGTGGTCTAGTGGTTAGGATTCGGCGCTCTCACCGCCGCGGCCCGGGTTCGTTTCCCGGTCAGGGAACCA
>222
TCTCTGTGATGAGACCCTTTTCACAGACCTGTACTGAACTCCGTGAGGATAAGAAACTCTGAGGAG
>223
TACAATGATGGCAGTATTTTTCGTCAACAGCAGTTCACCTAGTGAGTGTTGATACTTTGGGTCTGAGT
>224
GCGCCGTGATGATCCCAACATGCCATCTGAGTGCCTATGCTGAAACCCAGAGGCTGTTTCTGAGCT
>225
ACCAATGATGATGACTGATGGCATATGAGTTGGATACAATGAATACTGTGTGTCTGAAACTCTGAGGT
>226
GACCAGTGATGACTGTTGGTGGAGTATGAGTCACGGACGATGACCACTTCGTGTCTGAAACTCTGAGGTCC
>227
CCACAATGATGAGAGTTTATTTGCTACTCTTGACTGTGAGGATGACGAGAATTCTTACCACCATTATTCTAACTGAGGCA
>228
AGCAAATGATGATAAACTGGACCTGACAGACTGTGCTGAGTTTGTTCAATCCAACCCTGAGC
>229
CAGCAGTGATGAAATTCCACTCCGTTGGTCCGTGTTTCTGAACAGCATGATTTCCCTGGATGTTCTGATG
>230
TACCTATGATGATCCTATCCCGAACCTGAATTTCTGTTGAAAAACCTTATACGGATCTGGCTTCTGAGGTGG
>231
CTACAATGATGGCAGTATTTTTCGTCAACAGCAGTTCACCTAGTGAGTGTTGATACTTTGGGTCTGAGT
>232
CTCGTACGACTCTTAGCGGTGGATCACTCGGCTCGTGCGTCGATGAAGAACGCAGCTAGCTGCGAGAATTAATGTGAATTGCAGGACACATTGATCATCGACACTTCGAACGCACTTGCGGCCCCGGGTT
>233
GCAGCTGATGACTTGACTTTTTTCCCCATCAGATCGACCCTGTTGATCCAACTGAACTATTAGCCAGTTTTGTCTGATGC
>234
TCCTGGTGATGACAGATGACATTGTCAGCCAATCCCCACATGGGAGTGAGGACATGTCCTGCAATTCTGAAGG
>235
TACCTATGATGATCCTATCCCGAACCTGAATTTCTGTTGAAAAACCTTATACGGATCTGGCTTCTGAGGTG
>236
ATGGCCCTTATCGAAGCTGCAGCTGCTTCCATATAGCTGCTGTGGTCAAAAAGGAGCCCAAAGTGACAGTTTTCCTTGACGGTCGCCGTTCTGTTTGCTGTAACTGATCTGCAACATTTCAGGAAAAGACAGTT
>237
TTGCAGTGATGACTTGAGTCTGTCAATCCCCTGAGTGAGTGTAATCACTGATGTCTCCATGTCTCTGAGC
>238
CCTGTGTGATGATAAGCAAATGCTGACTGAATATGAAGGTCTTAATTAGCTCTATCTGATG
>239
CGGTGGATCACTCGGCTCGTGCGTCGATGAAGAACGCAGCTAGCTGCGAGAATTAATGTGAATTGCAGGACA
>240
CGCTGTGATGAATGATTTTTAAACATTCGTAGTTTCCACCAAAAGCTTCAGCTAATGATGGCAAAACTTCCTTGGATGTCTGAGCGCT
>241
CGTACGACTCTTAGCGGTGGATCACTCGGCTCGTGCGTCGATGAAGAACGCAGCTAGCTGCGAGAATTAATGTGAATTGCAGGACACATTGATCATCGACACTTCGAACGCACTTGCGGCCCCGGGTT
>242
TGAAATGATGATTCTTTAAATTTCATGTCTCTTCTCTGACATTTTTCTCTGGAGATAGTTTTTGCCTTATTAATCTGATC
>243
TGGAAGACTAGTGATTTTGTTGGTAAATGATGAACTCACTTTTTTCCCCATCAGATCGACCATGTTGATGTCTTTGAATACTTGCCAGTTAATTCTGATA
>244
GACCAATGATGATGACTGATGGCATATGAGTTGGATACAATGAATACTGTGTGTCTGAAACTCTGAGGT
>245
CGGAAGACCCACTCCCCGGCGCCGCTCGTGGGGGGCCCAAGTCCTTCTGATCGAGGCC
>246
TCGCTGTGATGAATGATTTTTAAACATTCGTAGTTTCCACCAAAAGCTTCAGCTAATGATGGCAAAACTTCCTTGGATGTCTGAGCGAT
>247
ACCAGTGATGACTGTTGGTGGAGTATGAGTCACGGACGATGACCACTTCGTGTCTGAAACTCTGAGGT
>248
CAGGACGGTGGCCATGGAAGTCGGAATCCGCTAAGGAGTGTGTAACAACTCACCTGCC
>249
GACTCTTAGCGGTGGATCACTCGGCTCGTGCGTCGATGAAGAACGCAGCTAGCTGCGAGAATTAATGTGAATTGCAGGACACATTGATCATCGACACTTCGAACGCACTTGCGGCCCCGGG
>250
ACCAGTGATGTGATGATTCTGCCAAATGAATAGAATGATATCAACCAAAAAACCGTTCCATTTTAATTCTGAGGTT
>251
CTGCATCCACTGATAGACCTTGAACAGTCTGCAGTTGTTCCTATGGTTTGCACTAGGATGCAACAGCAACATCCCCGCGCTTTCTGTCTGTCTCTGTGTGGCAGCTCGGATTGAATAGGGGAGTACATCT
>252
TCTCCTGATGATCCTTCTTCCTGAGTGGCTCTGGTGATGAGCAAACTGAGCCTCTAAGAAGTTGACTGAAG
>253
GGTTAATTCCGATAACGAACGAGACTCTGGCATGCTAACTAGTTACGCGACCCCCGAGCGGTCGGCGTCCC
>254
AGCTGTGATGACTTCGATTGCATTGATCACATGAAATGATAATGTGCTTTGTCCTCTAAGAAGTTCTGAGC
>255
ATCAATGATGAAATCACCCAAAAGAAGCTGGAATTACCGGCAGATTGTGTAGTGGTGAACCTATGGTTTTCTGAGG
>256
CCTACTTGGATAACTGTGGTAATTCTAGAGCTAATACATGCCGACGGGCGCTGACCCCCTTCGCGGGGGGGATGCGTGCATTTATCAGATC
>257
CACATTGATCATCGACACTTCGAACGCACTTGCGGCCCCGGGTTCCTCCCGGGGCTACGCCTGTCTGAGCGTCGCA
>258
CTTCTATGATGATTTTATCAAAATGACTTTCGTTCTTCTGAGTTTGCTGAAGCCACATTTAGATACTGAGA
>259
TTGCAGTGATGACTTGAGTCTGTCAATCCCCTGAGTGAGTGTAATCACTGATGTCTCCATGTCTCTGAGCA
>260
GGTTAATTCCGATAACGAACGAGACTCTGGCATGCTAACTAGTTACGCGACCCCCGAGCGGTCGGCGTC
>261
TGCAGATGATGTGAAAGAATATTTGCTATCTGAGTGATGGTGAGGACGTTCCTGACCACCAAGATCGCTGATGT
>262
TTGCTGTGATGACTAACTTAGGACACCTTTGGAATAACCATGAAAGGAAGCTATTCTGAGCA
>263
CTCGTACGACTCTTAGCGGTGGATCACTCGGCTCGTGCGTCGATGAAGAACGCAGCTAGCTGCGAGAATTAATGTGAATTGCAGGACACATTGATCATCGACACTTCGAACGCACTTGCGGCCCCGGGT
>264
GGTGGATCACTCGGCTCGTGCGTCGATGAAGAACGCAGCTAGCTGCGAGAATTAATGTGAATTGCAGGACACATTGATCATCGACACTTCGAACGCACTTGCGGCCCCGGGTTCCTCCCGGGGCTACGCCTGTCTGAGCGTCGCTTGGAAT
>265
CACAATGATGAGAGTTTATTTGCTACTCTTGACTGTGAGGATGACGAGAATTCTTACCACCATTATTCTAACTGAGGCA
>266
TTGCAATGATGTCGTAATTTGCGTCTGACTCTGTTCTCAGCGACAGTTGCCTGCTGTCAGTGGCTGGTTCAGAAGGGTGACGAAAATTCTTACTGAGC
>267
TTCTGGGTCGGGGTTTCGTACGTAGCAGAGCAGCTCCCTCGCTGCGATCTATTGAAAGTCAGCCCTCGACACAAGGGTTTGT
>268
GTCAATGATGTGTTGGCATGTATTACCTGAGTTTATGGTGATGTGTAATAACACTTAAGCTCTAGAATTACGCTGAGACC
>269
ACATTGCTCATCGACACTTCGAACGCACTTGCGGCCCCGGGTTCCTCCCGGGGCTACGCCTGTCTGAGCGTCGCT
>270
GGTCAATGATGTGTTGGCATGTATTACCTGAGTTTATGGTGATGTGTAATAACACTTAAGCTCTAGAATTACGCTGAGACC
>271
CTGGAATGATGAAAAAGTATCCTTAGGTGTGGTTGTGGCCGTCTTGGTCACCTATGTGCCACTTGCCAATGTTAGGGCTTGTCATAGTTACACTGACT
>272
GACCAATGATGATGACTGATGGCATATGAGTTGGATACAATGAATACTGTGTGTCTGAAACTCTGAGGTC
>273
TGGAAGACTAGTGATTTTGTTGTTGTAAATGATGAACTCACTTTTTTCCCCATCAGATCGACCATGTTGATGTCTTTGAATACTTGCCAGTTAATTCTGATA
>274
GCGCCGTGATGATCCCAACATGCCATCTGAGTGCCTATGCTGAAACCCAGAGGCTGTTTCTGAGC
>275
ATCCAATGATTAAACATTTTCACTGCTGTTCACATAATGAACTTATGTGATTACTGAATACATGAATGAGGAT
>276
GCGGGATGAATTATTAATACAGACTAGAGTTTCTGATGTGTCTGTGACGCCACTGCTTGGAACTGACC
>277
CCTGGTGATGACAGATGACATTGTCAGCCAATCCCCACATGGGAGTGAGGACATGTCCTGCAATTCTGAAG
>278
TGAGCGGGATGAATTATTAATACAGACTAGAGTTTCTGATGTGTCTGTGACGCCACTGCTTGGAACTGACC
>279
GCAGCTGATGACTTGACTTTTTTTCCCCATCAGATCGACCCTGTTGATCCAACTGAACTATTAGCCAGTTTTGTCTGATG
>280
CTGGAGGATGAAGATACGAAGTGATCCATCGGCTGAGTGTTCTATCACTATGCTGAGACTCGAATGGCTGACA
>281
AGTCCATGATGATGTGAAGTTATCCCTGTCTGAAGGCCAAAATAAGGCCTTTGAGTGTGGAATCTGGATATCTGAGAC
>282
ATAGGTTTGGTCCCAGCCTTCCTGTTAACTCTCAACAGACTTACACATGCAAGCATCCACGCCCCGGTGAGTAACGCCCTCCAAATCAATAAGACTAAGAGGAGCAGGTATCAAGCACACATCT
>283
GATCGATGATGACACCCTCACATGCATTCCTTGGGAAATCTGAACAAAATGAGTGAGAACTCACTACCGTCTCCTCATCGAAACTGAGGTCT
>284
TACCTGGTTGATCCTGCCAGTAGCATATGCTTGTCTCAAAGATTAAGCCATGCATGTCTAAGTACGCACGGCC
>285
TCCACTGATGACTTCTTATTAGTGCCACGTGTCTGGGCCACTGAGACCCCGTGATGGAACTGAGGATCTGAGGA
>286
GATCAATGATGACACCCTCACATGCATTCCTTGGAAAATCTGAACAAAATGAGTGAGAACTCACTACTGTCTCCTCATCGAAACTGAGGTCC
>287
TCACAATGATGAATGGTCCAAAACATTCGCGGTTTCCACCAGAACCCTAGATGTTGGCAATTCCTTCCTTGGATGTCTGAGTGA
>288
TACCTGGTTGATCCTGCCAGTAGCATATGCTTGTCTCAAAGATTAAGCCATGCATGTCTAAGTACGCACGGCCGGTACAGTGAAACTGCGAATGGCTCATTAAATCAGTTATGGTTCCTTTGGTCGCTCGC
>289
ATTGATCATCGACACTTCGAACGCACTTGCGGCCCCGGGTTCCTCCCGGGGCTACGCCTGTCTGAGCGTCGCA
>290
TCCCTGGTGGTCTAGTGGTTAGGATTCGGCGCTCTCACCGCCGCGGCCCGGGTTCGTTTCCCGTTCAGGGAACCA
>291
GATTTATGATGAGACATAAGCTTGACTGAAACTAATGACGAGTTTGTGTAATTAAGCAGGATTACTCTGAGA
>292
TTCCACTGATGACTTCTTATTAGTGCCACGTGTCTGGGCCACTGAGACCCCGTGATGGAACTGAGGATCTGAGGA
>293
GTACGACTCTTAGCGGTGGATCACTCGGCTCGTGCGTCGATGAAGAACGCAGCTAGCTGCGAGAATTAATGTGAATTGCAGGACAC
>294
ACTCCATGATGAATGTAAAATGACAAGCATATGCCTGAACTCAAAAATGATGTCATCTTACTACTGAGA
>295
TTGCTGTGATGACTAACTTAGGACACCTTTGGAATAACCATGAAAGGAAGCTATTCTGAGCAA
>296
CATTGATCATCGACACTTCGAACGCACTTGCGGCCCCGGGTTCCTCCCGGGGCTACGCCTGTCTGAGCGTCGCA
>297
CGCGACCTCAGATCAGACGTGGCGACCCGCTGAATTTAAGCATATTAGTCAGCGGAGGAAAAGAAACTAACCAGGATTCCCTCAGTAACGGCGAGTGAACAGGGAAGAGCCCAGCGCCGAATCCCCGCCCCGCGGTGGGGCGTGGAATTC
>298
GAGGTATGAGGAAAACATGTGAACAGTCTTACTGTCTGTGAAGACTCGTAAGATCCAACTCTGACC
>299
CGTACGACTCTTAGCGGTGGATCACTCGGCTCGTGCGTCGATGAAGAACGCAGCTAGCTGCGAGAATTAATGTGAATTGCAGGACACATTGATCATCGACACTTCGAACGCACTTGCGGCCCCGGGT
>300
AGCAGTGATGAAATTCCACTCCGTTGGTCCGTGTTTCTGAACAGCATGATTTCCCTGGATGTTCTGATGCTG
>301
TACGACTCTTAGCGGTGGATCACTCGGCTCGTGCGTCGATGAAGAACGCAGCTAGCTGCGAGAATTAATGTGAATTGCAGGAC
>302
TTCCCAGTGAAGAAATCCTCACAAGTCTTACTTCCTGTCCTAGTCCCAGAGCCTGTAAAGGTGAACCCACTGGGGCTGGCTGGGGGAGAAGAGGAAAGCTTGTTCCAGAGGGAACTGTCTGAGGGAT
>303
ATCGATGATGAGTATGCGTGGGGCATCTGAATACCATTTTGATTAAACCCAGTTTGTAACTCTGAGG
>304
TACGACTCTTAGCGGTGGATCACTCGGCTCGTGCGTCGATGAAGAACGCAGCTAGCTGCGAGAATTAATGTGAATTGCAGGACAC
>305
TCCTGGTGATGACAGATGACATTGTCAGCCAATCCCCACATGGGAGTGAGGACATGTCCTGCAATTCTGAAG
>306
TACGACTCTTAGCGGTGGATCACTCGGCTCGTGCGTCGATGAAGAACGCAGCTAGCTGCGAGAATTAATGTGAATTGCAGGACACATTGATCATCGACACTTCGAACGCACTTGCGGCCCCGGGT
>307
CGCGACCTCAGATCAGACGTGGCGACCCGCTGAATTTAAGCATATTAGTCAGCGGAGGAAAAGAAACTAACCAGGATTCCCTCAGTAACGGCGAGTGAACAGGGAAGAGCCCAGCGCCGAATCCCCGCCCCGCGTGGAATTCTCGGGGGCC
>308
ATAGGTTTGGTCCCAGCCTTCCTGTTAACTCTCAACAGACTTACACATGCAAGCATCCACGCCCCGGTGAGTAACGCCCTCCAAATCAATA
>309
GTCTAGGATGACACCAAATCTGAGTGGACATCTGTGGATGATAAATGCGGATATGGGACTGAGACC
>310
CTACGGGGATGATTTCAAAAATTGAACTCTCTCTTTCTGATGGATTAGTGGAGAAAACAAAAACTCTGAGTAG
>311
CGACTCTTAGCGGTGGATCACTCGGCTCGTGCGTCGATGAAGAACGCAGCTAGCTGCGAGAATTAATGTGAATTGCAGGACACAT
>312
TCGCTGTGATGAATGATTTTTAAACATTCGTAGTTTCCACCAAAAGCTTCAGCTAATGATGGCAAAACTTCCTTGGATGTCTGAGCGA
>313
GTGCTGTGATGATGCCTTAAAATTGTGGTTTCGACTCACTGAGAGTAACATGAAGACCTACAATTCCTTGGCTGTGTCTGAGC
>314
AGCGGTCGGCGTCCCCCAACTTCTTAGAGGGACAAGTGGCGTTCAGCCACCCGAGATTGAGCAATAACAGGTCTGTGATGCCCTTAGATGTCCGGGGCTGCACGCGCGCTACACTGACTGGCTCAGCGTGTGCCTTGGAATTCTCGGGTGC
>315
CTTAATGATGATTATCTTTTTGATTGCTTAAAGCAACGTGAAAATGACATTTCACCGGCTCTGAGA
>316
GTTCAGTGATGAGACCCTGGAATGAGCGCTGGGCACAGCGCCCGAGTCAGACTGCGGAAGTATTCCTCGCTGCCTTCCTTCTGAGAAC
>317
TGGCGGTGAGGAGAGAATTGCTGTGTTGACTTAAGGTGATCGTCTTATACGCTATTCTGAGCCCG
>318
AGGAGTGATGACACTAAAAGGCCGAATTGCAGTGTGCCCCTTGGCAGTTGGCTCTCTGTGGGTGCACGATGACAAAACCTCCTGAAGCGAACCTCTGGTCTGACCT
>319
GACCAGTGATGATGACTGATGGCGTATGAGTCATGGATGGTGAATACTATATGTGCCTGAAACTCTGAGGTCC
>320
CGCCGTGATGATCCCAACATGCCATCTGAGTGCCTATGCTGAAACCCAGAGGCTGTTTCTGAGCTG
>321
GCATATGATGAAGCAAATCAGTATGAGTAAAATCATGATACTGTAAACGCTTTCTGATG
>322
TCGTACGACTCTTAGCGGTGGATCACTCGGCTCGTGCGTCGATGAAGAACGCAGCTAGCTGCGAGAATTAATGTGAATTGCAGGAC
>323
GGTAAAATTGCTGAGCAAAGCAATAGACTGTAAATCTAAGAACAGAGGTTTGATTCCTCTTTTTACCACC
>324
GCATGTGATGACACTGTGCAGCGACCAAAGTCTGACAGGAATGATTGCTGTCGTCGTCTGATG
>325
CGGTGGATCACTCGGCTCGTGCGTCGATGAAGAACGCAGCTAGCTGCGAGAATTAATGTGAATTGCAGGACACATTGATCATCGACACTTCGAACGCACTTGCGGCCCCGGGTTCCTCCCGGGGCTACGCCTGTCTGAGCGTCGCTTTGGA
>326
CGACTCTTAGCGGTGGATCACTCGGCTCGTGCGTCGATGAAGAACGCAGCTAGCTGCGAGAATTAATGTGAATTGCAGGACACATTGATCATCGACACTTCGAACGCACTTGCGGCCCCGGG
>327
CTACATGATGAATAAAATCAAATCACCATCTTTCGGCTGAGCTCGTGATGGATTTCCTTTTTTCTGAC
>328
AGCCAGTGATGAAGACTCCTCCCACTCGTGTTCGAGTTTCCCAACCGTGAGATGACGCCACATGCACTACCATCTGAGGC
>329
GTTCAGTGATGAGACCCTGGAATGAGCGCTGGGCACAGCGCCCGAGTCAGACTGCGGAAGTATTCCTCGCTGCCTTCCTTCTGAGAA
>330
ACCAGTGATGACTGTTGGTGGAGTATGAGTCACGGACGATGACCACTTCGTGTCTGAAACTCTGAGGTC
>331
CTCTGGTTTCTCTTCAGATCGTATAAATCTTTCGCCTTTTACTAAAGATTTCCGTGGAGAGGAACAATTCTGAGTCTTTACCCAATTTTTTGAGGCCTCGTTTTGAACGAGGCT
>332
ACCAATGATGATGACTGGTGGTTTGAATCACAGATGATAAATAATATGTGCCTGAAACTCTGAGGT
>333
TCCCGTGATGTCAAGCACTGGGCTCTGATCTTCTGTGCAGACATGGTGCTCCCCCGGGACCTTTGACACCCGGGGGTCTGAGG
>334
GCCTGTGATGGTTTACAGAGTAGTGGACAGAAGGGATTTCTGAAAATTTCTATTCTGAGGCT
>335
GATCAATGATGACACCCTCACATGCATTCCTTGGAAAATCTGAACAAAATGAGTGAGAACTCACTACCGTCTCCTCATCGAAACTGAGGTCT
>336
ACCAGTGATGAGTTCAATACCGCCCCAGTCTGATCACTATGACTGAAAGGTATTTCTGAGC
>337
TACCTATGATGATCCTATCCCGAACCTGAATTTCTGTTGAAAAACCTTATACGGATCTGGCTTCTGAGGT
>338
TGCAGATGATGTGAAAGAATATTTGCTATCTGAGTGATGGTGAGGACGTTCCTGACCACCAAGATCGCTGATG
>339
GTCGATGATGGTTTTACCTACATGTCTGAACCTGTCTGATGAACCTCAGTGATGTCATCTCTGTATGGTTCTGAGAC
>340
CGCGACCTCAGATCAGACGTGGCGACCCGCTGAATTTAAGCATATTAGTCAGCGGAGGAAAAGAAACTAACCAGGATTCCCTCAGTAACGGCGAGTGAACAGGGAAGAGCCCAGCGCCGAATCCCCGCCCCGCGGTGGAATTCTCGGGTG
>341
GCAGCTGATGACTTGACTTTTTTCCCCATCAGATCGACCCTGTTGATCCAACTGAACTATTAGCCAGTTTTGTCTGAT
>342
GAGCTGTGATGACTTCGATTGCATTGATCACATGAAATGATAATGTGCTTTGTCCTCTAAGAAGTTCTGAGCTTG
>343
CTTAGCGGTGGATCACTCGGCTCGTGCGTCGATGAAGAACGCAGCTAGCTGCGAGAATTAATGTGAATTGCAGGACACATTGATCATCGACACTTCGAACGCACTTGCGGCCCCGGGTTCCTCCCGGGGCTACGCCTGTCTGAGCGTCGCT
>344
GACCAATGATGATGACTGGTGGTTTGAATCACAGATGATAAATAATATGTGCCTGAAACTCTGAGG
>345
TACAATGATGAAAACATAGTTCAGCAGACTAACAGTGATGAGCAAATACTGTCTTTCGCTCCTATCTGATG
>346
GTACGACTCTTAGCGGTGGATCACTCGGCTCGTGCGTCGATGAAGAACGCAGCTAGCTGCGAGAATTAATGTGAATTGCAGGAC
>347
GACCAATGATGATGACTGATGGCATATGAGTTGGATACAATGAATACTGTGTGTCTGAAACTCTGAGGTCC
>348
CGGTGGCTCACTCGGCTCGTGCGTCGATGAAGAACGCAGCTAGCTGCGAGAATTAATGTGAATTGCAGGACACATTGATCATCGACACTTCGAACGCACTTGCGGCCCCGGGTTCCTCCCGGGGCTACGCCTGTCTGAGCGTCGCTTGGAA
>349
GACCAGTGATGATGACTGATGATAAAGGAGTCATGGACAATGAGAAAATATGTGTCTGAAACTCTGAGGTCC
>350
TGCTGTGATGATGGATTCCAAAACCATTCGTAGTTTCCACCAGAAATCCTGTGTTGGCCAACTCCTTCCTTGGATGTCTGAGCG
>351
GGTCTAGGATGACACCAAATCTGAGTGGACATCTGTGGATGATAAATGCGGATATGGGACTGAGA
>352
TCGCTGTGATGAATGATTTTTAAACATTCGTAGTTTCCACCAAAAGCTTCAGCTAATGATGGCAAAACTTCCTTGGATGTCTGAGCG
>353
ATCGATGATGACACCCTCACATGCATTCCTTGGGAAATCTGAACAAAATGAGTGAGAACTCACTACCGTCTCCTCATCGAAACTGAGGT
>354
CTCTGTGATGAACTCCATGCGTGTCATCTGAGCCTGGCTTCTCTGTCATCTCAGCCCAGGTAGTGTTCTACTTCCCAAGGCTGTTGTCTTGCCTGGAAAGGGGATCCCAGGCAAAGGATCAACCTTTGTATTCTGAGAGTGGAATTCTCGG
>355
CTGAAGTGATGATTTACATTCATGTCTCTTCTCTGATAAATCTCTTGAAGAAAACTCTGCATATCTGATCAGG
>356
AACAATGATGTCATAATTTCCAAGCACATATCTGACAGTTCTGTGTAGAATTCAACCACTGAGTT
>357
TCCCTGTGGTCTAGTGGTTAGGATTCGGCGCTCTCACCGCCGCGGCCCGGGTTCGTTTCCCGTTCAGGGAACCA
>358
TCCCATGGTCTAGCGGTTAGGATTCCTGGTTTTCACCCAGGCGGCCCGGGTTCGACTCCCGGTATGGGAACCA
>359
GGTCAGTGATGAGCAAAAATCACCATCTTTCGTTTGAGTCTCACGACCATGAGATCAACCCCATGCACCGCTCTGAGACC
>360
CGACTCTTAGCGGTGGATCACTCGGCTCGTGCGTCGATGAAGAACGCAGCTAGCTGCGAGAATTAATGTGAATTGCAGGACACATT
>361
GAGCGGGATGAATTATTAATACAGACTAGAGTTTCTGATGTGTCTGTGACGCCACTGCTTGGAACTGACC
>362
ATAGGTTTGGTCCCAGCCTTCCTGTTAACTCTCAACAGACTTACACATGCAAGCATCCACGCCCCGGTGAGTA
>363
CTGCGGTGATGACATCCCAAATAAAGCACGTGTTAGACTGCTGACGCGGGTGATGCGAACTGGAGTCTGAGTCG
>364
AACCATTCGTAGACGACCTGCTTCTGGGTCGGGGTTTCGTACGTAGCAGAGCAGCTCCCTCGCTGCGATCTATTGAAAGTCAGCCCTCGACACAAGGGTTTG
>365
AAACCATTCGTAGACGACCTGCTTCTGGGTCGGGGTTTCGTACGTAGCAGAGCAGCTCCCTCGCTGCGATCTATTGAAAGTCAGCCCTCGACACA
>366
GTACATGATGACAACTGGCTCCCTCTACTGAACCGTGGTGAGGAAACTGCCATGTCACCCTATCTGAC
>367
GGTCTATGATGAGTTGGCATGTATTCTGAATCTAAAGTTGATTATTACTACTTTAGCTCTAGAATTACTCTGAGACCT
>368
TCGTACGACTCTTAGCGGTGGATCACTCGGCTCGTGCGTCGATGAAGAACGCAGCTAGCTGCGAGAATTAATGTGAATTGCAGGA
>369
GCTGATGACTTGACTTTTTTCCCCATCAGATCGACCCTGTTGATCCAACTGAACTATTAGCCAGTTTTGTCTGATG
>370
TACGACTCTTAGCGGTGGATCACTCGGCTCGTGCGTCGATGAAGAACGCAGCTAGCTGCGAGAATTAATGTGAATTGCAGGACACATTGATCATCGACACTTCGAACGCACTTGCGGCCCCGGGTT
>371
GACCAGTGATGACTGTTGGTGGAGTATGAGTCACGGACGATGACCACTTCGTGTCTGAAACTCTGAGGT
>372
TGTCCTGATGATCTCGTAGGAAGTGCCGTCAGAAGCGATAACTGACGACTTTTACGCTTATCTGATG
>373
CTAGCCACCCGCCACTGCACCTGACCAGTTTTCTGTTGGCTGGTGCAATCCAGTGGTGAGCTAAAAATAACCCCAGCTTAGGAAACAGGGTTGTTCTTCATGTGGATGACTCTGTGCCGAAAGCATGGGAACAGGCTGGAATTCTCGGGTG
>374
ATCGATGATGACACCCTCACATGCATTCCTTGGAAAATCTGAACAAAATGAGTGAGAA
>375
GACTCTTAGCGGTGGATCACTCGGCTCGTGCGTCGATGAAGAACGCAGCTAGCTGCGAGAATTAATGTGAATTGCAGGACACATT
>376
ATCGATGATGAGTACCCTGGGGTGTCTGAAGTCAAGGACTTTGATTAAACCCTGTAACTCTGAGGT
>377
CCTACTTGGATAACTGTGGTAATTCTAGAGCTAATACATGCCGACGGGCGCTGACCCCCTTCGCGGGGGGGATGCGTGCATTTATCAGA
>378
AAGCAGGATCTAATTACAACGTAGCTGAGAAGTGCTGCATTGTCTTTGCCCCCTGCTCAAAATAAGACTGTTTCCTTTCAAGTCCTGTCTGCCATGCCGCTGTAGCACCCAGGGATGCGTGGTTTCATACACAT
>379
TCAAGTGATGGAGAAGATGACCTGGGAGTACTGTGACCGAACTGGGATGTATTCGTACTGTCTGATG
>380
TGGAGGTGATGAACTGTCTTAACCTGACCATGTAGAGTGGAGGCAAAAAACTGATTTAATGAGCCTGATCCA
>381
ACATTGATCATCGACACTTCGAACGCACTTGCGGCCCCGGGTTCCTCCCGGGGCTACGCCTGTCTGAGCGTCG
>382
TAGATTGAGGCCAGTTATCTAGGGTATTTAGCTGTTAACTAAAGTTTCGTGGGGGTGGAGCCCACCAGTCTAGCCA
>383
CGCGACCTCAGATCAGACGTGGCGACCCGCTGAATTTAAGCATATTAGTCAGCGGAGGAAAAGAAACTAACCAGGATTCCCTCAGTAACGGCGAGTGAACAGGGAAGAGCCCAGCGCCGAATCCCCGCCCCG
>384
CACCGCACGTTCGTGGGGCACCTGGTGCTAAACCATTCGTAGACGACCTGCTTCTGGGTCGGGGTTTCGTACGTAGCAGAGCAGCTCCCTCGCTGCGATCTATTGAAAGTCAGCCCTCGACACA
>385
CTTCTATGATGATTTTATCAAAATGACTTTCGTTCTTCTGAGTTTGCTGAAGCCACATTTAGATACTGAGAA
>386
ATCAGTGATGTTCTTAAAATAAATGTCTGAACTTATGAATTCAATATTGATTTCATCATTTAACTGAGA
>387
ATATGTGATGATCTCAGCCCAACTTGAACTCTCTCACTGATGACTTGATGATGTTCAAAGATCTGAT
>388
CCTGGTGATGACAGATGACATTGTCAGCCAATCCCCACATGGGAGTGAGGACATGTCCTGCAATTCTGAAGG
>389
AGCTGATGACTTGACTTTTTTCCCCATCAGATCGACCCTGTTGATCCAACTGAACTATTAGCCAGTTTTGTCTGATG
>390
CGCGACCTCAGATCAGACGTGGCGACCCGCTGAATTTAAGCATATTAGTCAGCGGAGGAAAAGAAACTAACCAGGATTCCCTCAGTAACGGCGAGTGAACAGGGAAGAGCCCAGCGCCGAATCCCCGCCCCGCGGTGGGGCGCGGGACATG
>391
TGCAGTGATGACTTGAGTCTGTCAATCCCCTGAGTGAGTGTAATCACTGATGTCTCCATGTCTCTGAGC
>392
AATAATGATGAACTTTTTTCCCCGACAGATCGACCATGTTGATCTAACTTCTCTAAGCCAGTTTCTGTCTGAT
>393
AGCAGTGATGAAATTCCACTCCGTTGGTCCGTGTTTCTGAACAGCATGATTTCCCTGGATGTTCTGA
>394
TGCAGCTGATGACTTGACTTTTTTCCCCATCAGATCGACCCTGTTGATCCAACTGAACTATTAGCCAGTTTTGTCTGATGC
>395
CGCGACCTCAGATCAGACGTGGCGACCCGCTGAATTTAAGCATATTAGTCAGCGGAGGAAAAGAAACTAACCAGGATTCCCTCAGTAACGGCGAGTGAACAGGGAAGAGCCCAGCGCCGAATCCCCGCCCCGCGGTGGAATTCTCGGGGGC
>396
GGTTAATTCCGATAACGAACGAGACTCTGGCATGCTAACTAGTTACGCGACCCCC
>397
GAAAATGATGAATTCTGGGGCGCTGATTCATGTGATTTGAAAAACGCCATCCATTTCCTGATT
>398
TGTCCTGATGATCTCGTAGTAAGTGCCGTCAGAAGCGATAACTGACGACTTTTACGCTTATCTGATG
>399
GTCGATGATGACGTGACCACTGCGCAATCTGAGTTCTGGGAACTAGGTGATGGAGCGTGTTCTGAGAACGGACTGAGACC
>400
GGTCTATGATGAGTTGGCATGTATTCTGAATCTAAAGTTGATTATTACTACTTTAGCTCTAGAATTACTCTGAGACC
>401
AACCATTCGTAGACGACCTGCTTCTGGGTCGGGGTTTCGTACGTAGCAGAGCAGCTCCCTCGCTGCGATCTATTGAAAGTCAGCCCTCGACACA
>402
GCTGAGAAGACGGTCGAACTTGACTATCTAGAGGAAGTAAAAGTCGTAACAAGGTTTCCGTAGGTGAACCTGCGGAAGGATCATTA
>403
CTACGGGGATGATTTCAAAAATTGAACTCTCTCTTTCTGATGGATTAGTGGAGAAAACAAAAACTCTGAGT
>404
GAGCACTGTTCGTGACCTGCTGGTCTGCCTGTGGCTGGCGGGTTCCATTCCGGTGCCATAGCAGCTCCAGCACCATGTGACTGACTGCCTGGCCTGGAGGCCCTCGGTTTAAGGTCTTGGAGACAAAG
>405
CTTGTCCTGGCCTGTGGTTTTTCTGCTCCCCTGTGCTCAGTTCTCAGGGGACTCCGGCAGGACGCACAGCAAGCTCCCTCTCAGTTTAGGAGGGCCGTCCTGAGAATAGGGCTGGCTCTTAAAGGCACGAGAGGACAGTTTGGAATTCTC
>406
CGGTGGATCACTCGGCTCGTGCGTCGATGAAGAACGCAGCTAGCTGCGAGAATTAATGTGAATTGCAGGACACATTGATCATCGACACTTCGAACGCACTTGCGGCCCCGGGTTCCTCCCGGGGCTACGCCTGTCTGAGCGTCGCATGGAA
>407
CGTACGACTCTTAGCGGTGGATCACTCGGCTCGTGCGTCGATGAAGAACGCAGCTAGCTGCGAGAATTAATGTGAATTGCAGGAC
>408
TGAAAATGATGAATTCTGGGGCGCTGATTCATGTGATTTGAAAAACGCCATCCATTTCCTGATT
>409
CATTGATCATCGACACTTCGAACGCACTTGCGGCCCCGGGTTCCTCCCGGGGCTACGCCTGTCTGAGCGTCG
>410
TATCAATGATGAAATCACCCAAAAGAAGCTGGAATTACCGGCAGATTGTGTAGTGGTGAACCTATGGTTTTCTGAGG
>411
CGGTGGATCACTCGGCTCGTGCGTCGATGAAGAACGCAGCTAGCTGCGAGAATTAATGTGAATTGCAGGACACA
>412
GGAAGACCCACTCCCCGGCGCCGCTCGTGGGGGGCCCAAGTCCTTCTGATCGAGGCCC
>413
AGTCGATGATGGTTTTACCTACATGTCTGAACCTGTCTGATGAACCTCAGTGATGTCATCTCTGTATGGTTCTGAGA
>414
TACGGGGATGATTTCAAAAATTGAACTCTCTCTTTCTGATGGATTAGTGGAGAAAACAAAAACTCTGAG
>415
CTGAAATGATGATTCTTTAAATTTCATGTCTCTTCTCTGACATTTTTCTCTGGAGATAGTTTTTGCCTTATTAATCTGATC
>416
ACATTGATCATCGACACTTCGAACGCACTTGCGGCCCCGGGTTCCTCCCGGGGCTACGCCTGTCTGAGCGTCGCTT
>417
TCCACGGATCGATGTGGTGTGGTCGTGTTCTCCCGGGCCGAGCCGAAACCGTGCCGGACG
>418
CCATATGATGTTTCCATTTTGAAAAGTGAGCGCTTTGCGCAGTGACGACCGTAAATCTATCACCCTTGACTGATG
>419
CTCGTACGACTCTTAGCGGTGGATCACTCGGCTCGTGCGTCGATGAAGAACGCAGCTAGCTGCGAGAATTAATGTGAATTGCAGGACAC
>420
CAGCATGTTTCCAAGGGCTGTGGCTTGTCGTGGCCATGGGATCTCCAACTGCATGCGAGAGCAACGTGGAGAGACTTTGACAGCACAGGTCAGCATAATACCTGGAGCTGCCACTCGCCTCTCCTATATCT
>421
CAGCATGTTTCCAAGGGCTGTGGCTTGTCGTGGCCATGGGATCTCCAACTGCATGCGAGAGCAACGTGGAGAGACTTTGACAGCACAGGTCAGCATAATACCTGGAGCTGCCACTCGCCTCTCCTATA
>422
TCCTGGTGATGACAGATGACATTGTCAGCCAATCCCCACATGGGAGTGAGGACATGTCCTGCAATTCTGAAGGGA
>423
GCATATGATGGAAAAAATTTTAATCTCCTGAGACTTGTGATGTCTTCAAAGGAACCACTGAT
>424
GTCAGTGATGAGCAAAAATCACCATCTTTCGTTTGAGTCTCACGACCATGAGATCAACCCCATGCACCGCTCTGAGACC
>425
TCCCTGGTGGTCTAGTGGTTAGGATTCGGCGCTCTCACCGCCGCGGCCCGGGTTCGATTCCCGGTCAGGGAACCA
>426
AGCCTGTGATGGTTTACAGAGTAGTGGACAGAAGGGATTTCTGAAAATTTCTATTCTGAGGCT
>427
TACGACTCTTAGCGGTGGATCACTCGGCTCGTGCGTCGATGAAGAACGCAGCTAGCTGCGAGAATTAATGTGAATTGCAGGA
>428
CTGCTGTGATGATGGATTCCAAAACCATTCGTAGTTTCCACCAGAAATCCTGTGTTGGCCAACTCCTTCCTTGGATGTCTGAGC
>429
ATCCAATGATTAAACATTTTCACTGCTGTTCACATAATGAACTTATGTGATTACTGAATACATGAATGAGGA
>430
TCTCATGATGACCCTTGTGCCTCTGAGCTGCCATGATTCTGGCTTCAAAGTAAACGCTCTGAAG
>431
ACCAATGATGATGACTGGTGGTTTGAATCACAGATGATAAATAATATGTGCCTGAAACTCTGAGG
>432
TTCTATGATGATTTTATCAAAATGACTTTCGTTCTTCTGAGTTTGCTGAAGCCACATTTAGATACTGAGA
>433
CCACAATGATGAGAGTTTATTTGCTACTCTTGACTGTGAGGATGACGAGAATTCTTACCACCATTATTCTAACTGAGGCAC
>434
GTCTACGGCCATACCACCCTGAACGCGCCCGATCTCGTCTGATCTCGGAAGCTAAGCAGGGTCGGGCCCGGTTAGTACTTGGATGGGAGACCGCCTGGGAATACCGGGTGCTGTAGGCTT
>435
TGCGGTGATGACATCCCAAATAAAGCACGTGTTAGACTGCTGACGCGGGTGATGCGAACTGGAGTCTGAG
>436
CGCCGTGATGATCCCAACATGCCATCTGAGTGCCTATGCTGAAACCCAGAGGCTGTTTCTGAGCT
>437
ATGTGAATTGCAGGACACATTGATCATCGACACTTCGAACGCACTTGCGGCCCCGGGTTCCTCCCGGGGCTACGCCTGTCTGAGCGTCGCT
>438
CTACGGGGATGATTTCAAAAATTGAACTCTCTCTTTCTGATGGATTAGTGGAGAAAACAAAAACTCTGAGTA
>439
CGCGACCTCAGATCAGACGTGGCGACCCGCTGAATTTAAGCATATTAGTCAGCGGAGGAAAAGAAACTAACCAGGATTCCCTCAGTAACGGCGAGTGAACAGGGAAGAGCCCAGCGCCGAATCCCCGCCCCGCTGGAATTCTCGGGGGCCA
>440
GTAAATGATGAACTCACTTTTTTCCCCATCAGATCGACCATGTTGATGTCTTTGAATACTTGCCAGTTAATTCTGA
>441
TTTCTATGATGAATCAAACTAGCTCACTATGACTTAAACAGTGAAAAGACATGAACATCTGAGAA
>442
ATCGATGATGACACCCTCACATGCATTCCTTGGAAAATCTGAACAAAATGAGTGAGAACTCACTACCGTCTCCTCATCGAAACTGAGGTCT
>443
GTCTATGATGAGTTGGCATGTATTCTGAATCTAAAGTTGATTATTACTACTTTAGCTCTAGAATTACTCTGAGA
>444
GGAGGTGATGAACTGTCTTAACCTGACCATGTAGAGTGGAGGCAAAAAACTGATTTAATGAGCCTGATC
>445
GACCAGTGATGACTGTTGGTGGAGTATGAGTCACGGACGATGACCACTTCGTGTCTGAAACTCTGAGGTC
>446
ATTGATCATCGACACTTCGAACGCACTTGCGGCCCCGGGTTCCTCCCGGGGCTACGCCTGTCTGAGCGTCG
>447
GTCAGTGATGAGCAAAAATCACCATCTTTCGTTTGAGTCTCACGACCATGAGATCAACCCCATGCACCGCTCTGAGA
>448
CTTGTCCTGGCCTGTGGTTTTTCTGCTCCCCTGTGCTCAGTTCTCAGGGGACTCCGGCAGGACGCACAGCAAGCTCCCTCTCAGTTTAGGAGGGCCGTCCTGAGAATAGGGCTGGCTCTTAAAGGCACGAGAGGACAGTTGGAATTCTCGG
>449
GCCAGTGATGAAGACTCCTCCCACTCGTGTTCGAGTTTCCCAACCGTGAGATGACGCCACATGCACTACCATCTGAGGCC
>450
AGACAATGATGCTTTATTTCCAAGCACATATCTGAGTTGTATGTGTAGAGGCACGAAAACTGAGTCT
>451
CGCGACCTCAGATCAGACGTGGCGACCCGCTGAATTTAAGCATATTAGTCAGCGGAGGAAAAGAAACTAACCAGGATTCCCTCAGTAACGGCGAGTGAACAGGGAAGAGCCCAGCGCCGAATCCCCGCCCCGCGGATGGAATTCTCGGGTG
>452
TCCTGGTGATGACAGATGACATTGTCAGCCAATCCCCACATGGGAGTGAGGACATGTCCTGCAATTCTGAAGGG
>453
CTACGGGGATGATTTCAAAAATTGAACTCTCTCTTTCTGATGGATTAGTGGAGAAAACAAAAACTCTGAGTAGA
>454
GACTCTTAGCGGTGGATCACTCGGCTCGTGCGTCGATGAAGAACGCAGCTAGCTGCGAGAATTAATGTGAATTGCAGG
>455
CTCTGGTTTCTCTTCAGATCGTATAAATCTTTCGCCTTTTACTAAAGATTTCCGTGGAGAGGAACAATTCTGAGTCTTTACCCAATTTTTTGAGGCCTCGTTTTGAACGAGGCTA
>456
CACAATGATGAATGGTCCAAAACATTCGCGGTTTCCACCAGAACCCTAGATGTTGGCAATTCCTTCCTTGGATGTCTGAGTGAC
>457
GTCAATGATGTGTTGGCATGTATTACCTGAGTTTATGGTGATGTGTAATAACACTTAAGCTCTAGAATTACGCTGAGACCT
>458
GTAGTGGGATCGCGCCTGTGAATAGCCACTGTACTCCAGCCTGGGCAACATAGCGAGACCCCGTCTCTA
>459
CGTACGACTCTTAGCGGTGGATCACTCGGCTCGTGCGTCGATGAAGAACGCAGCTAGCTGCGAGAATTAATGTGAATTGCAGGACAC
>460
CTTGCGGCCCCGGGTTCCTCCCGGGGCTACGCCTGTCTGAGCGTCGCT
>461
TCTAATGATGAATTTCATAGGGCAGATTCTGAGGTGAAAATTTAATTCATCATTGATACTCCTACTATGGAATCTGAAG
>462
AGGAGTGATGACACTAAAAGGCCGAATTGCAGTGTGCCCCTTGGCAGTTGGCTCTCTGTGGGTGCACGATGACAAAACCTCCTGAAGCGAACCTCTGGTCTGACC
>463
AGGAATGATGATTTCTCAGACTAGAGTCTCTGATACTGGTCTTGATGTCAAAATTGATTTCTGAC
>464
TGTAATGATGTTGAGCAAATGTCTGACCTGAAATTAACATGTTGACAAGTCTAACTCTGAAG
>465
CGACTCTTAGCGGTGGATCACTCGGCTCGTGCGTCGATGAAGAACGCAGCTAGCTGCGAGAATTAATGTGAATTGCAGG
>466
TCCCTGGTCTAGTGGTTAGGATTCGGCGCTCTCACCGCCGCGGCCCGGGTTCGTTTCCCGGTCAGGGAACCA
>467
GTAAATGATGAACTCACTTTTTTCCCAATCAGATCGACCATGTTGATGTCTTTGAATACTTGCCAGTTAATTCTGATA
>468
TCCACGGATCGATGTGGTGTGGTCGTGTTCTCCCGGGCCGAGCCGAAACCGTGCCGGACGAG
>469
ATAGGTTTGGTCCCAGCCTTCCTGTTAACTCTCAACAGACTTACACATGCAAGCATCCACGCCCCGGTGAGTAACGCCCTCCAAATCAATAAGACTAAGAGGAGCAGGTATCAAGCACACATC
>470
GTAAATGATGAACTCACTTTTTCCCCATCAGATCGACCATGTTGATGTCTTTGAATACTTGCCAGTTAATTCTGATA
>471
CTCTGTGATGAGACCCTTTTCACAGACCTGTACTGAACTCCGTGAGGATAAGAAACTCTGAG
>472
TACCTGGTTGATCCTGCCAGTAGCATATGCTTGTCTCAAAGATTAAGCCATGCATGTCTAAGTACGCACGGCCGGTACAGTGAAACTGCGAATGGCTCATTAAATCAGTTATGGTTCCTTTGGTCGCTC
>473
TCTTGTGATGAAAACTCTGTCCAGTTCTGCTACTGAAGGGAGAGAGATGAAAGCCTTTAGTGCTGAG
>474
CTCTCATGATGACCCTTGTGCCTCTGAGCTGCCATGATTCTGGCTTCAAAGTAAACGCTCTGAAG
>475
TTGTCCTGGCCTGTGGTTTTTCTGCTCCCCTGTGCTCAGTTCTCAGGGGACTCCGGCAGGACGCACAGCAAGCTCCCTCTCAGTTTAGGAGGGCCGTCCTGAGAATAGGGCTGGCTCTTAAAGGCACGAGAGGACAGTTGGAATTCTCGGG
>476
TACTGTGATGGTTGCATAGTTCAACAGATATGAATCATGAAAGAGAAACCATTTTATCTGATG
>477
AGCCTGTGATGGTTTACAGAGTAGTGGACAGAAGGGATTTCTGAAAATTTCTATTCTGAGGCTT
>478
GACTCTTAGCGGTGGATCACTCGGCTCGTGCGTCGATGAAGAACGCAGCTAGCTGCGAGAATTAATGTGAATTGCAGGACACATTGATCATCGACACTTCGAACGCACTTGCGGCCCCGGGTTC
>479
GACTCTTAGCGGTGGATCACTCGGCTCGTGCGTCGATGAAGAACGCAGCTAGCTGCGAGAATTAATGTGAATTGCAGGACACATTGATCATCGACACTTCGAACGCACTTGCGGCCCCGGGTTCCTCCCGGGGCTACGCCTGTCTGAGCG
>480
TGAAATGATGGCAATCATCTTTCGGGACTGACCTGAAATGAAGAGAATACTCATTGCTGATCA
>481
TCGTACGACTCTTAGCGGTGGATCACTCGGCTCGTGCGTCGATGAAGAACGCAGCTAGCTGCGAGAATTAATGTGAATTGCAGGACACATTGATCATCGACACTTCGAACGCACTTGCGGCCCCGGGTTCCTCCCGGGGCTACGCCTGTCT
>482
CGGGCCCGGTTAGTACTTGGATGGGAGACCGCCTGGGAATACCGGGTGCTGTAGGCTT
>483
ATAGGTTTGGTCCCAGCCTTCCTGTTAACTCTCAACAGACTTACACATGCAAGCATCCACGCCCCGGTGAGTAACGCCCTCCAAATCAAT
>484
GACCAATGATGATGACTGGTGGTTTGAATCACAGATGATAAATAATATGTGCCTGAAACTCTGAGGTTA
>485
AGCCAGTGATGTTTCCATTCAAAATGTCTGAACCTGTCTGAAGCATCCCTGTGATGCAAACTGTGTGGTGCTGAGGCTC
>486
TCCCTGGTGGTCTAGTGGTTAGGATTCGGCGCTCTCACCGCCGCGGCCCGGGTTCGTTTCCCGGTCAGGGAACC
>487
CCCAGTGAAGAAATCCTCACAAGTCTTACTTCCTGTCCTAGTCCCAGAGCCTGTAAAGGTGAACCCACTGGGGCTGGCTGGGGGAGAAGAGGAAAGCTTGTTCCAGAGGGAACTGTCTGAGGGAT
>488
ATCGATGATGACTCCCACAAATGCATTCCTTGGAAATCTGAACAAAATGAGTGAGCCACCCCTACCGTCTCCTCATCGGAACTGAGGT
>489
ATGAATGATGACAAAATGTTTCGGTCCCAAATGACATAATGATTATACCGTACATTTCTGACA
>490
TCCCTGGTGGTCTAGTGGTTAGGATTCGGCGCTCTCACCGCCGCGGCCCGGGTTCGATTCCCGTTCAGGGAACCA
>491
AGACAATGATGCTTTATTTCCAAGCACATATCTGAGTTGTATGTGTAGAGGCACGAAAACTGAGTCTT
>492
CTCTGTGATGAGACCCTTTTCACAGACCTGTACTGAACTCCGTGAGGATAAGAAACTCTGAGGAG
>493
CTCTGTGATGAACTCCATGCGTGTCATCTGAGCCTGGCTTCTCTGTCATCTCAGCCCAGGTAGTGTTCTACTTCCCAAGGCTGTTGTCTTGCCTGGAAAGGGGATCCCAGGCAAAGGATCAACCTTTGTATTCTGAGATGGAATTCTCGGG
>494
AACGCACTTGCGGCCCCGGGTTCCTCCCGGGGCTACGCCTGTCTGAGCGTCGCT
>495
CTGCAATGATGGCATTTCTTAGGACACCTTTGGATTAATCATGAAAACAACTACTCTCTGAGC
>496
AACCAGTGATGTGATGATTCTGCCAAATGAATAGAATGATATCAACCAAAAAACCGTTCCATTTTAATTCTGAGGTTA
>497
CTGCGATGATGTGTTTCTTAGGACACCTTTGGATTGACCATGAAAATAAATCCATTTCTGAGC
>498
GTCTAATGATGAATTTCATAGGGCAGATTCTGAGGTGAAAATTTAATTCATCATTGATACTCCTACTATGGAATCTGAAG
>499
GTACGACTCTTAGCGGTGGATCACTCGGCTCGTGCGTCGATGAAGAACGCAGCTAGCTGCGAGAATTAATGTGAATTGCAGGACACATTGATCATCGACACTTCGAACGCACTTGCGGCCCCGGGT
>500
TCTCTGTGATGAGACCCTTTTCACAGACCTGTACTGAACTCCGTGAGGATAAGAAACTCTGAG
>501
ACGACTCTTAGCGGTGGATCACTCGGCTCGTGCGTCGATGAAGAACGCAGCTAGCTGCGAGAATTAATGTGAATTGCAGGACACATTGATCATCGACACTTCGAACGCACTTGCGGCCCCGGGTTCCTCCCGGGGCTACGCCTGTCTGAGC
>502
GCGGTGGATCACTCGGCTCGTGCGTCGATGAAGAACGCAGCTAGCTGCGAGAATTAATGTGAATTGCAGGACACATTGATCATCGACACTTCGAACGCACTTGCGGCCCCGGGTTCCTCCCGGGGCTACGCCTGTCTGAGCGTCGCTTGGA
>503
TTGCTGTGATGACTAACTTAGGACACCTTTGGAATAACCATGAAAGGAAGCTATTCTGAGCAAC
>504
CCACGAGGACGAGATAAAGCGTTCTCTCCTGAGCGTGAAGTCGGCTTTTGGTGTTGCTTTTGCAACTGCCGCTAGCCATTGATGATCGTTCTTCTCTTCCTTTCGGAGGTGAAGAGGGAGAGAACGTAATCTGAGTGGTTGGAATTCTCGG
>505
ATCGATGTGGTGTGGTCGTGTTCTCCCGGGCCGAGCCGAAACCGTGCCGGACGA
>506
AATAATGATGAACTTTTTTCCCCGACAGATCGACCATGTTGATC
>507
ACGACTCTTAGCGGTGGATCACTCGGCTCGTGCGTCGATGAAGAACGCAGCTAGCTGCGAGAATTAATGTGAATTGCAGGACACATTGATCATCGACACTTCGAACGCACTTGCGGCCCCGGG
>508
TCGGGCCCGGTTAGTACTTGGATGGGAGACCGCCTGGGAATACCGGGTGCTGTAGGCTT
>509
GAGAATTAATGTGAATTGCAGGACACATTGATCATCGACACTTCGAACGCACTTGCGGCCCCGGGTTCCTCCCGGGGCTACGCCTGTCTGAGCGTCGCT
>510
GGTTTATGATGACATAGGACCTTGTCTGAACATGATGATTTCAAAATTTGAGCTTAAAAGGACACTCTGAAA
>511
TTCCACTGATGACTTCTTATTAGTGCCACGTGTCTGGGCCACTGAGACCCCGTGATGGAACTGAGGATCTGAGGAA
>512
GATCGATGATGACTCCCCCAAATGCATTCCTTGGAAATCTGAACAAAATGAGTGAGCCATCCCTACCGTCTCCTCATCGGAACTGAGGTCT
>513
ATCGATGATGAGAAAAACTGTCTGAGGATGCTGAGGGACTCATTCCAGATGTCAATCTGAGGT
>514
GTTTATGATGAGACATAAGCTTGACTGAAACTAATGACGAGTTTGTGTAATTAAGCAGGATTACTCTGAGA
>515
CCTACTTGGATAACTGTGGTAATTCTAGAGCTAATACATGCCGACGGGCGCTGACCCCCTTCGCGGGGGGGATGCGTGCATTTATCAGATCT
>516
GAGCTGTGATGACTTCGATTGCATTGATCACATGAAATGATAATGTGCTTTGTCCTCTAAGAAGTTCTGAGCTT
>517
CGCGACCTCAGATCAGACGTGGCGACCCGCTGAATTTAAGCATATTAGTCAGCGGAGGAAAAGAAACTAACCAGGATTCCCTCAGTAACGGCGAGTGAACAG
>518
TATCAATGATGAAATCACCCAAAAGAAGCTGGAATTACCGGCAGATTGTGTAGTGGTGAACCTATGGTTTTCTGAGGA
>519
CAGCAGTGATGAAATTCCACTCCGTTGGTCCGTGTTTCTGAACAGCATGATTTCCCTGGATGTTCTGATGCT
>520
GGTCGGCGTCCCCCAACTTCTTAGAGGGACAAGTGGCGTTCAGCCACCCGAGATTGAGCAATAACAGGTCTGTGATGCCCTTAGATGTCCGGGGCTGCACGCGCGCTACACTGACTGGCTCAGCGTGTGCCT
>521
GCAGCTGATGACTTGACTTTTTTCCCCATCAGATCGACCCTGTTGATCCAACTGAACTATTAGCCAGTTTTGTCTGATGCGT
>522
AACCAGTGATGTGATGATTCTGCCAAATGAATAGAATGATATCAACCAAAAAACCGTTCCATTTTAATTCTGAGGT
>523
CACATTGATCATCGACACTTCGAACGCACTTGCGGCCCCGGGTTCCTCCCGGGGCTACGCCTGTCTGAGCGTCGCTT
>524
TGTCCTGGCCTGTGGTTTTTCTGCTCCCCTGTGCTCAGTTCTCAGGGGACTCCGGCAGGACGCACAGCAAGCTCCCTCTCAGTTTAGGAGGGCCGTCCTGAGAATAGGGCTGGCTCTTAAAGGCACGAGAGGACAGTTTGGAATTCTCGGG
>525
CGTCGGTGATGTTCTGCAATTACCTACATTGTTTGATCCCTGTGAAAAGAGCACCGGCTGAGACG
>526
CCTGGTGATGACAGATGACATTGTCAGCCAATCCCCACATGGGAGTGAGGACATGTCCTGCAATTCTGAAGGG
>527
TCCCAGTGAAGAAATCCTCACAAGTCTTACTTCCTGTCCTAGTCCCAGAGCCTGTAAAGGTGAACCCACTGGGGCTGGCTGGGGGAGAAGAGGAAAGCTTGTTCCAGAGGGAACTGTCTGAGGGAT
>528
GGGCCCGGTTAGTACTTGGATGGGAGACCGCCTGGGAATACCGGGTGCTGTAGGCTT
>529
AATAATGATGAACTTTTTTCCCCGACAGATCGACCATGTTGAT
>530
CTGCGATGATGTGTTTCTTAGGACACCTTTGGATTGACCATGAAAATAAATCCATTTCTGAGCAGC
>531
ACTCTTAGCGGTGGATCACTCGGCTCGTGCGTCGATGAAGAACGCAGCTAGCTGCGAGAATTAATGTGAATTGCAGGACA
>532
ATCGATGATGACACCCTCACATGCATTCCTTGGAAAATCTGAACAAAATGAGTGAGAAA
>533
GCAGCTGATGACTTGACTTTTTTCCCCATCAGATCGACCCTGTTGATCCAACTGAACTATTAGCCAGTTTTGTCTGATGCG
>534
AACTGTGATGAAAGATTTGGTCTGTATGTAATATATTTTATTACTAAGTGAAGACAACAGTCCCTCTAAACTGATG
>535
CGCGACCTCAGATCAGACGTGGCGACCCGCTGAATTTAAGCATATTAGTCAGCGGAGGAAAAGAAACTAACCAGGATTCCCTCAGTAACGGCGAGTGAACAGGGAAGAGCCCAGCGCCGAATCCCCGCCCCGCGGTGGGGCGTGGAATT
>536
TCAAAATGATGAGATTCCACTCAATTGGTCCGTGTTTCTGAAACACATGATCTTTGTGGTAGTTCTGATT
>537
TGGAAGACTAGTGATTTTGTTGTAAATGATGAACTCACTTTTTTCCCCATCAGATCGACCATGTTGATGTCTTTGAATACTTGCCAGTTAATTCTGATA
>538
ATCGATGTGGTGTGGTCGTGTTCTCCCGGGCCGAGCCGAAACCGTGCCGGACG
>539
CCACGAGGACGAGATAAAGCGTTCTCTCCTGAGCGTGAAGTCGGCTTTTGGTGTTGCTTTTGCAACTGCCGCTAGCCATTGATGATCGTTCTTCTCTTCCTTTTGGAGGTGAAGAGGGAGAGAACGTAATCTGAGTGGTTGGAATTCTCGG
>540
TCCCTGTGGTCTAGTGGTTAGGATTCGGCGCTCTCACCGCCGCGGCCCGGGTTCGATTCCCGGTCAGGGAACCA
>541
TTCAGTGATGAGACCCTGGAATGAGCGCTGGGCACAGCGCCCGAGTCAGACTGCGGAAGTATTCCTCGCTGCCTTCCTTCTGAGAACA
>542
TCCTACTTGGATAACTGTGGTAATTCTAGAGCTAATACATGCCGACGGGCGCTGACCCCCTTCGCGGGGGGGATGCGTGCATTTATCAGATC
>543
ATAAATGATGACAAATGTTTCGGTCCCATATGATGTCCAATGATAAAAGTTAACATTTTTCTGATG
>544
CACAATGATGAGAGTTTATTTGCTACTCTTGACTGTGAGGATGACGAGAATTCTTACCACCATTATTCTAACTGAGGCAC
>545
TTCGCTGTGATGAATGATTTTTAAACATTCGTAGTTTCCACCAAAAGCTTCAGCTAATGATGGCAAAACTTCCTTGGATGTCTGAGCGCT
>546
ATTTATGATGAGACATAAGCTTGACTGAAACTAATGACGAGTTTGTGTAATTAAGCAGGATTACTCTGAG
>547
ATCGATGATGACTCCCACAAATGCATTCCTTGGAAATCTGAACAAAATGAGTGAGCCACCCCTACCGTCTCCTCATCGGAACTGAGGTC
>548
GTAGTGGGATCGCGCCTGTGAATAGCCACTGTACTCCAGCCTGGGCAACATAGCGAGACCCTGTCTCTA
>549
GCTGAGGATGATTTAAAGTTATCCCTGTCTGAAAAGACTTCTTTTGTGAGGAAATCTAACTTGCTGAGGCTC
>550
AACCATTCGTAGACGACCTGCTTCTGGGTCGGGGTTTCGTACGTAGCAGAGCAGCTCCCTCGCTGCGATCTATTGAAAGTCAGCCCTCGACACAAGGGTTTGT
>551
GTAAATGATGAACTCACTTTTCCCCATCAGATCGACCATGTTGATGTCTTTGAATACTTGCCAGTTAATTCTGATA
>552
GGTCTATGATGAGTTGGCATGTATTCTGAATCTAAAGTTGATTATTACTACTTTAGCTCTAGAATTACTCTGAGA
>553
GTCTATGATGAGTTGGCATGTATTCTGAATCTAAAGTTGATTATTACTACTTTAGCTCTAGAATTACTCTGAGACCT
>554
CGCGACCTCAGATCAGACGTGGCGACCCGCTGAATTTAAGCATATTAGTCAGCGGAGGAAAAGAAACTAACCAGGATTCCCTCAGTAACGGCGAGTGAACAGGGAAGAGCCCAGC
>555
GTAAATGATGAACTCACTTTTTTCCCCATCAGATCGACCATGTTGATGTCTTTGAATACTTGCCAGTTAATTCTGATAT
>556
GTCTAGGATGACACCAAATCTGAGTGGACATCTGTGGATGATAAATGCGGATATGGGACTGAGAC
>557
TCTCTGTGATGAGACCCTTTTCACAGACCTGTACTGAACTCCGTGAGGATAAGAAACTCTGAGGAGA
>558
TACGGGGATGATTTCAAAAATTGAACTCTCTCTTTCTGATGGATTAGTGGAGAAAACAAAAACTCTGAGTAGA
>559
ACTTGCGGCCCCGGGTTCCTCCCGGGGCTACGCCTGTCTGAGCGTCGCT
>560
TCCCTGGTGGTCTAGTGGTTAGGATTCGGCGCTCTCACCGCCGCGGCCCGGGTTCGTTTCCCGGTCAGGGAAC
>561
AACCATTCGTAGACGACCTGCTTCTGGGTCGGGGTTTCGTACGTAGCAGAGCAGCTCCCTCGCTGCGATCTATTGAAAGTCAGCCCTCGACACAAGGGTTT
>562
ACGGCCCTGGCTGAAGACCTGCAGTTACACTATAGCTGTTGGTTTCAAACAGAGGCCCAGAGCACTGTCTTCCTGTGTGATCTGTTGGTTGTTCTGGAACCTCAGCAGGGAATGGCTATTTCATTTGGAAGAAACAACCTGGAATTCTCGG
>563
GCAGGACACATTGATCATCGACACTTCGAACGCACTTGCGGCCCCGGGTTCCTCCCGGGGCTACGCCTGTCTGAGCGTCGCT
>564
TAGCACCATTTGAAATCAGTGTGTTTATGATGACATAGGACCTTGTCTGAACATGATGATTTCAAAATTTGAGCTTAAAAGGACACTCTGAAA
>565
CGCTGTGATGAATGATTTTTAAACATTCGTAGTTTCCACCAAAAGCTTCAGCTAATGATGGCAAAACTTCCTTGGATGTCTGAGCGC
>566
AGAAATGATGATACCAAGAGCGGTCTTAGTGTTGAAGTGAGGACGCTCAGATCCAACTCTGATC
>567
GGTAAAATCGCTGAGCAAAGCAATAGACTGTAAATCTAAGAACAGAGGTTTGATTCCTCTTTTTACCACC
>568
CTCCCGTGATGTCAAGCACTGGGCTCTGATCTTCTGTGCAGACATGGTGCTCCCCCGGGACCTTTGACACCCGGGGGTCTGAGG
>569
ATCGATGATGACACCCTCACATGCATTCCTTGGAAAATCTGAACAAAATGAGTGAGAACCCACTACCGTCTCCTCATCGAAACTGAGGT
>570
TCCACGGATCGATGTGGTGTGGTCGTGTTCTCCCGGGCCGAGCCGAAACCGTGCCGGACGA
>571
GCAGATGATGTGAAAGAATATTTGCTATCTGAGTGATGGTGAGGACGTTCCTGACCACCAAGATCGCTGATGT
>572
TGTCAATGATGCATTCTTTTTGAAACTGAATTTAAGTGATCTAACTCAAATTCGTCACTACCACTGAGACA
>573
CGTACGACTCTTAGCGGTGGATCACTCGGCTCGTGCGTCGATGAAGAACGCAGCTAGCTGCGAGAATTAATGTGAATTGCAGGA
>574
TCCCTGTGGTCTAGTGGTTAGGATTCGGCGCTCTCACCGCCGCGGCCCGGGTTCGTTTCCCGGTCAGGGAACC
>575
ACGACTCTTAGCGGTGGATCACTCGGCTCGTGCGTCGATGAAGAACGCAGCTAGCTGCGAGAATTAATGTGAATTGCAGGACACAT
>576
AGCAGTGATGAAATTCCACTCCGTTGGTCCGTGTTTCTGAACAGCATGATTTCCCTGGATGTTCTGATGCT
>577
AGTAGTGGGATCGCGCCTGTGAATAGCCACTGTACTCCAGCCTGGGCAACATAGCGAGACCCCGTCTCTA
>578
GAGGAGTGATGACACTAAAAGGCCGAATTGCAGTGTGCCCCTTGGCAGTTGGCTCTCTGTGGGTGCACGATGACAAAACCTCCTGAAGCGAACCTCTGGTCTGACCTCA
>579
CTGCTCTGATGAGATCACTTAATAGGAAGTGCCGTCAGAAGCGATAACTGACGATAAAGTTTCCCGACTGACT
>580
GAAAATGATGAATTCTGGGGCACTGATTCATGTGATTTGAAAAACGCCATCCATTTCCTGATT
>581
CAGCATGTTTCCAAGGGCTGTGGCTTGTCGTGGCCATGGGATCTCCAACTGCATGCGAGAGCAACGTGGAGAGACTTTGACAGCACAGGTCAGCATAATACCTGGAGCTGCCACTCGCCTCTCCTATATC
>582
CCTACTTGGATAACTGTGGTAATTCTAGAGCTAATACATGCCGACGGGCGCTGACCCCCTTT
>583
TTGCAGTGATGACTTGAGTCTGTCAATCCCCTGAGTGAGTGTAATCACTGATGTCTCCATGTCTCTGAGCAA
>584
GTCTATGATGAGTTGGCATGTATTCTGAATCTAAAGTTGATTATTACTACTTTAGCTCTAGAATTACTCTGAGACC
>585
GTGAAATGATGGCAATCATCTTTCGGGACTGACCTGAAATGAAGAGAATACTCATTGCTGATCAC
>586
ATAGGTTTGGTCCCAGCCTTCCTGTTAACTCTCAACAGACTTACACATGCAAGCATCCACGCCCCGGTGAGTAACGCCCTCCAAATCAATAAGACT
>587
CTGCGATGATGTGTTTCTTAGGACACCTTTGGATTCACCATGAAAATAAATCCATTTCTGAGC
>588
TCGCTGTGATGAATGATTTTTAAACATTCGTAGTTTCCACCAAAAGCTTCAGCTAATGATGGCAAAACTTCCTTGGATGTCTGAGC
>589
TGCAGGACACATTGATCATCGACACTTCGAACGCACTTGCGGCCCCGGGTTCCTCCCGGGGCTACGCCTGTCTGAGCGTCGCT
>590
GAAACATGATGAGTGTACAAAATCTTGATTAAAAAATGAAAACTTATAAGATCCAACTCTGATT
>591
TGGAAGACTAGTGATTTTGTTGTGTAAATGATGAACTCACTTTTTTTCCCCATCAGATCGACCATGTTGATGTCTTTGAATACTTGCCAGTTAATTCTGATA
>592
CGGTGGATCACTCGGCTCGTGCGTCGATGAAGAACGCAGCTAGCTGCGAGAATTAATGTGAATTGCAGGACAC
>593
GTCAGATGATTTGAATTGATAATGCTGATCCTCTGTGAGGTACCACAGTTAATAGCATGTTAGAGTTCTGATGGCA
>594
TGTTCAGTGATGAGACCCTGGAATGAGCGCTGGGCACAGCGCCCGAGTCAGACTGCGGAAGTATTCCTCGCTGCCTTCCTTCTGAGAACA
>595
GACCAATGATGATGACTGGTGGTTTGAATCACAGATGATAAATAATATGTGCCTGAAACTCTGAGGTTC
>596
TCTTAGCGGTGGATCACTCGGCTCGTGCGTCGATGAAGAACGCAGCTAGCTGCGAGAATTAATGTGAATTGCAGGACA
>597
GGTAAAATAGCTGAGCAAAGCAATAGACTGTAAATCTAAGAACAGAGGTTTGATTCCTCTTTTTACCACC
>598
GATCAGTGATGATAAATGCCGGCGTATGAGTCATTGATAATGAATAATACGTGTCTGAAACTCTGAGATCC
>599
GTAAATGATGAACTCATTTTTTTCCCCATCAGATCGACCATGTTGATGTCTTTGAATACTTGCCAGTTAATTCTGATA
>600
CTTCCGTGATGATACGATGACGAGTCAGAAAAGGCACGTTCTGCTCTCGGTCCTTGTCGGTGCCACGTTCTGTGGCGCTGTGCATGGGTTCCTTTTGCAAAGTGTCCTGTTCATTGATTGATTAGAGGCATTTGTCTGAGAAGGTGGAATT
>601
CCAACTTCTTAGAGGGACAAGTGGCGTTCAGCCACCCGAGATTGAGCAATAACAGGTCTGTGATGCCCTTAGATGTCCGGGGCTGCACGCGCGCTACACTGACTGGCTCAGCGTGTGCCT
>602
ACGGCCCTGACTGAAGACCTGCAGTTACACTATAGCTGTTGGTTTCAAACAGAGGCCCAGAGCACTGTCTTCCTGTGTGATCTGTTGGTTGTTCTGGAACCTCAGCAGGGAATGGCTATTTCATTTGGAAGAAACAACCTGGAATTCTCGG
>603
GTTTATGATGACATAGGACCTTGTCTGAACATGATGATTTCAAAATTTGAGCTTAAAAGGACACTCTGAA
>604
CTACAATGATGAGAGTTTATTTGCTACTCTTGACTGTGAGGATGACGAGAATTCTTACCACCATTATTCTAACTGAGG
>605
CACATTGATCATCGACACTTCGAACGCACTTGCGGCCCCGGGTTCCTCCCGGGGCTACGCCTGTCTGAGCGTCG
>606
GAGGAGTGATGACACTAAAAGGCCGAATTGCAGTGTGCCCCTTGGCAGTTGGCTCTCTGTGGGTGCACGATGACAAAACCTCCTGAAGCGAACCTCTGGTCTGACCTC
>607
CTCGTACGACTCTTAGCGGTGGATCACTCGGCTCGTGCGTCGATGAAGAACGCAGCTAGCTGCGAGAATTAATGTGAATTGCAGGAC
>608
GTAAATGATGAACTCACTTTTTTTCCCCATCAGATCGACCATGTTGATGTCTTTGAATACTTGCCAGTTAATTCTGATA
>609
ACATTGATCATCGACACTTCGAACGCACTTGCGGCCCCGGGTTCCTCCCGGGGCTACGCCTGTCTGAGCGTCGCG
>610
TTGCAATGATGTCGTAATTTGCGTCTGACTCTGTTCTCAGCGACAGTTGCCTGCTGTCAGTGGCTGGTTCAGAAGGGTGACGAAAATTCTTACTGAGCA
>611
GTGCTGTGATGATGCCTTAAAATTGTGGTTTCGACTCACTGAGAGTAACATGAAGACCTACAATTCCTTGGCTGTGTCTGAGCA
>612
GCCAAGTGATGACATTTCTCCGGAATCGCTGCACTGCCATGATGAAAGTGCATTTGAACCCTTTTCCATCTGACG
>613
CACCGCACGTTCGTGGGGCACCTGGTGCTAAACCATTCGTAGACGACCTGCTTCTGGGTCGGGGTTTCGTACGTAGCAGAGCAGCTCCCTCGCTGCGATCTATTGAAAGTCAGCCCTCGACACAAGGGTTTGT
>614
CTCCCGTGATGTCAAGCACTGGGCTCTGATCTTCTGTGCAGACATGGTGCTCCCCCGGGACCTTTGACACCCGGGGGTCTGAGGGG
>615
CTGAAGTGATGATTTACATTCATGTCTCTTCTCTGATAAATCTCTTGAAGAAAACTCTGCATATCTGATCAGGC
>616
ATCGATGATGACACCCTCACATGCATTCCTTGGAAAATCTGAACAAAATGAGTGAGAACTCACTACCGTCTCCTCATCGAAACTGAGGTAA
>617
ACCAGTGATGATGACTGATGGCGTATGAGTCATGGATGGTGAATACTATATGTGCCTGAAACTCTGAGGT
>618
TCCCTGTGGTCTAGTGGTTAGGATTCGGCGCTCTCACCGCCGCGGCCCGGGTTCGATTCCCGTTCAGGGAACCA
>619
TCTTAGCGGTGGATCACTCGGCTCGTGCGTCGATGAAGAACGCAGCTAGCTGCGAGAATTAATGTGAATTGCAGGACACA
>620
GATCGATGATGACTCCCCCAAATGCATTCCTTGGAAATCTGAACAAAATGAGTGAGCCATCCGTACCGTCTCCTCATCGGAACTGAGGTCT
>621
ACCAGTGATGACTGTTGGTGGAGTATGAGTCACGGACGATGACCACTTCGTGTCTGAAACTCTGAGG
>622
CTGCTGTGATGATGGATTCCAAAACCATTCGTAGTTTCCACCAGAAATCCTGTGTTGGCCAACTCCTTCCTTGGATGTCTGAGCGAT
>623
ATCGATGATGACCGTTGGTGGAGTATGAGTCATGGACAATGACAACTTCATTCTGGAATCTGAGGT
>624
CTGCGATGATGTGTTTCTTAGGACACCTTTGGATTGACCATGAAAATAAATCCATTTCTGAGCA
>625
CCTACTTGGATAACTGTGGTAATTCTAGAGCTAATACATGCCGACGGGCGCTGACCCCCTTCGCGGGGGGGATGCGTGCATTTATCAGATCA
>626
AGTTATGATGTGTAAATCCTATTCCATTGCTGAAATGCAGTGTGGAACACGATGAACTGAAC
>627
CGCGACCTCAGATCAGACGTGGCGACCCGCTGAATTTAAGCATATTAGTCAGCGGAGGAAAAGAAACTAACCAGGATTCCCTCAGTAACGGCGAGTGAACAGGGAAGAGCCCAGCGCCGAATCCCCGCCCCGCGGTGGGGCGCTGGAA
>628
TTGGCCCTCAGCCACACTCTGAGGCTGCTGCCCTCAGGGTTCTGGCTTTGCACAAAGGGGGCCGAGATCATGGCTTGTTCTTGGGTGGGCTGGGCCCAGGGCTCTAGGCAGAGCCGTCCTCTGCGCCAGCTTGAGTCCACCTACATACTGG
>629
CGTACGACTCTTAGCGGTGGATCACTCGGCTCGTGCGTCGATGAAGAACGCAGCTAGCTGCGAGAATTAATGTGAATTGCAGGACACATTGATCATCGACACTTCGAACGCACTTGCGGCCCCGGGTTCCTCCCGGGGCTACGCCTGTCTG
>630
CTCTGTGATGAACTCCATGCGTGTCATCTGAGCCTGGCTTCTCTGTCATCTCAGCCCAGGTAGTGTTCTACTTCCCAAGGCTGTTGTCTTGCCTGGAAAGGGGATCCCAGGCAAAGGATCAACCTTTGTATTCTGAGAGCTGGAATTCTCG
>631
TACGGGGATGATTTCAAAAATTGAACTCTCTCTTTCTGATGGATTAGTGGAGAAAACAAAAACTCTGAGTAGC
>632
GGTAAAATGGCTGAGCAAAGCAATAGACTGTAAATCTAAGAACAGAGGTTTGATTCCTCTTTTTACCACCA
>633
TGTCCCTGATCTGGGTAGAGTGGCACCTGGTTGGTGGCGCCTGTCTCATATCAGTGAGGGACAAAACAACTCCTTGTTTATCCCAGCTTGGCTTTTGCTCTGTGCCCATGCCTGGTTCATGCCCTGGACACATGGTGGAATTCTCGGGTGC
>634
CCAAGTGATGACATTTCTCCGGAATCGCTGCACTGCCATGATGAAAGTGCATTTGAACCCTTTTCCATCTGAC
>635
ACGCACTTGCGGCCCCGGGTTCCTCCCGGGGCTACGCCTGTCTGAGCGTCGCT
>636
TGGGAAGTGATGATACTTGACTCCTGACAGTGCTCTGATTTCTCACTGTATTCGTACTGGCTGATCCCG
>637
CATCGACACTTCGAACGCACTTGCGGCCCCGGGTTCCTCCCGGGGCTACGCCTGTCTGAGCGTCGCT
>638
ATAGGTTTGGTCCCAGCCTTCCTGTTAACTCTCAACAGACTTACACATGCAAGCATCCACGCCCCGGTGAGTAA
>639
CTGCAATGATGGCATTTCTTAGGACACCTTTGGATTAATCATGAAAACAACTACTCTCTGAGCAGCT
>640
TGCCTCTGATGAAGCCTGTGTTGGTAGGGACATCTGAGAGTGTTGATGAATGCCAACGGCTCTGATGGCGG
>641
ATAGGTTTGGTCCCAGCCTTCCTGTTAACTCTCAACAGACTTACACATGCAAGCATCCACGCCCCGGTGAGTAACGCCCTCCA
>642
CGCGACCTCAGATCAGACGTGGCGACCCGCTGAATTTAAGCATATTAGTCAGCGGAGGAAAAGAAACTAACCAGGATTCCCTCAGTAACGGCGAGTGAACAGGGAAGAGCC
>643
CAATAATGATGAACTTTTTTCCCCGACAGATCGACCATGTTGATCTAACTTCTCTAAGCCAGTTTCTGTCTGATA
>644
CATCTGTGATGACTTACATGGAATCTCGTTCGGCTGATGATTTGCTGTTGAGACTCGGATATCTGATT
>645
AGTCCATGATGATGTGAAGTTATCCCTGTCTGAAGGCCAAAATAAGGCCTTTGAGTGTGGAATCTGGATATCTGAGACTC
>646
CCTACTTGGATAACTGTGGTAATTCTAGAGCTAATACATGCCGACGGGCGCTGACCCCCTTCGCGGGGGGGATGCGTGCATTTATCAGAT
>647
GACTCTTAGCGGTGGATCACTCGGCTCGTGCGTCGATGAAGAAC
>648
ACTCTTAGCGGTGGATCACTCGGCTCGTGCGTCGATGAAGAACGCAGCTAGCTGCGAGAATTAATGTGAATTGCAGGACACA
>649
ATCGATGATGACACCCTCACATGCATTCCTTGGAAAATCTGAACAAAATGAGTGAGAAC
>650
AAAAAGTATGCAAGAACTGCTAACTCTATGCTTCCATGTCTAACAACATGGCT
>651
GCTGAATGATGATATCCCACTAACTGAGCAGTCCGTAGTTGGTCCTTTGGTTGCATATGATGCAATTAATTGTTTCAAGACGGGACTGATG
>652
GTGAAATGATGGCAATCATCTTTCGGGACTGACCTGAAATGAAGAGAATACTCATTGCTGAT
>653
ATCGATGATGAGAAAAACTGTCTGAGGATGCTGAGGGACTCATTCCAGATGTCAATCTGAGG
>654
AGCAGTGATGAAATTCCACTCCGTTGGTCCGTGTTTCTGAACAGCATGATTTCCCTGGATGTTCTGATGC
>655
GCCTGTGATGGTTTACAGAGTAGTGGACAGAAGGGATTTCTGAAAATTTCTATTCTGAGGCTT
>656
ATCGATGATGACACCCTCACATGCATTCCTTGGGAAATCTGAACAAAATGAGTGAGAACTCACTACCGTCTCCTCATCGAAACTGAGG
>657
AGAAATGATGAACTTATTGACGGGCGGACAGAGACGCTGTGCTGATTGTCATGTTCTGAT
>658
GATCGATGATGACACCCTCACATGCTTTCCTTGGAAAATCTGAACAAAATGAGTGAGAACTCACTACCGTCTCCTCATCGAAACTGAGGTCT
>659
GATCGATGATGACTCCCACAAATGCATTCCTTGGAAATCTGAACAAAATGAGTGAGCCACCCCTACCGTCTCCTCATCGGAACTGAGGTCC
>660
GCATGTGATGACACTGTGCAGCGACCAAAGTCTGACAGGAATGATTGCTATTGTCGTCTGAT
>661
TCGTACGACTCTTAGCGGTGGATCACTCGGCTCGTGCGTCGATGAAGAACGCAGCTAGCTGCGAGAATTAATGTGAATTGCAGGACACATTGATCATCGACACTTCGAACGCACTTGCGGCCCCGGG
>662
GGCAGATGATGGGTTTTTCTCACGATGGTCTGCGGATGCCACTGTGGGCAGTGCCGAAAACGCCAATGGCTCAGCTGATGCCA
>663
AGTCGATGATGGTTTTACCTACATGTCTGAACCTGTCTGATGAACCTCAGTGATGTCATCTCTGTATGGTTCTGAGACT
>664
GGTCTAGGATGACACCAAATCTGAGTGGACATCTGTGGATGATAAATGCGGATATGGGACTGAGACCA
>665
CGGTGGATCACTCGGCTCGTGCGTCGATGAAGAACGCAGCTAGCTGCGAGAATTAATGTGAATTGCAGGACACATTGATCATCGACACTTCGAACGCACTTGCGGCCCCGGGT
>666
TCTTGTCCTGGCCTGTGGTTTTTCTGCTCCCCTGTGCTCAGTTCTCAGGGGACTCCGGCAGGACGCACAGCAAGCTCCCTCTCAGTTTAGGAGGGCCGTCCTGAGAATAGGGCTGGCTCTTAAAGGCACGAGAGGACAGTTTGGAATTCTC
>667
TGCAATGATGTCGTAATTTGCGTCTGACTCTGTTCTCAGCGACAGTTGCCTGCTGTCAGTGGCTGGTTCAGAAGGGTGACGAAAATTCTTACTGAGC
>668
TTGTCCTGGCCTGTGGTTTTTCTGCTCCCCTGTGCTCAGTTCTCAGGGGACTCCGGCAGGACGCACAGCAAGCTCCCTCTCAGTTTAGGAGGGCCGTCCTGAGAATAGGGCTGGCTCTTAAAGGCACGAGAGGACAGTTTGGAATTCTCG
>669
CTCCGGTGATGTCAAGCACTGGGCTCTGATCTTCTGTGCAGACATGGTGCTCCCCCGGGACCTTTGACACCCGGGGGTCTGAGGGGT
>670
ACCAGTGATGTGATGATTCTGCCAAATGAATAGAATGATATCAACCAAAAAACCGTTCCATTTTAATTCTGAGGT
>671
ATGTTATGATGATGGGCAAATTGTTCAACTGCTCTGAATGGGCTGAGTGAAAACAGCCTTTCTGAACA
>672
CTGAATGATGATATCCCACTAACTGAGCAGTCCGTAGTTGGTCCTTTGGTTGCATATGATGCAATTAATTGTTTCAAGACGGGACTGAT
>673
AATGTGAATTGCAGGACACATTGATCATCGACACTTCGAACGCACTTGCGGCCCCGGGTTCCTCCCGGGGCTACGCCTGTCTGAGCGTCGCT
>674
TACAATGATGAGAGTTTATTTGCTACTCTTGACTGTGAGGATGACGAGAATTCTTACCACCATTATTCTAACTGAGG
>675
GCGACCTCAGATCAGACGTGGCGACCCGCTGAATTTAAGCATATTAGTCAGCGGAGGAAAAGAAACTAACCAGGATTCCCTCAGTAACGGCGAGTGAACAGGGAAGAGCCCAGCGCCGAATCCCCGCCCCGCGGTGGGGCGCTGGAATTCT
>676
CTCAAGTGATGGAGAAGATGACCTGGGAGTACTGTGACCGAACTGGGATGTATTCGTACTGTCTGATGGG
>677
TATCAGTGATGTTCTTAAAATAAATGTCTGAACTTATGAATTCAATATTGATTTCATCATTTAACTGAGA
>678
GGTAAAATGCTGAGCAAAGCAATAGACTGTAAATCTAAGAACAGAGGTTTGATTCCTCTTTTTACCACC
>679
CATTGATCATCGACACTTCGAACGCACTTGCGGCCCCGGGTTCCTCCCGGGGCTACGCCTGTCTGAGCGTCGCTT
>680
TAATGTGAATTGCAGGACACATTGATCATCGACACTTCGAACGCACTTGCGGCCCCGGGTTCCTCCCGGGGCTACGCCTGTCTGAGCGTCGCT
>681
TTGCTGTGATGATTTTCATTGGGTTTCGCATGTTGCTGAGTTCCAATGATGCCTTTTCTCTTGGCTGTCTGAGC
>682
GAGCGTGATGATTGGGTGTTCACGCTGCTGCGTGACATGTGCCTCCCCGCTAAACCTTGTTACGACACCGGCACATTACCCGTCTGACG
>683
TACCTGGTTGATCCTGCCAGTAGCATATGCTTGTCTCAAAGATTAAGCCATGCATGTCTAAGTACGCACGGC
>684
TGCTTCTGGGTCGGGGTTTCGTACGTAGCAGAGCAGCTCCCTCGCTGCGATCTATTGAAAGTCAGCCCTCGACACAAGGGTTTGT
>685
GTAAATGATGAACTCACTTTTTTCCCCATCAGATCGACCATGATGATGTCTTTGAATACTTGCCAGTTAATTCTGATA
>686
TGCCAATGAAGAAAGCAGGCGTCCTGTCTTACCCCTGTTCTGGCCCCAGAGCCAGTAATGGTGAACCCACTGGGGCGAACTGGGAGAAAGGATGAAATTTCATTCCATGAGGAATGTCTGAGGTA
>687
CAAAATGATGAGATTCCACTCAATTGGTCCGTGTTTCTGAAACACATGATCTTTGTGGTAGTTCTGATT
>688
CTCCCGTGATGTCAAGCACTGGGCTCTGATCTTCTGTGCAGACATGGTGCTCCCCCGGGACCTTTGACACCCGGGGGTCTGAGGG
>689
CGGAAGACCCACTCCCCGGCGCCGCTCGTGGGGGGCCCAAGTCCTTCTGATCGAGGCCCA
>690
AGCAGTGATGAAATTCCACTCCGTGGTCCGTGTTTCTGAACAGCATGATTTCCCTGGATGTTCTGATG
>691
AGTAAGGTCAGCTAATTAAGCTATCGGGCCCATACCCCGAAAATGTTGGTTTATATCCTTCCCGTACTACC
>692
TGAGCGTGATGATTGGGTGTTCACGCTGCTGCGTGACATGTGCCTCCCCGCTAAACCTTGTTACGACACCGGCACATTACCCGTCTGACG
>693
CTGAAATGATGATTCTTTAAATTTCATGTCTCTTCTCTGACATTTTTCTCTGGAGATAGTTTTTGCCTTATTAATCTGATCAGG
>694
CGCGACCTCAGATCAGACGTGGCGACCCGCTGAATTTAAGCATATTAGTCAGCGGAGGAAAAGAAACTAACCAGGATTCCCTCAGTAACGGCGAGTGAACAGGGAAGAGCCCAGCGCCGAATCCCCGCC
>695
GGTCTATGATGAGTTGGCATGTATTCTGAATCTAAAGTTGATTATTACTACTTTAGCTCTAGAATTACTCTGAGAC
>696
CTCAAGTGATGGAGAAGATGACCTGGGAGTACTGTGACCGAACTGGGATGTATTCGTACTGTCTGATGGGG
>697
CGCGACCTCAGATCAGACGTGGCGACCCGCTGAATTTAAGCATATTAGTCAGCGGAGGAAAAGAAACTAACCAGGATTCCCTCAGTAACGGCGAGTGAACAGGGAAGAGCCCAGCGCC
>698
GGTCTAGGATGACACCAAATCTGAGTGGACATCTGTGGATGATAAATGCGGATATGGGACTGAGACC
>699
ATTGATCATCGACACTTCGAACGCACTTGCGGCCCCGGGTTCCTCCCGGGGCTACGCCTGTCTGAGCGTCGCG
>700
AAGCATGGTAATGGATTTATGGTAGGTCCTCCTCTGTGGGCCTCTCATAGTGTACCCATGCCAGAGAAAACAGCCTCGAACCATTGCCCAGTCCCTACCTGTGGGCTGTGAGCACTGAAAGCGGTTGAACAGTG
>701
TGGCGGTGAGGAGAGAATTGCTGTGTTGACTTAAGGTGATCGTCTTATACGCTATTCTGAGCC
>702
GTATGTGATGATCTCAGCCCAACTTGAACTCTCTCACTGATGACTTGATGATGTTCAAAGATCTGATA
>703
GATCAGTGATGATAAATGCCGGCGTATGAGTCATTGATAATGAATAATACGTGTCTGAAACTCTGAGA
>704
TTCAGTGATGAGACCCTGGAATGAGCGCTGGGCACAGCGCCCGAGTCAGACTGCGGAAGTATTCCTCGCTGCCTTCCTTCTGAGAAC
>705
GAGGAGTGATGACACTAAAAGGCCGAATTGCAGTGTGCCCCTTGGCAGTTGGCTCTCTGTGGGTGCACGATGACAAAACCTCCTGAAGCGAACCTCTGGTCTGACCT
>706
CGCGACCTCAGATCAGACGTGGCGACCCGCTGAATTTAAGCATATTAGTCAGCGGAGGAAAAGAAACTAACCAGGATTCCCTCAGTAACGGCGAGTGAACAGGGAAGAGCCCAGCGCCGAATCCCCGCCCCGCGGTTTGGAATTCTCGGG
>707
ATCAATGATGACACCCTCACATGCATTCCTTGGAAAATCTGAACAAAATGAGTGAGAACTCACTACTGTCTCCTCATCGAAACTGAGGT
>708
GTAAATGATGAACTCACTTTTTTCCCCATCAGATCGACCATGTTGATGTCTTTGAATACTTGCTAGTTAATTCTGATA
>709
GTACGACTCTTAGCGGTGGATCACTCGGCTCGTGCGTCGATGAAGAACGCAGCTAGCTGCGAGAATTAATGTGAATTGCAGGACACATTGATCATCGACACTTCGAACGCACTTGCGGCCCCGGGTTCCTCCCGGGGCTACGCCTGTCTGA
>710
CGCGACCTCAGATCAGACGTGGCGACCCGCTGAATTTAAGCATATTAGTCAGCGGAGGAAAAGAAACTAACCAGGATTCCCTCAGTAACGGCGAGTGAACAGGGAAGAGCCCAGCGCCGAATCCCCGCCCCGCGGTGGAATTCTCGGG
>711
TGCGGTGATGACATCCCAAATAAAGCACGTGTTAGACTGCTGACGCGGGTGATGCGAACTGGAGTCTGAGTC
>712
GTCGATGATGACGTGACCACTGCGCAATCTGAGTTCTGGGAACTAGGTGATGGAGCGTGTTCTGAGAACGGACTGAGA
>713
AGCTGTGATGACTTCGATTGCATTGATCACATGAAATGATAATGTGCTTTGTCCTCTAAGAAGTTCTGAGCT
>714
ACCAATGATGATGACTGATGGCATATGAGTTGGATACAATGAATACTGTGTGTCTGAAACTCTGAGG
>715
CGGTGGATCACTCGGCTCGTGCGTCGATGAAGAACGCAGCTAGCTGCGAGAATTAATGTGAATTGCAGGACACATTGATCATCGACACTTCGAACGCACTTGCGGCCCCGGGTT
>716
AGCGGTGGATCACTCGGCTCGTGCGTCGATGAAGAACGCAGCTAGCTGCGAGAATTAATGTGAATTGCAGGACACATTGATCATCGACACTTCGAACGCACTTGCGGCCCCGGGTTCCTCCCGGGGCTACGCCTGTCTGAGCGTCGCTTGG
>717
AGCTGAGGATGATTTAAAGTTATCCCTGTCTGAAAAGACTTCTTTTGTGAGGAAATCTAACTTGCTGAGGCTC
>718
TTCTATGATGATTTTATCAAAATGACTTTCGTTCTTCTGAGTTTGCTGAAGCCACATTTAGATACTGAGAA
>719
CGGAAGACCCACTCCCCGGCGCCGCTCGCGGGGGGCCCAAGTCCTTCTGATCGAGGCCC
>720
AGTAGTGGGATCGCGCCTGTGAATAGCCACTGTACTCCAGCCTGGGCAACATAGCGAGACCCTGTCTCTA
>721
CGGCCCTGGCGGAGCGCTGAGAAGACGGTCGAACTTGACTATCTAGAGGAAGTAAAAGTCGTAACAAGGTTTCCGTAGGTGAACCTGCGGAAGGATCATTA
>722
AATAATGATGAACTTTTTTCCCCGACAGATCGACCATGTTGATCTAACTTCTCTAAGCCAGTTTCTGTCTGA
>723
CGCGACCTCAGATCAGACGTGGCGACCCGCTGAATTTAAGCATATTAGTCAGCGGAGGAAAAGAAACTAACCAGGATTCCCTCAGTAACGGCGAGTGAACAGGGAAGAGCCCAGCGCCGAATCCCCGCCCC
>724
TCGTACGACTCTTAGCGGTGGATCACTCGGCTCGTGCGTCGATGAAGAACGCAGCTAGCTGCGAGAATTAATGTGAATTGCAGGACACAT
>725
ATTGATCATCGACACTTCGAACGCACTTGCGGCCCCGGGTTCCTCCCGGGGCTACGCCTGTCTGAGCGTCGCTT
>726
TGCAGCTGATGACTTGACTTTTTTTCCCCATCAGATCGACCCTGTTGATCCAACTGAACTATTAGCCAGTTTTGTCTGATG
>727
CTGCGATGATGTGTTTCTTAGGACACCTTTGGATTCACCATGAAAATAAATCCATTTCTGAGCA
>728
TCGGCGTTGGTTGAAAATCACCTTCGGCTTTGACCACGGCCGCAGGTGAGATTCGGCGCCCAGAGCCACCGGAGGCCTTAGCTCACTGCCCGCTTCTCCATGTGGGGATGTGAAACCCAGGCCCCGACACG
>729
TGGAGGTGATGAACTGTCTTAACCTGACCATGTAGAGTGGAGGCAAAAAACTGATTTAATGAGCCTGATCC
>730
CTACTTGGATAACTGTGGTAATTCTAGAGCTAATACATGCCGACGGGCGCTGACCCCCTTCGCGGGGGGGATGCGTGCATTTATCAGATC
>731
CGGTGGATCACTCGGCTCGTGCGTCGATGAAGAACGCAGCTAGCTGCGAGAATTAATGTGAATTGCAGGACACATTGATCATCGACACTTCGAACGCACTTGCGGCCCCGGGTTCCTCCCGGGGCTACGCCTGTCTGAGCGTCGCGTGGAA
>732
GGGAAGTGATGATACTTGACTCCTGACAGTGCTCTGATTTCTCACTGTATTCGTACTGGCTGATCCCG
>733
TCTTAGCGGTGGATCACTCGGCTCGTGCGTCGATGAAGAACGCAGCTAGCTGCGAGAATTAATGTGAATTGCAGGACACATTGATCATCGACACTTCGAACGCACTTGCGGCCCCGGGT
>734
TACGAAAGGACAAGAGAAATAAGGCCAACTTCAACAAAGCGCCTTAAACC
>735
TCCTCGTTAGTATAGTGGTGAGTATCCCCGCCTGTCACGCGGGAGACCGGGGTTCGATTCCCCGACGGGGAGCCA
>736
GTTGATGATGACTCCAGGTGATTCTGAGTGTCTCGCTGACGCCATCACCGCAGCGCGCTGAC
>737
GCCAGTGATGTTTCCATTCAAAATGTCTGAACCTGTCTGAAGCATCCCTGTGATGCAAACTGTGTGGTGCTGAGGCTC
>738
TTGCTGTGATGACTAACTTAGGACACCTTTGGAATAACCATGAAAGGAAGCTATTCTGAGC
>739
GATCGATGATGAGAAAAACTGTCTGAGGATGCTGAGGGACTCATTCCAGATGTCAATCTGAGGTCC
>740
CGCGACCTCAGATCAGACGTGGCGACCCGCTGAATTTAAGCATATTAGTCAGCGGAGGAAAAGAAACTAACCAGGATTCCCTCAGTAACGGCGAGTGAACAGGGAAGAGCCCAGCGCCGAATCCCCGCCCCGCGGTGGGGCGCTGGAAT
>741
CTCTTAGCGGTGGATCACTCGGCTCGTGCGTCGATGAAGAACGCAGCTAGCTGCGAGAATTAATGTGAATTGCAGGACACATTGATCATCGACACTTCGAACGCACTTGCGGCCCCGGGTTCCTCCCGGGGCTACGCCTGTCTGAGCGTC
>742
CTGGAGGATGAAGATACGAAGTGATCCATCGGCTGAGTGTTCTATCACTATGCTGAGACTCGAATGGCTGACAG
>743
AGTTGGTCCGAAAGCTGTGGGTTATCATATTTGTCTCCCCCACAACCCCACAACCATGTTTGACTGACT
>744
AGTCCATGATGATGTGAAGTTATCCCTGTCTGAAGGCCAAAATAAGGCCTTTGAGTGTGGAATCTGGATATCTGAG
>745
ATAGGTTTGGTCCCAGCCTTCCTGTTAACTCTCAACAGACTTACACATGCAAGCATCCACGCCCCGGTGAGTAACGCCCTCCAAATCAATAA
>746
CTTCTATGATGATTTTATCAAAATGACTTTCGTTCTTCTGAGTTTGCTGAAGCCACATTTAGATACTGAGAAG
>747
CTCTCATGATGACCCTTGTGCCTCTGAGCTGCCATGATTCTGGCTTCAAAGTAAACGCTCTGAAGAG
>748
GTCACAATGATGAATGGTCCAAAACATTCGCGGTTTCCACCAGAACCCTAGATGTTGGCAATTCCTTCCTTGGATGTCTGAGTGA
>749
CATTGATCATCGACACTTCGAACGCACTTGCGGCCCCGGGTTCCTCCCGGGGCTACGCCTGTCTGAGCGTCGCG
>750
GCATATGATGGAAAAAATTTTAATCTCCTGAGACTTGTGATGTCTTCAAAGGAACCACTGA
>751
GCAGATGATGGGTTTTTCTCACGATGGTCTGCGGATGCCACTGTGGGCAGTGCCGAAAACGCCAATGGCTCAGCTGATG
>752
TTCAGTGATGAGACCCTGGAATGAGCGCTGGGCACAGCGCCCGAGTCAGACTGCGGAAGTATTCCTCGCTGCCTTCCTTCTGAG
>753
ATGGTGACTTTTTATATGCCCTCTTCCCAAGACTATGGCCAGAGGGATGTTAAGGTCACCAAGAACAATTTGGAGGTGACCAAGGACTTGTTTTTAAAGTGTTTTCAAGTCTTACTGATAACTCTTAACATTT
>754
CGCGACCTCAGATCAGACGTGGCGACCCGCTGAATTTAAGCATATTAGTCAGCGGAGGAAAAGAAACTAACCAGGATTCCCTCAGTAACGGCGAGTGAACAGGGAAGAGCCCAGCGCCGAATCCCCGCCCCGCGG
>755
ATCAATGATGAAACCTATCCCGAAGCTGATAACCTGAAGAAAAGCATGTACGGATTCGGCTTCTGAGA
>756
ACATTGATCATCGACACTTCGAACGCACTTGCGGCCCCGGGTTCCTCCCGGGGCTACGCCTGTCTGAGCGTC
>757
TGGAGGTGATGAACTGTCTTAACCTGACCATGTAGAGTGGAGGCAAAAAACTGATTTAATGAGCCTGATC
>758
GTCCATGATGATGTGAAGTTATCCCTGTCTGAAGGCCAAAATAAGGCCTTTGAGTGTGGAATCTGGATATCTGAG
>759
CCTACTTGGATAACTGTGGTAATTCTAGAGCTAATACATGCCGACGGGCGCTGACCCCCTT
>760
GACTCTTAGCGGTGGATCACTCGGCTCGTGCGTCGATGAAGAACGCAGCTAGCTGCGAGAATTAATGTGAATTGCAGGACG
>761
GCAGATGATGGGTTTTTCTCACGATGGTCTGCGGATGCCACTGTGGGCAGTGCCGAAAACGCCAATGGCTCAGCTGATGCCA
>762
GCAAATGATGATAAACTGGACCTGACAGACTGTGCTGAGTTTGTTCAATCCAACTCTGAGC
>763
CTCTGTGATGAACTCCATGCGTGTCATCTGAGCCTGGCTTCTCTGTCATCTCAGCCCAGGTAGTGTTCTACTTCCCAAGGCTGTTGTCTTGCCTGGAAAGGGGATCCCAGGCAAAGGATCAACCTTTGTATTCTGAGAGCATGGAATTCTC
>764
ACACATTGATCATCGACACTTCGAACGCACTTGCGGCCCCGGGTTCCTCCCGGGGCTACGCCTGTCTGAGCGTCGC
>765
CGCGACCTCAGATCAGACGTGGCGACCCGCTGAATTTAAGCATATTAGTCAGCGGAGGAAAAGAAACTAACCAGGATTCCCTCAGTAACGGCGAGTGAACAGGGAAGAGCCCAGCGCCGAATCCCCGCCCCGCGGTTGGAATTCTCGGG
>766
TTTCCCATTTGACTACCACATTATCTCCTGATAGATTTTAGTGGCTATGCTTATGGGATAGATGAGAACTGCCGTGATCTGAAGAGGGAGGGTTTGCTCATGTCCTCCTCCTATATGAAACGGCTGAACAGA
>767
CAGAAATGATGAACTTATTGACGGGCGGACAGAGACGCTGTGCTGATTGTCATGTTCTGATT
>768
CGGAAGACCCACTCCCCGGCGCCGCTCGTGGGGGGGCCCAAGTCCTTCTGATCGAGGCCC
>769
CGACTCTTAGCGGTGGATCACTCGGCTCGTGCGTCGATGAAGAAC
>770
TTTCTATGATGAATCAAACTAGCTCACTATGACTTAAACAGTGAAAAGACATGAACATCTGAG
>771
AAACAATGATGTCATAATTTCCAAGCACATATCTGACAGTTCTGTGTAGAATTCAACCACTGAGTTT
>772
AAGAAATGATGATACCAAGAGCGGTCTTAGTGTTGAAGTGAGGACGCTCAGATCCAACTCTGATC
>773
GCCAGTGATGTTTCCATTCAAAATGTCTGAACCTGTCTGAAGCATCCCTGTGATGCAAACTGTGTGGTGCTGAGGC
>774
TGTTAGTGATGATTTTTATAATAAAACAGATGGGAATCTCTCTGAAAAAGCATGAAGTTTTAAAAAACTGAAA
>775
ATCAATGATGACACCCTCACATGCATTCCTTGGAAAATCTGAACAAAATGAGTGAGAACTCACTACCGTCTCCTCATCGAAACTGAGGT
>776
GTAAATGATGAACTCACCTTTTTCCCCATCAGATCGACCATGTTGATGTCTTTGAATACTTGCCAGTTAATTCTGATA
>777
GGCAGTGATGATTTTTAAATGTATTGTTCACCTGATAAATAAATATGAGGGTGTTCAGTCACTACCTCATCTGATG
>778
CGCGACCTCAGATCAGACGTGGCGACCCGCTGAATTTAAGCATATTAGTCAGCGGAGGAAAAGAAACTAACCAGGATTCCCTCAGTAACGGCGAGTGAACAGGGAAGAGCCCAGCGCCGAATCCCCGCCCCGCGGTGG
>779
TCACAATGATGAATGGTCCAAAACATTCGCGGTTTCCACCAGAACCCTAGATGTTGGCAATTCCTTCCTTGGATGTCTGAGTG
>780
GACCAATGATGATGATCGTTTCGGGTAGAGTCCTGAACGATGAAAACATGTCTGAAACTCTGAGGTCC
>781
CACCGCACGTTCGTGGGGCACCTGGTGCTAAACCATTCGTAGACGACCTGCTTC
>782
CGCGACCTCAGATCAGACGTGGCGACCCGCTGAATTTAAGCATATTAGTCAGCGGAGGAAAAGAAACTAACCAGGATTCCCTCAGTAACGGCGAGTGAACAGGGAAGAG
>783
CTCCTACTTGGATAACTGTGGTAATTCTAGAGCTAATACATGCCGACGGGCGCTGACCCCCTTCGCGGGGGGGATGCGTGCATTTATCAGATC
>784
CGACTCTTAGCGGTGGATCACTCGGCTCGTGCGTCGATGAAGAACGCAGCTAGCTGCGAGAATTAATGTGAATTGCAGGACG
>785
GTGCATGATGACACCTTGGAAATGCTGTGACCTCCCGACTGCGCTGTGGGGGAGCTAACCTTGGAGAGCTGAG
>786
GTAAATGATGAACTCACTTTTTTCCCCATCAGATCGACCATGTTGATGTCTTTGAATACTTGCCAGATAATTCTGATA
>787
TGTAAATGATGAACTCACTTTTTTCCCCATCAGATCGACCATGTTGATGTCTTTGAATACTTGCCAGTTAATTCTGAT
>788
TTGCGATGATGTGAATTTCTTACTGAATTAAACCCTGAAGTGCAAACACATGAGCTTTTTAACCCTGAGCAGT
>789
CAGGGTCGGGCCCGGTTAGTACTTGGATGGGAGACCGCCTGGGAATACCGGGTGCTGTAGGCTT
>790
AAGAAATGATGATACCAAGAGCGGTCTTAGTGTTGAAGTGAGGACGCTCAGATCCAACTCTGATCT
>791
TGCAGCTGATGACTTGACTTTTTTCCCCATCAGATCGACCCTGTTGATCCAACTGAACTATTAGCCAGTTTTGTCTGATGCG
>792
CGCGACCTCAGATCAGACGTGGCGACCCGCTGAATTTAAGCATATTAGTCAGCGGAGGAAAAGAAACTAACCAGGATTCCCTCAGTAACGGCGAGTGAACAGGGAAGAGCCCAGCGCCGAATCCCCGCCCCGCGGGGGGGCGCTGGAATTC
>793
ATCAATGATGAAATCACCCAAAAGAAGCTGGAATTACCGGCAGATTGTGTAGTGGTGAACCTATGGTTTTCTGAGGA
>794
GCAGCTGATGACTTGACTTTTTTCCCCATCAGATCGACCCTGTTGATCCAACTGAACTATTAGCCAGTTTTGTCTGA
>795
TCCACTGATGACTTCTTATTAGTGCCACGTGTCTGGGCCACTGAGACCCCGTGATGGAACTGAGGATCTGAGGAAG
>796
GAATTGCAGGACACATTGATCATCGACACTTCGAACGCACTTGCGGCCCCGGGTTCCTCCCGGGGCTACGCCTGTCTGAGCGTCGCT
>797
GCAGATGATGGGTTTTTCTCACGATGGTCTGCGGATGCCACTGTGGGCAGTGCCGAAAACGCCAATGGCTCAGCTGATGC
>798
CTCGTACGACTCTTAGCGGTGGATCACTCGGCTCGTGCGTCGATGAAGAACGCAGCTAGCTGCGAGAATTAATGTGAATTGCAGGACACATTGATCATCGACACTTCGAACGCACTTGCGGCCCCGGG
>799
CGGGCCCGGTTAGTACTTGGATGGGAGACCGCCTGGGAATACCGGGTGCTGTAGGCT
>800
GATCAATGATGACACCCTCACATGCATTCCTTGGAAAATCTGAACAAAATGAGTGAGAACTCACTACCGTCTCCTCATCGAAACTGAGGTC
>801
ACATTGATCATCGACACTTCGAACGCACTTGCGGCCCCGGGTT
>802
CGCGACCTCAGATCAGACGTGGCGACCCGCTGAATTTAAGCATATTAGTCAGCGGAGGAAAAGAAACTAACCAGGATTCCCTCAGTAACGGCGAGTGAACAGGGAAGA
>803
CAGTGCGGTAACGCGACCGATCCCGGAGAAGCCGGCGGGAGCCCCGGGGAGAGTTCTCTTTTCTTTGTGAAGGGCAGGGCGCCCTGGAATGGGTTCGCCCCGAGAGAGGGGCCCGCGC
>804
ACATTGATCATCGACACTTCGAACGCATTTGCGGCCCCGGGTTCCTCCCGGGGCTACGCCTGTCTGAGCGTCGCT
>805
TGCAGCTGATGACTTGACTTTTTTCCCCATCAGATCGACCCTGTTGATCCAACTGAACTATTAGCCAGTTTTGTCTGAT
>806
CTGGAGGATGAAGATACGAAGTGATCCATCGGCTGAGTGTTCTATCACTATGCTGAGACTCGAATGGCTGACAGAA
>807
GTTAGTGATGATTTTTATAATAAAACAGATGGGAATCTCTCTGAAAAAGCATGAAGTTTTAAAAAACTGAA
>808
TCGGGCCCGGTTAGTACTTGGATGGGAGACCGCCTGGGAATACCGGGTGCTGTAGGCT
>809
GATCAGTGATGATAAATGCCGGCGTATGAGTCATTGATAATGAATAATACGTGTCTGAAACTCTGAGATC
>810
CAGCAGTGATGAAATTCCACTCCGTTGGTCCGTGTTTCTGAACAGCATGATTTCCCTGGATGTTCTGATGC
>811
TATCAATGATGAAATCACCCAAAAGAAGCTGGAATTACCGGCAGATTGTGTAGTGGTGAACCTATGGTTTTCTGAGGAT
>812
ATCGATGATGACCGTTGGTGGAGTATGAGTCATGGACAATGACAACTTCATTCTGGAATCTGAG
>813
GATCAATGATGACACCCTCACATGCATTCCTTGGAAAATCTGAACAAAATGAGTGAGAACTCACTACTGTCTCCTCATCGAAACTGAGGTC
>814
CTCCCGTGATGTCAAGCACTGGGCTCTGATCTTCTGTGCAGACATGGTGCTCCCCCGGGACCTTTGACACCCGGGGGTCTGAGGGGA
>815
ATCAATGATGACACCCTCACATGCATTCCTTGGAAAATCTGAACAAAATGAGTGAGAACTCACTACTGTCTCCTCATCGAAACTGAGG
>816
CGCGACCTCAGATCAGACGTGGCGACCCGCTGAATTTAAGCATATTAGTCAGCGGAGGAAAAGAAACTAACCAGGATTCCCTCAGTAACGGCGAGTGAACAGGGAA
>817
TCCTCGTATAGTGGTGAGTATCCCCGCCTGTCACGCGGGAGACCGGGGTTCGATTCCCCGACGGGGAGCCA
>818
GAGCTGTGATGACTTCGATTGCATTGATCACATGAAATGATAATGTGCTTTGTCCTCTAAGAAGTTCTGAG
>819
TAGCCAGTGATGAAGACTCCTCCCACTCGTGTTCGAGTTTCCCAACCGTGAGATGACGCCACATGCACTACCATCTGAGGCC
>820
AGCAGTGATGAAATTCCACTCCGTTGGTCCGTGTTTCTGAACAGCATGATTTCCCTGGATGTTCTGATGT
>821
CTGCAATGATGGCATTTCTTAGGACACCTTTGGATTAATCATGAAAACAACTACTCTCTGAGCA
>822
TGCTCTGTGATGAACTCCATGCGTGTCATCTGAGCCTGGCTTCTCTGTCATCTCAGCCCAGGTAGTGTTCTACTTCCCAAGGCTGTTGTCTTGCCTGGAAAGGGGATCCCAGGCAAAGGATCAACCTTTGTATTCTGAGAGCATGGAATTC
>823
GACTCTTAGCGGTGGATCACTCGGCTCGTGCGTCGATGAAGAACGCAGCTAGCTGCGAGAATTAATGTGAATTGCAGGACT
>824
CTGCGGTGATGACATCCCAAATAAAGCACGTGTTAGACTGCTGACGCGGGTGATGCGAACTGGAGTCTGAGTC
>825
ACCAGTGATGATGACTGATGATAAAGGAGTCATGGACAATGAGAAAATATGTGTCTGAAACTCTGAGGT
>826
TTAATGTGAATTGCAGGACACATTGATCATCGACACTTCGAACGCACTTGCGGCCCCGGGTTCCTCCCGGGGCTACGCCTGTCTGAGCGTCGCT
>827
TCTTAGCGGTGGATCACTCGGCTCGTGCGTCGATGAAGAACGCAGCTAGCTGCGAGAATTAATGTGAATTGCAGGACACATTGATCATCGACACTTCGAACGCACTTGCGGCCCCGGGTT
>828
CTGTGTGATGATAAGCAAATGCTGACTGAATATGAAGGTCTTAATTAGCTCTATCTGAT
>829
CTGCGATGATGTGTTTCTTAGGACACCTTTGGATTCACCATGAAAATAAATCCATTTCTGAGCAGC
>830
TTCTTGTGATGAAAACTCTGTCCAGTTCTGCTACTGAAGGGAGAGAGATGAAAGCCTTTAGTGCTGAG
>831
TCTCTGTGATGAGACCCTTTTCACAGACCTGTACTGAACTCCGTGAGGATAAGAAACTCTGAGGAA
>832
ACATTGATCATCGACACTTCGAACGCACTTGCGGCCCCGGGTTCCTCC
>833
GTAAATGATGAACTCACTCTTTTCCCCATCAGATCGACCATGTTGATGTCTTTGAATACTTGCCAGTTAATTCTGATA
>834
ACAAGTGATGAACAATAAGGGACTTAATACTGAAACCTGATGTTATATTTCAATGTGCTGATGTG
>835
TACGACTCTTAGCGGTGGATCACTCGGCTCGTGCGTCGATGAAGAACGCAGCTAGCTGCGAGAATTAATGTGAATTGCAGGACACATTGATCATCGACACTTCGAACGCACTTGCGGCCCCGGGTTCCTCCCGGGGCTACGCCTGTCTGAG
>836
TCTTGTGATGAAAACTCTGTCCAGTTCTGCTACTGAAGGGAGAGAGATGAAAGCCTTTAGTGCTGAGGA
>837
CTACATGATGAATAAAATCAAATCACCATCTTTCGGCTGAGCTCGTGATGGATTTCCTTTTTTTCTGACA
>838
AGCAGTGATGAAATTCCACTCCGTTGGCCCGTGTTTCTGAACAGCATGATTTCCCTGGATGTTCTGATG
>839
CCTGCTTCTGGGTCGGGGTTTCGTACGTAGCAGAGCAGCTCCCTCGCTGCGATCTATTGAAAGTCAGCCCTCGACACAAGGGTTTGT
>840
CGTACGACTCTTAGCGGTGGATCACTCGGCTCGTGCGTCGATGAAGAACGCAGCTAGCTGCGAGAATTAATGTGAATTGCAGGACACATTGATCATCGACACTTCGAACGCACTTGCGGCCCCGGG
>841
TGCATCCACTGATAGACCTTGAACAGTCTGCAGTTGTTCCTATGGTTTGCACTAGGATGCAACAGCAACATCCCCGCGCTTTCTGTCTGTCTCTGTGTGGCAGCTCGGATTGAATAGGGGAGTACATCT
>842
ATCACTGATGATCAATACCAACATATGAGTCATTGATGATGAATAATATGTGTCGGGAACTCTGAG
>843
ATCGATGATGACACCCTCACATGCATTCCTTGGGAAATCTGAACAAAATGAGTGAGAACTCACTACCGTCTCCTCATCGAAACTGAGGTC
>844
CGCTGTGATGAATGATTTTTAAACATTCGTAGTTTCCACCAAAAGCTTCAGCTAATGATGGCAAAACTTCCTTGGATGTCTGAGCG
>845
CGCGACCTCAGATCAGACGTGGCGACCCGCTGAATTTAAGCATATTAGTCAGCGGAGGAAAAGAAACTAACCAGGATTCCCTCAGTAACGGCGAGTGAACAGGGAAGAGCCCAGCGCCGAATCCCCGCCCCGCGGGG
>846
TGTACATGATGACAACTGGCTCCCTCTACTGAACCGTGGTGAGGAAACTGCCATGTCACCCTATCTGAC
>847
CTCCCGTGATGTCAAGCACTGGGCTCTGATCTTCTGTGCAGACATGGTGCTCCCCCGGGACCTTTGACACCCGGGGGTCTGAGGGGT
>848
CATTGATCATCGACACTTCGAACGCATTTGCGGCCCCGGGTTCCTCCCGGGGCTACGCCTGTCTGAGCGTCGCT
>849
ACACATTGATCATCGACACTTCGAACGCACTTGCGGCCCCGGGTTCCTCCCGGGGCTACGCCTGTCTGAGCGTCGCA
>850
TAGATTGAAGCCAGTTATCTAGGGTATTTAGCTGTTAACTAAAGTTTCGTGGGGGTGGAGCCCACCAGTCTAGCCA
>851
CGCGACCTCAGATCAGACGTGGCGACCCGCTGAATTTAAGCATATTAGTCAGCGGAGGAAAAGAAACTAACCAGGATTCCCTCAGTAACGGCGAGTGAACAGGGAAGAGCCCAGCGCCGAATCCCCGCCCCGCGGGGGAATTCTCGGGTGC
>852
CTGCAATGATGGCATTTCTTAGGACACCTTTGGATTAATCATGAAAACAACTACTCTCTGAGCAGA
>853
GTCAGTGATGAGCAAAAATCACCATCTTTCGTTTGAGTCTCACGACCATGAGATCAACCCCATGCACCGCTCTGAGACCT
>854
TAAACCATTCGTAGACGACCTGCTTCTGGGTCGGGGTTTCGTACGTAGCAGAGCAGCTCCCTCGCTGCGATCTATTGAAAGTCAGCCCTCGACACA
>855
TGCCTCTGATGAAGCCTGTGTTGGTAGGGACATCTGAGAGTGTTGATGAATGCCAACGGCTCTGATGG
>856
GTTAGTGATGATTTTTATAATAAAACAGATGGGAATCTCTCTGAAAAAGCATGAAGTTTTAAAAAACTGAAACA
>857
CCAAATGATGCTTATTTGATACTGGAGCACTTTAGTGCCAGGACGACTCTTAATCTATCACCCATGACTGATGGCT
>858
CTCCCGTGATGTCCAGCACTGGGCTCCGATTACTCCCTGAGGACGCAGTGCCCCCAGGACCTTTGACAACCTGGGGATCTGAGG
>859
TTGCTGTGATGACTAACTTAGGACACCTTTGGAATAACCATGAAAGGAAGCTATTCTGAGCAACC
>860
CAGGACGGTGGCCATGGAAGTCGGAATCCGCTAAGGAGTGTGTAACAACTCACCTGCCT
>861
AACCTCCCAGGATCGCATCTGGAGAATGGCTTGTATTCTGCCAGCTTCGGAGTCGGGAGGGAAAGCAAGCCTGGCAGAGGTACCCATTCCATTCCCAGTTTGCTCAGTATCTGGTGATTGGAAGACACTCTGCAACAAGATGGAATTCTCG
>862
TTCAGTGATGAGACCCTGGAATGAGCGCTGGGCACAGCGCCCGAGTCAGACTGCGGAAGTATTCCTCGCTGCCTTCCTTCTGAGAAA
>863
ACTCTTAGCGGTGGATCACTCGGCTCGTGCGTCGATGAAGAACGCAGCTAGCTGCGAGAATTAATGTGAATTGCAGGACACATTGATCATCGACACTTCGAACGCACTTGCGGCCCCGGGT
>864
CTGGAGGATGAAGATACGAAGTGATCCATCGGCTGAGTGTTCTATCACTATGCTGAGACTCGAATGGCTGACAGA
>865
TACCTGGTTGATCCTGCCAGTAGCATATGCTTGTCTCAAAGATTAAGCCATGCATGTCTAAGTACGCACGGCCGGTACAGTGAAACTGCGAATGGCTCATTAAATCAGTTATGGTTCCTTTGGTCGCTCGCT
>866
GTAAATGATGAACTCACTTTTTTCCCTATCAGATCGACCATGTTGATGTCTTTGAATACTTGCCAGTTAATTCTGATA
>867
ACATTGATCATCGACACTTCGAACGCACTTGCGGCCCCGGGT
>868
GCAGTGATGAAATTCCACTCCGTTGGTCCGTGTTTCTGAACAGCATGATTTCCCTGGATGTTCTGATG
>869
TGCGATGATGTGTTTCTTAGGACACCTTTGGATTGACCATGAAAATAAATCCATTTCTGAGC
>870
GGTCAATGATGTGATGGCATGTATTAGCTGAATCCAAAGTTGATGTAAATTCTAAAATGCACTGAGACC
>871
TTCTTGTGATGAAAACTCTGTCCAGTTCTGCTACTGAAGGGAGAGAGATGAAAGCCTTTAGTGCTGAGGA
>872
CGGGATGAATTATTAATACAGACTAGAGTTTCTGATGTGTCTGTGACGCCACTGCTTGGAACTGACC
>873
ATCGACACTTCGAACGCACTTGCGGCCCCGGGTTCCTCCCGGGGCTACGCCTGTCTGAGCGTCGCT
>874
CTCAAGTGATGGAGAAGATGACCTGGGAGTACTGTGACCGAACTGGGATGTATTCGTACTGTCTGATGGGA
>875
GTGAAATGATGGCAATCATCTTTCGGGACTGACCTGAAATGAAGAGAATACTCATTGCTGATCACA
>876
GGTTGGTCCGAGTGCAGTGGTGTTTACAATTAATTGATCACAGCCAGTTACAGATTTCTTTGTTCCTTATCCACTCCCACTGCTTCACTTGACTAGT
>877
TAGATTGATGCCAGTTATCTAGGGTATTTAGCTGTTAACTAAAGTTTCGTGGGGGTGGAGCCCACCAGTCTAGCCA
>878
GACCAGTGATGACTGTTGGTGGAGTATGAGTCACGGACGATGACCACTTCGTGTCTGAAACTCTGAGG
>879
CTCTCATGATGACCCTTGTGCCTCTGAGCTGCCATGATTCTGGCTTCAAAGTAAACGCTCTGAAGA
>880
TCCCGTGATGTCAAGCACTGGGCTCTGATCTTCTGTGCAGACATGGTGCTCCCCCGGGACCTTTGACACCCGGGGGTCTGAGGG
>881
ACATTGATCATCGACACTTCGAACGCACTTGCGGCCCCGGGTTCCTCCC
>882
ATTGATCATCGACACTTCGAACGCACTTGCGGCCCCGGGTTCCTCCCG
>883
TTACTATGATGAGATTCCACTTTATGGTCCGTGTTTCTGAAACACATGATTTTGTGGAACTTCTGATT
>884
AATTGCAGGACACATTGATCATCGACACTTCGAACGCACTTGCGGCCCCGGGTTCCTCCCGGGGCTACGCCTGTCTGAGCGTCGCT
>885
GGTTAATTCCGATAACGAACGAGACTCTGGCATGCTAACTAGTTACGCGACCC
>886
TTGTCCTGGCCTGTGGTTTTTCTGCTCCCCTGTGCTCAGTTCTCAGGGGACTCCGGCAGGACGCACAGCAAGCTCCCTCTCAGTTTAGGAGGGCCGTCCTGAGAATAGGGCTGGCTCTTAAAGGCACGAGAGGACAGTTTGGAATTCTC
>887
ACCAGTGATGATGACTGATGGCGTATGAGTCATGGATGGTGAATACTATATGTGCCTGAAACTCTGAGG
>888
TGAAATGATGGCAATCATCTTTCGGGACTGATCTGAAATGAAGAGAATACTCATTGCTGATC
>889
CGCGACCTCAGATCAGACGTGGCGACCCGCTGAATTTAAGCATATTAGTCAGCGGAGGAAAAGAAACTAACCAGGATTCCCTCAGTAACGGCGAGTGAACAGGGAAGAGCCCAGCGCCGAATCCCCGC
>890
GTAAATGATGAACTCACTTTTTTCCCCATCAGATCGACCATGTTGATGTCCTTGAATACTTGCCAGTTAATTCTGATA
>891
GTAAATGATGAACTCACTTTTTTCCCCATCAGATCGACCATGTTGATGTCTTTGAATACTGCCAGTTAATTCTGATA
>892
CACAGTGATGACAAATTACTTTTTGCCGTTTACCCAGCTGAGGGTATCTTTGAAGAAATAACTTTAAGACTGAGA
>893
AATAATGATGAACTTTTTTCCCCGACAGATCGACCATGTTGATCTAACTTCTCTAAGCCAGTTTCTGTCTGATATGAGGTAGTAGGTTGTATGGTT
>894
AGGAGTGATGACACTAAAAGGCCGAATTGCAGTGTGCCTCTTGGCAGTTGGCTCTCTGTGGGTGCACGATGACAAAACCTCCTGAAGCGAACCTCTGGTCTGACCT
>895
GGGGTTTCGTACGTAGCAGAGCAGCTCCCTCGCTGCGATCTATTGAAAGTCAGCCCTCGACACAAGGGTTTGT
>896
TCGCTGCGATCTATTGAAAGTCAGCCCTCGACACAAGGGTTTGT
>897
ACGACTCTTAGCGGTGGATCACTCGGCTCGTGCGTCGATGAAGAACGCAGCTAGCTGCGAGAATTAATGTGAATTGCAGG
>898
GTCCATGATGATGTGAAGTTATCCCTGTCTGAAGGCCAAAATAAGGCCTTTGAGTGTGGAATCTGGATATCTGAGACT
>899
CCTACTTGGATAACTGTGGTAATTCTAGAGCTAATACATGCCGACGGGCGCTGACCCCCTTCGCGGGGGGGATGCGTGCATTTATCAGATCAAAACCAACC
>900
ATTGATCATCGACACTTCGAACGCATTTGCGGCCCCGGGTTCCTCCCGGGGCTACGCCTGTCTGAGCGTCGCT
>901
GACTCTTAGCGGTGGATCACTCGGCTCGTGCGTCGATGAAGAACGCAGCTAGCTGCGAGAATTAATGTGAATTGCAGGAAA
>902
AAAGCAGGATTTAGACTACAATATAGCTGCTAAGTGCTGTGTTGTCGTTCCCCCTGCTAAAAATAAAGTTGTTTCTTTACTATACCTGTCTGCTATGCTCCAGTAGCAGCCAGGGACGCTTGGTCTCATACATGTTGGAATTCTCGGGTGC
>903
CTCTCCTGATGATCCTTCTTCCTGAGTGGCTCTGGTGATGAGCAAACTGAGCCTCTAAGAAGTTGACTGAAG
>904
ACAATGATGAGAGTTTATTTGCTACTCTTGACTGTGAGGATGACGAGAATTCTTACCACCATTATTCTAACTGAGG
>905
TACGGGGATGATTTCAAAAATTGAACTCTCTCTTTCTGATGGATTAGTGGAGAAAACAAAAACTCTGAGTAG
>906
CTCACTGATGAGCAGCTTCTGACTTTCGTTCTTCTGAGTTTGCTGAAGCCAGATGCCGTTTCTGAGA
>907
TCCCTGGTGGTCTAGTGGTTAGGATTCGGCGCTCTCACCGCCGCGGCCCGGGTTCGTTTCCCGGTCAGGGAA
>908
TGTCGATGATGTATCCTTGTTGAACCTGAATTTGCATGATCTAACTCAAATATTCGTCACTACCACTGAGACA
>909
GGACACATTGATCATCGACACTTCGAACGCACTTGCGGCCCCGGGTTCCTCCCGGGGCTACGCCTGTCTGAGCGTCGCT
>910
GACAATGATGCTTTATTTCCAAGCACATATCTGAGTTGTATGTGTAGAGGCACGAAAACTGAGTCT
>911
TCCTACTTGGATAACTGTGGTAATTCTAGAGCTAATACATGCCGACGGGCGCTGACCCCCTTCGCGGGGGGGATGCGTGCATTTATCAGATCT
>912
ATCGATGATGACACCCTCACATGCATTCCTTGGGAAATCTGAACAAAATGAGTGAGAACTCACTACCGTCTCCTCATCGAAACTGAGGTA
>913
CGACTCTTAGCGGTGGATCACTCGGCTCGTGCGTCGATGAAGAACGCAGCTAGCTGCGAGAATTAATGTGAATTGCAGGACACATTGATCATCGACACTTCGAACGCACTTGCGGCCCCGGGTTC
>914
ATTAATGTGAATTGCAGGACACATTGATCATCGACACTTCGAACGCACTTGCGGCCCCGGGTTCCTCCCGGGGCTACGCCTGTCTGAGCGTCGCT
>915
GTACGACTCTTAGCGGTGGATCACTCGGCTCGTGCGTCGATGAAGAACGCAGCTAGCTGCGAGAATTAATGTGAATTGCAGGACACAT
>916
TCCCTGTGGTCTAGTGGTTAGGATTCGGCGCTCTCACCGCCGCGGCCCGGGTTCGTTTCCCGGTCAGGGAAC
>917
GTGGATCACTCGGCTCGTGCGTCGATGAAGAACGCAGCTAGCTGCGAGAATTAATGTGAATTGCAGGACACATTGATCATCGACACTTCGAACGCACTTGCGGCCCCGGGTTCCTCCCGGGGCTACGCCTGTCTGAGCGTCGCTTTGGAAT
>918
TTGCTGTGATGATTTTCATTGGGTTTCGCATGTTGCTGAGTTCCAATGATGCCTTTTCTCTTGGCTGTCTGAGCA
>919
AGCCAGTGATGAAGACTCCTCCCACTCGTGTTCGAGTTTCCCAACCGTGAGATGACGCCACATGCACTACCATCTGAGGCCA
>920
GTAAATGATGAACTCACTTTTTTCACCATCAGATCGACCATGTTGATGTCTTTGAATACTTGCCAGTTAATTCTGATA
>921
GATTTATGATGAGACATAAGCTTGACTGAAACTAATGACGAGTTTGTGTAATTAAGCAGGATTACTCTGAGATCC
>922
GCTGGAGGATGAAGATACGAAGTGATCCATCGGCTGAGTGTTCTATCACTATGCTGAGACTCGAATGGCTGACAGC
>923
CGGTGGATCACTCGGCTCGTGCGTCGATGAAGAACGCAGCTAGCTGCGAGAATTAATGTGAATTGCAGGACACATTGATCATCGACACTTCGAACGCACTTGCGGCCCCGGGTTCCTCCCGGGGCTACGCCTGTCTGAGCGTCGCTGGAAT
>924
ACGACTCTTAGCGGTGGATCACTCGGCTCGTGCGTCGATGAAGAACGCAGCTAGCTGCGAGAATTAATGTGAATTGCAGGACACATT
>925
GTCAGTGATGAGCAAAAATCACCATCTTTCGTTTGAGTCTCACGACCATGAGATCAACCCCATGCACCGCTCTGAGAC
>926
TTGCGATGATGTGAATTTCTTACTGAATTAAACCCTGAAGTGCAAACACATGAGCTTTTTAACCCTGAGCAGTTG
>927
GTAAATGATGAACTCACTTTTTTCCCCATCAGATCGACCATGTTGATGT
>928
ATCGATGATGACACCCTCACATGCATTCCTTGGAAAATCTGAACAAAATGAGTGAGAACTCACTACCGTCTCCTCATCGAAACTGAG
>929
GTAAATGATGAACTCACTTTTTTCCCCATCAGATCGACCATGTTGATGTCTGAATACTTGCCAGTTAATTCTGATA
>930
GACTCTTAGCGGTGGATCACTCGGCTCGTGCGTCGATGAAGAACGCAGCTAGCTGC
>931
GATCGATGATGACACCCTCACATGCATTCCTTGGAAAATCTGAACAAAATGAGTGAGAA
>932
GAAGCAGGATCTAATTACAACGTAGCTGAGAAGTGCTGCATTGTCTTTGCCCCCTGCTCAAAATAAGACTGTTTCCTTTCAAGTCCTGTCTGCCATGCCGCTGTAGCACCCAGGGATGCGTGGTTTCATACACATTGGAATTCTCGGGTGC
>933
GCATTGGTGGTTCAGTGGTAGAATTCTCGCCTGCCACGCGGGAGGCCCGGGT
>934
ATCGATGATGAGTATGCGTGGGGCATCTGAATACCATTTTGATTAAACCCAGTTTGTAACTCTGAGGT
>935
CACAATGATGAATGGTCCAAAACATTCGCGGTTTCCACCAGAACCCTAGATGTTGGCAATTCCTTCCTTGGATGTCTGAGTG
>936
GCCAAATGATGCTTATTTGATACTGGAGCACTTTAGTGCCAGGACGACTCTTAATCTATCACCCATGACTGATGGC
>937
GCGACCTCAGATCAGACGTGGCGACCCGCTGAATTTAAGCATATTAGTCAGCGGAGGAAAAGAAACTAACCAGGATTCCCTCAGTAACGGCGAGTGAACAGGGAAGAGCCCAGCGCCGAATCCCCGCCCCGCG
>938
CGGTGGATCACTCGGCTCGTGCGTCGATGAAGAACGCAGCTAGCTGCGAGAATTAATGTGAATTGCAGGACACATTGATCATCGACACTTCGAACGCATTTGCGGCCCCGGGTTCCTCCCGGGGCTACGCCTGTCTGAGCGTCGCTTGGAA
>939
TCTGGGTCGGGGTTTCGTACGTAGCAGAGCAGCTCCCTCGCTGCGATCTATTGAAAGTCAGCCCTCGACACAAGGGTTTG
>940
TTGCTGTGATGACTAACTTAGGACACCTTTGGAATAACCGTGAAAGGAAGCTATTCTGAGCA
>941
TTCCACTGATGACTTCTTATTAGTGCCACGTGTCTGGGCCACTGAGACCCCGTGATGGAACTGAGGATCTGAGGAAA
>942
ACTCTTAGCGGTGGATCACTCGGCTCGTGCGTCGATGAAGAACGCAGCTAGCTGCGAGAATTAATGTGAATTGCAGGAC
>943
GTACATGATGACTGAAATTTCTTCACTTTGACCTGATGGCTACTGAAGAAATCTAAGGTCTGAGG
>944
GTCCTGGCCTGTGGTTTTTCTGCTCCCCTGTGCTCAGTTCTCAGGGGACTCCGGCAGGACGCACAGCAAGCTCCCTCTCAGTTTAGGAGGGCCGTCCTGAGAATAGGGCTGGCTCTTAAAGGCACGAGAGGACAGTTTGGAATTCTCGGGT
>945
GATCGATGATGACACCCTCACATGCATTCCTTGGGAAATCTGAACAAAATGAGTGAGAACTCACTACCGTCTCCTCATCGAAACTGAGGTC
>946
GCTCTGTGATGAACTCCATGCGTGTCATCTGAGCCTGGCTTCTCTGTCATCTCAGCCCAGGTAGTGTTCTACTTCCCAAGGCTGTTGTCTTGCCTGGAAAGGGGATCCCAGGCAAAGGATCAACCTTTGTATTCTGAGAGCTGGAATTCTC
>947
GGATCACTCGGCTCGTGCGTCGATGAAGAACGCAGCTAGCTGCGAGAATTAATGTGAATTGCAGGACACATTGATCATCGACACTTCGAACGCACTTGCGGCCCCGGGTTCCTCCCGGGGCTACGCCTGTCTGAGCGTCGCTTGGAATTCT
>948
GGCAAATGATGTCTATTTCACGATGGTCTTCAGACGCCCACCCTGGGCAGTGCTGAGAAGGCCACTTGGCGCAACTGATGCTG
>949
GTACGACTCTTAGCGGTGGATCACTCGGCTCGTGCGTCGATGAAGAACGCAGCTAGCTGCGAGAATTAATGTGAATTGCAGGACACATTGATCATCGACACTTCGAACGCACTTGCGGCCCCGGG
>950
TACGACTCTTAGCGGTGGATCACTCGGCTCGTGCGTCGATGAAGAACGCAGCTAGCTGCGAGAATTAATGTGAATTGCAGGACACATTGATCATCGACACTTCGAACGCACTTGCGGCCCCGGG
>951
GCAGCTGATGACTTGATTTTTTTCCCCATCAGATCGACCCTGTTGATCCAACTGAACTATTAGCCAGTTTTGTCTGATG
>952
CGTCGGTGATGTTCTGCAATTACCTACATTGTTTGATCCCTGTGAAAAGAGCACCGGCTGAGACGC
>953
CTCCCGTGATGTCCAGCACTGGGCTCCGATTACTCCCTGAGGACGCAGTGCCCCCAGGACCTTTGACAACCTGGGGATCTGAGGGG
>954
GGTCGATGATGACGTGACCACTGCGCAATCTGAGTTCTGGGAACTAGGTGATGGAGCGTGTTCTGAGAACGGACTGAGACCG
>955
TCCACTGATGACTTCTTATTAGTGCCACGTGTCTGGGCCACTGAGACCCCGTGATGGAACTGAGGATCTGAGGAA
>956
GCGACCTCAGATCAGACGTGGCGACCCGCTGAATTTAAGCATATTAGTCAGCGGAGGAAAAGAAACTAACCAGGATTCCCTCAGTAACGGCGAGTGAACAGGGAAGAGCCCAGCGCCGAATCCCCGCCCCGCGG
>957
GACCAATGATGTGAATGGAATGCATCTGAATGAAAATTATGATCAATCATGTTTGGAACCCCTGAGGT
>958
TTGCTGTGATGACTAACTTAGGACACCTTTGGAATAACCGTGAAAGGAAGCTATTCTGAGCAA
>959
ATTGATCATCGACACTTCGAACGCACTTGCGGCCCCGGGTT
>960
GTTAATTCCGATAACGAACGAGACTCTGGCATGCTAACTAGTTACGCGACCCCCGAGCGGTCGGCGTCC
>961
AGTAAGGTCAGCTAATTAAGCTATCGGGCCCATACCCCGAAAATGTTGGTTTATATCCTTCCCGTACTACCA
>962
CACATTGATCATCGACACTTCGAACGCACTTGCGGCCCCGGGTTCCTCCCGGGGCTACGCCTGTCTGAGCGTCGCG
>963
GGTAAAATGGCTGAGCAAAGCAATAGACTGTAAATCTAAGAACAGAGGTTTGATTCCTCTTTTTACCAC
>964
ATAGGTTTGGTCCCAGCCTTCCTGTTAACTCTCAACAGACTTACACATGCAAGCATCCACGCCCCGGTGAGTAACGCCCTCCAAATCAATAAGACTAAGAGGAGC
>965
ATCCAATGATTAAACATTTTCACTGCTGTTCACATAATGAACTTATGTGATTACTGAATACATGAATGAGGATA
>966
ATTGATCATCGACACTTCGAACGCACTTGCGGCCCCGGGTTCCTCCCGGGGCTACGCCTGTCTGAGCGTC
>967
TGCTGTGATGATGGATTCCAAAACCATTCGTAGTTTCCACCAGAAATCCTGTGTTGGCCAACTCCTTCCTTGGATGTCTGAGC
>968
CGCGACCTCAGATCAGACGTGGCGACCCGCTGAATTTAAGCATATTAGTCAGCGGAGGAAAAGAAACTAACCAGGATTCCCTCAGTAACGGCGAGTGAACAGGGAAGAGCCCAGCGCCGAATCCCCGCCCCGCGGTTGGAATTCTCGGGGG
>969
TTGCGATGATGTGAATTTCTTACTGAATTAAACCCTGAAGTGCAAACACATGAGCTTTTTAACCCTGAGC
>970
TCCGGTGATGTCAAGCACTGGGCTCTGATCTTCTGTGCAGACATGGTGCTCCCCCGGGACCTTTGACACCCGGGGGTCTGAGGG
>971
GGAAGTGATGATACTTGACTCCTGACAGTGCTCTGATTTCTCACTGTATTCGTACTGGCTGATCCCG
>972
TCCTACTTGGATAACTGTGGTAATTCTAGAGCTAATACATGCCGACGGGCGCTGACCCCCTTCGCGGGGGGGATGCGTGCATTTATCAGAT
>973
CTCCATGTATCTTTGGGACCTGTCGGCTGTGGCAGTCTCCCTTCCTAGCCATGGAAGAGCATATTCTTGTTTATTGGCAAAGCTGTCACCATTTAATTGGTATCAGATTCTGACTTGCACAAGTAACATT
>974
ATCAGTGATGAAAGTAGCCAAATCTGAGCATCAGAAGACCACTCAGTGTACCTGATGCATGATCTCTATAGTTCTGAGA
>975
GCTGAGAAGACGGTCGAACTTGACTATCTAGAGGAAGTAAAAGTCGTAACAAGGTTTCCGTAGGAACCTGCGGAAGGATCATTA
>976
ATCGATGATGACACCCTCACATGCATTCCTTGGAAAATCTGAACAAAATGAGTGAGAACTCACTACCGTCTCCTCATCGAAACTGAGGTCA
>977
CGCTGTGATGAATGATTTTTAAACATTCGTAGTTTCCACCAAAAGCTTCAGCTAATGATGGCAAAACTTCCTTGGATGTCTGAGCGAT
>978
GCAGCTCCCTCGCTGCGATCTATTGAAAGTCAGCCCTCGACACAAGGGTTTGT
>979
AGCAGTGATGAAATTCCACTCCGTTGGTCCGCGTTTCTGAACAGCATGATTTCCCTGGATGTTCTGATG
>980
GCCATATGATGTTTCCATTTTGAAAAGTGAGCGCTTTGCGCAGTGACGACCGTAAATCTATCACCCTTGACTGATGGCT
>981
GGTAAAATGGCTGAGCAAAGCAATAGACTGTAAATCTAAGAACAGAGGTTTGTTTCCTCTTTTTACCACC
>982
GTCTACGGCCATACCACCCTGAACGCGCCCGATCTCGTCTGATCTCGGAAGCTAAGCAGGGTCGGGCCCGGTTAGTACTTGGATGGGAGACCGCCTGGGAATACCGGGTGCTGTAGGCT
>983
AGGACACATTGATCATCGACACTTCGAACGCACTTGCGGCCCCGGGTTCCTCCCGGGGCTACGCCTGTCTGAGCGTCGCT
>984
ATCGATGATGACACCCTCACATGCATTCCTTGGAAAATCTGAACAAAATGAGTGAGAACCCACTACCGTCTCCTCATCGAAACTGAGG
>985
TGCCTCTGATGAAGCCTGTGTTGGTAGGGACATCTGAGAGTGTTGATGAATGCCAACGGCTCTGAT
>986
AGCAGTGATGAAATTCCACTCCGTTGGTCCGTGTTTCTGAACAGCATGATTTCCCTGGATGTTCTGATGCTGT
>987
CGCGACCTCAGATCAGACGTGGCGACCCGCTGAATTTAAGCATATTAGTCAGC
>988
CTTCCGTGATGATACGATGACGAGTCAGAAAAGGCACGTTCTGCTCTCGGTCCTTGTCGGTGCCACGTTCTGTGGCGCTGTGCATGGGTTCCTTTTGCAAAGTGTCCTGTTCATTGATTGATTAGAGGCATTTGTCTGAGAATGGAATTCT
>989
CTACTTGGATAACTGTGGTAATTCTAGAGCTAATACATGCCGACGGGCGCTGACCCCCTTT
>990
CGCGACCTCAGATCAGACGTGGCGACCCGCTGAATTTAAGCATATTAGTCAGCGGAGGAAAAGAAACTAACCAGGATTCCCTCAGTAACGGCGAGTGAACAGGGAAGAGCCCAGCGCCGAATCCCCGCCCCGCA
>991
GCAGATGATGTGAAAGAATATTTGCTATCTGAGTGATGGTGAGGACGTTCCTGACCACCAAGATCGCTGATG
>992
GACTCTTAGCGGTGGATCACTCGGCTCGTGCGTCGATGAAGAACGCAGCTAGCTGCGAGAATTAATGTGAATTGCAGGACACG
>993
GATCGATGATGACACCCTCACATGCATTCCTTGGAAAATCTGAACAAAATGAGTGAGAACTCACTACCGTCTCCTCATCGAAACTGAGGTCTA
>994
CATTGATCATCGACACTTCGAACGCACTTGCGGCCCCGGGTTCCTCCCGGGGCTACGCCTGTCTGAGCGTC
>995
CAACTGTGATGAAAGATTTGGTCTGTATGTAATATATTTTATTACTAAGTGAAGACAACAGTCCCTCTAAACTGATG
>996
ATCGATGATGACTCCCACAAATGCATTCCTTGGAAATCTGAACAAAATGAGTGAGCCACCCCTACCGTCTCCTCATCGGAACTGAGGTA
>997
AACTTCTTAGAGGGACAAGTGGCGTTCAGCCACCCGAGATTGAGCAATAACAGGTCTGTGATGCCCTTAGATGTCCGGGGCTGCACGCGCGCTACACTGACTGGCTCAGCGTGTGCCT
>998
CACAATGATGAGAGTTTATTTGCTACTCTTGACTGTGAGGATGACGAGAATTCTTACCACCATTATTCTAACTGA
>999
TGGAAGACTAGTGATTTTGTTGAGTAAATGATGAACTCACTTTTTTCCCCATCAGATCGACCATGTTGATGTCTTTGAATACTTGCCAGTTAATTCTGATA
>1000
ATCAATGATGACACCCTCACATGCATTCCTTGGAAAATCTGAACAAAATGAGTGAGAACTCACTACCGTCTCCTCATCGAAACTGAGG
>1001
TGGCCCTTATCGAAGCTGCAGCTGCTTCCATATAGCTGCTGTGGTCAAAAAGGAGCCCAAAGTGACAGTTTTCCTTGACGGTCGCCGTTCTGTTTGCTGTAACTGATCTGCAACATTTCAGGAAAAGACAGTT
>1002
TACTTGGATAACTGTGGTAATTCTAGAGCTAATACATGCCGACGGGCGCTGACCCCCTTCGCGGGGGGGATGCGTGCATTTATCAGA
>1003
TCTTAGCGGTGGATCACTCGGCTCGTGCGTCGATGAAGAACGCAGCTAGCTGCGAGAATTAATGTGAATTGCAGGAC
>1004
TCCCACATCGTCTAGCGGTTAGGATTCCTGGTTTTCACCCAGGCGGCCCGGGTTCGACTCCCGGTGTGGGAACCA
>1005
CAGCATGTTTCCAAGGGCTGTGGCTTGTCGTGGCCATGGGATCTCCAACTGCATGCGAGAGCAACGTGGAGAGACTTTGACAGCACAGGTCAGCATAATACCTGGAGCTGCCACTCGCCTCTCCTATAT
>1006
ATGCCTGAACTCAAAAATGATGTCATCTTACTACTGAGA
>1007
AGCCTGTGATGGTTTACAGAGTAGTGGACAGAAGGGATTTCTGAAAATTTCTATTCTGAGGC
>1008
TCCACTGATGACTTCTTATTAGTGCCACGTGTCTGGGCCACTGAGACCCCGTGATGGAACTGAGGATCTGAGGAAA
>1009
GGTCAATGATGTGTTGGCATGTATTACCTGAGTTTATGGTGATGTGTAATAACACTTAAGCTCTAGAATTACGCTGAGAC
>1010
TGCAGCTGATGACTTGACTTTTTTCCCCATCAGATCGACCCTGTTGATCCAACTGAACTATTAGCCAGTTTTGTCTGATGCGT
>1011
CGGAAGCCCCACTCCCCGGCGCCGCTCGTGGGGGGCCCAAGTCCTTCTGATCGAGGCCC
>1012
ATCGATGATGACACCCTCACATGCATTCCTTGGAAAATCTGAACAAAATGAGTGAGAACCCACTACCGTCTCCTCATCGAAACTGAGGTC
>1013
AGGAATGATGATTTCTCAGACTAGAGTCTCTGATATTGGTCTTGATGTCAAAATTGATTTCTGACT
>1014
GATCGATGATGACACCCTCACATGCATTCCTTGGAAAATCTGAACAAAATGAGTGAGAACTCACTACCGTCTCCTCATCGAAACTGAGGT
>1015
TGGATCACTCGGCTCGTGCGTCGATGAAGAACGCAGCTAGCTGCGAGAATTAATGTGAATTGCAGGACACATTGATCATCGACACTTCGAACGCACTTGCGGCCCCGGGTTCCTCCCGGGGCTACGCCTGTCTGAGCGTCGCTTGGAATTC
>1016
AGCCTGTGATGAATTGCTTTAATTTCTGACACCTCGTATGAAAACTGCACGTGCAGTTTGATTATATTGCAAGACTGAGGCTT
>1017
CAGGACGGTGGCCATGGAAGTCGGAATCCGCTAAGGAGTGTGTAACAACTCACCTGCCG
>1018
TGAATTGCAGGACACATTGATCATCGACACTTCGAACGCACTTGCGGCCCCGGGTTCCTCCCGGGGCTACGCCTGTCTGAGCGTCGCT
>1019
TGGAAGACTAGTGATTTTGTTGTTGTAAATGATGAACTCACTTTTTTTCCCCATCAGATCGACCATGTTGATGTCTTTGAATACTTGCCAGTTAATTCTGATA
>1020
AAGCAGGATCTAATTACAACGTAGCTGAGAAGTGCTGCATTGTCTTTGCCCCCTGCTCAAAATAAGACTGTTTCCTTTCAAGTCCTGTCTGCCATGCCGCTGTAGCACCCAGGGATGCGTGGTTTCATACACA
>1021
GCAAATGATGATAAACTGGACCTGACAGACTGTGCTGAGTTTGTTCAATCCAACCCTGAG
>1022
GCCATATGATGTTTCCATTTTGAAAAGTGAGCGCTTTGCGCAGTGACGACCGTAAATCTATCACCCTTGACTGATG
>1023
CTCGTACGACTCTTAGCGGTGGATCACTCGGCTCGTGCGTCGATGAAGAACGCAGCTAGCTGCGAGAATTAATGTGAATTGCAGGA
>1024
ATCGATGATGAGAAAAACTGTCTGAGGATGCTGAGGGACTCATTCCAGATGTCAATCTGAGGTC
>1025
CAGCAGCAATTCATGTTTTGAGACTCTTAGCGGTGGATCACTCGGCTCGTGCGTCGATGAAGAACGCAGCTAGCTGCGAGAATTAATGTGAATTGCAGGAC
>1026
GCGGTCGGCGTCCCCCAACTTCTTAGAGGGACAAGTGGCGTTCAGCCACCCGAGATTGAGCAATAACAGGTCTGTGATGCCCTTAGATGTCCGGGGCTGCACGCGCGCTACACTGACTGGCTCAGCGTGTGCCT
>1027
CTGGTGCTAAACCATTCGTAGACGACCTGCTTCTGGGTCGGGGTTTCGTACGTAGCAGAGCAGCTCCCTCGCTGCGATCTATTGAAAGTCAGCCCTCGACACAAGGGTTTGT
>1028
GACCAATGATGTGAATGGAATGCATCTGAATGAAAATTATGATCAATCATGTTTGGAACCCCTGAGGTC
>1029
GTAAATGATGAACTCACTTTTTTCCCCATCAGATCGACCATGTTGATGTTTTTGAATACTTGCCAGTTAATTCTGATA
>1030
CGCCGTGATGATCCCAACATGCCATCTGAGTGCCTATGCTGAAACCCAGAGGCTGTTTCTGAG
>1031
CATTGATCATCGACACTTCGAACGCACTTGCGGCCCCGGGTT
>1032
AGTCCTGTTGTGAATTAACATATTGAATTGCAAATTCAAAGAAGCAGCTTCAAACTCTGCCGGGGCTTCCA
>1033
TGGTTAATTCCGATAACGAACGAGACTCTGGCATGCTAACTAGTTACGCGACCCCCGAGCGGTCGGCGTCC
>1034
TCCCCTGTGGTCTAGTGGTTAGGATTCGGCGCTCTCACCGCCGCGGCCCGGGTTCGTTTCCCGGTCAGGGAACCA
>1035
GAGCCAGTGATGTTTCCATTCAAAATGTCTGAACCTGTCTGAAGCATCCCTGTGATGCAAACTGTGTGGTGCTGAGGCT
>1036
CGGAAGCTAAGCAGGGTCGGGCCCGGTTAGTACTTGGATGGGAGACCGCCTGGGAATACCGGGTGCTGTAGGCTT
>1037
CCACGGATCGATGTGGTGTGGTCGTGTTCTCCCGGGCCGAGCCGAAACCGTGCCGGACG
>1038
CACAATGATGAATGGTCCAAAACATTCGCGGTTTCCACCAGAACCCTAGATGTTGGCAATTCCTTCCTTGGATGTCTGAGTGA
>1039
TCCCTGGTCTAGTGGTTAGGATTCGGCGCTCTCACCGCCGCGGCCCGGGTTCGTTTCCCGGTCAGGGAACC
>1040
TCCTACTTGGATAACTGTGGTAATTCTAGAGCTAATACATGCCGACGGGCGCTGACCCCCTTCGCGGGGGGGATGCGTGCATTTATCAGA
>1041
TGTCGATGATGTATCCTTGTTGAACCTGAATTTGCATGATCTAACTCAAATATTCGTCACTACCACTGAGA
>1042
TACGACTCTTAGCGGTGGATCACTCGGCTCGTGCGTCGATGAAGAACGCAGCTAGCTGCGAGAATTAATGTGAATTGCAGGACACAT
>1043
CAGCAGTGATGAAATTCCACTCCGTTGGTCCGTGTTTCTGAACAGCATGATTTCCCTGGATGTTCTGATGCTGTA
>1044
ATCGATGATGACACCCTCACATGCATTCCTTGGAAAATCTGAACAAAATGAGTGAGAACT
>1045
AATAATGATGAACTTTTTTCCCCGACAGATCGACCATGTTGATCT
>1046
AGGGTCGGGCCCGGTTAGTACTTGGATGGGAGACCGCCTGGGAATACCGGGTGCTGTAGGCTT
>1047
TGCTGTGATGATGGATTCCAAAACCATTCGTAGTTTCCACCAGAAATCCTGTGTTGGCCAACTCCTTCCTTGGATGTCTGAGCGA
>1048
TGTCCTCCTAGAACACTTGCTGGGTCTGGTCTGTGGCCTGGGAAGCTGTCAGCGAAGGGCAGAGCAGTTATCCATCACTGTGGGTGAGATGGCAGCAGGGCATGCTGTCTGTCTCAATCAGTTGTGGGACAGAC
>1049
CGCGACCTCAGATCAGACGTGGCGACCCGCTGAATTTAAGCATATTAGTCAGCGGAGGAAAAGAAACTAACCAGGATTCCCTCAGTAACGGCGAGTGAACAGGGAAGAGCCC
>1050
ATTGCAGGACACATTGATCATCGACACTTCGAACGCACTTGCGGCCCCGGGTTCCTCCCGGGGCTACGCCTGTCTGAGCGTCGCT
>1051
GCATATGATGGAAAAAATTTTAATCTCCTGAGACTTGTGATGTCTTCAAAGGAACCACTGATA
>1052
CCCCCATGATGTCCAGCACTGGGCTCTGATCTCCACTGAGGACATGGTGCACCCTGGGACCTTTGACACCCGGGGATCTGAG
>1053
GCTACGGGGATGATTTCAAAAATTGAACTCTCTCTTTCTGATGGATTAGTGGAGAAAACAAAAACTCTGAGTAG
>1054
ACTCTTAGCGGTGGATCACTCGGCTCGTGCGTCGATGAAGAACGCAGCTAGCTGCGAGAATTAATGTGAATTGCAGGACACATTGATCATCGACACTTCGAACGCACTTGCGGCCCCGGGTT
>1055
TCCCACATTGTCTAGCGGTTAGGATTCCTGGTTTTCACCCAGGCGGCCCGGGTTCGACTCCCGGTGTGGGAACCA
>1056
GCCAGTGATGAAGACTCCTCCCACTCGTGTTCGAGTTTCCCAACCGTGAGATGACGCCACATGCACTACCATCTGAGGC
>1057
GTAAATGATGAACTTACTTTTTTCCCCATCAGATCGACCATGTTGATGTCTTTGAATACTTGCCAGTTAATTCTGATA
>1058
ATAGGTTTGGTCCCAGCCTTCCTGTTAACTCTCAACAGACTTACACATGCAAGCATCCACGCCCCGGTGAGTAACGCCCT
>1059
GAGTTATGATGTGTAAATCCTATTCCATTGCTGAAATGCAGTGTGGAACACGATGAACTGAAC
>1060
CACAATGATGAGAGTTATTTGCTACTCTTGACTGTGAGGATGACGAGAATTCTTACCACCATTATTCTAACTGAGG
>1061
GACTCTTAGCGGTGGATCACTCGGCTCGTGCGTCGATGAAGAACGCAGCTAGCTGCGAGAATTAATGTGAATTGCAGGACAT
>1062
ACATTGATCATCGACACTTCGAACGCACTTGCGGCCCC
>1063
TAGAGGAAGTAAAAGTCGTAACAAGGTTTCCGTAGGTGAACCTGCGGAAGGATCATTA
>1064
CTGCTTCTGGGTCGGGGTTTCGTACGTAGCAGAGCAGCTCCCTCGCTGCGATCTATTGAAAGTCAGCCCTCGACACAAGGGTTTGT
>1065
AACCATTCGTAGACGACCTGCTTCTGGGTCGGGGTTTCGTACGTAGCAGAGCAGCTCCCTCGCTGCGATCTATTGAAAGTCAGCCCTCGACACAAG
>1066
GCACTTGCGGCCCCGGGTTCCTCCCGGGGCTACGCCTGTCTGAGCGTCGCT
>1067
ACCATTCGTAGACGACCTGCTTCTGGGTCGGGGTTTCGTACGTAGCAGAGCAGCTCCCTCGCTGCGATCTATTGAAAGTCAGCCCTCGACACAAGGGTTT
>1068
AATAATGATGAATTTTTTTCCCCGACAGATCGACCATGTTGATCTAACTTCTCTAAGCCAGTTTCTGTCTGATA
>1069
GTCTAATGATGAATTTCATAGGGCAGATTCTGAGGTGAAAATTTAATTCATCATTGATACTCCTACTATGGAATCTGAAGACA
>1070
TGTGATGATGGATTCCAAAACCATTCGTAGTTTCCACCAGAAATCCTGTGTTGGCCAACTCCTTCCTTGGATGTCTGAGC
>1071
AAGGCTGATGAGTTCTGAGCAATGATGAAAAGATTTTACTGCGGAACTTTATATAACTATGAAGGTTTCTACACTTGATCTGAGCTCA
>1072
ATCTGTGATGACTTACATGGAATCTCGTTCGGCTGATGATTTGCTGTTGAGACTCGGATATCTGAT
>1073
TTGGCCCCCAGCCACACTCTGAGGCTGCTGCCCTCAGGGTTCTGGCTTTGCACAAAGGGGGCCGAGATCATGGCTTGTTCTTGGGTGGGCTGGGCCCAGGGCTCTAGGCAGAGCCGTCCTCTGCGCCAGCTTGAGTCCACCTACATACTGG
>1074
TGTACATGATGACTGAAATTTCTTCACTTTGACCTGATGGCTACTGAAGAAATCTAAGGTCTGAGG
>1075
CTCAGTGATGAAAACTTTGTCCAGTTCTGCTACTGATTTTCAAAGTGATGATAAAGTATATCTGAGGA
>1076
GTAAATGATGAACTCACTTTTTTCCCCATCAGATCGACCATGTTGCTGTCTTTGAATACTTGCCAGTTAATTCTGATA
>1077
GTAGTGGGATCGCGCCTGTGAATAGCCACTGTACTCCAGCCTGGGCAACATAGCGAGACCCCGTCTCTTA
>1078
ACCTATGATGATCCTATCCCGAACCTGAATTTCTGTTGAAAAACCTTATACGGATCTGGCTTCTGAGG
>1079
GACCAATGATGATGACTGATGGCATATGAGTTGGATACAATGAATACTGTGTGTCTGAAACTCTGAGG
>1080
GACCAATGATGATGATCGTTTCGGGTAGAGTCCTGAACGATGAAAACATGTCTGAAACTCTGAGGT
>1081
TACGGGGATGATTTCAAAAATTGAACTCTCTCTTTCTGATGGATTAGTGGAGAAAACAAAACTCTGAGT
>1082
CGCGACCTCAGATCAGACGTGGCGACCCGCTGAATTTAAGCATATTAGTCAGCGGAGGAAAAGAAACTAACCAGGATTCCCTCAGTAACGGCGAGTGAACAGGGAAGAGCCCAGCGCCGAATCCCCGCCCCGCGGTATGGAATTCTCGGG
>1083
CTGGAGGACTAAGAAGGCTGAGTCTGATGAAGCAAGACTCTGCTGATACAATCCTCCTAGAAAAAAAGGGTTGGAGAGAGCAGCCCTCCGTGTGTTATAGAATATCACAGGGTTGACTGTACTACCCGACACTC
>1084
CGCGACCTCAGATCAGACGTGGCGACCCGCTGAATTTAAGCATATTAGTCAGCGGAGGAAAAGAAACTAACCAGGATTCCCTCAGTAACGGCGA
>1085
GTCCTGGCCTGTGGTTTTTCTGCTCCCCTGTGCTCAGTTCTCAGGGGACTCCGGCAGGACGCACAGCAAGCTCCCTCTCAGTTTAGGAGGGCCGTCCTGAGAATAGGGCTGGCTCTTAAAGGCACGAGAGGACAGTTTGGAATTCTCGGG
>1086
CTGGAGGATGAAGATACGAAGTGATCCATCGGCTGAGTGTTCTATCACTATGCTGAGACTCGAATGGCTGACAGCA
>1087
GCTCTGTGATGAACTCCATGCGTGTCATCTGAGCCTGGCTTCTCTGTCATCTCAGCCCAGGTAGTGTTCTACTTCCCAAGGCTGTTGTCTTGCCTGGAAAGGGGATCCCAGGCAAAGGATCAACCTTTGTATTCTGAGATGGAATTCTCGG
>1088
CCTCACTGATGAGCAGCTTCTGACTTTCGTTCTTCTGAGTTTGCTGAAGCCAGATGCCGTTTCTGAGA
>1089
CGGAAGACCCACTCCCCGGCGCCGCTCGTGGGGGGCCCAAGTCCTTCTGATCGAGGC
>1090
ATTGATCATCGACACTTCGAACGCACTTGCGGCCCCGGGTTCCTCCCGGGG
>1091
TTCTGGGTCGGGGTTTCGTACGTAGCAGAGCAGCTCCCTCGCTGCGATCTATTGAAAGTCAGCCCTCGACACAAGGGTTTG
>1092
CTACAATGATGGCAGTATTTTTCGTCAACAGCAGTTCACCTAGTGAGTGTTGATACTTTGGGTCTGAGTA
>1093
GACCAGTGATGATGACTGATGGCGTATGAGTCATGGATGGTGAATACTATATGTGCCTGAAACTCTGAGGTC
>1094
CTCTGTGATGAGACCCTTTTCACAGACCTGTACTGAACTCCGTGAGGATAAGAAACTCTGAGGAGA
>1095
CGCGACCTCAGATCAGACGTGGCGACCCGCTGAATTTAAGCATATTAGTCAGCGGAGGAAAAGAAACTAACCAGGATTCCCTCAGTAACGGCGAGTGAACAGGGAAGAGCCCAGCGCCGAATCCCCGCCCCGCGATGGAATTCTCGGGTGC
>1096
CTCTCTGTGATGAGACCCTTTTCACAGACCTGTACTGAACTCCGTGAGGATAAGAAACTCTGAGGA
>1097
CGCGACCTCAGATCAGACGTGGCGACCCGCTGAATTTAAGCATATTAGTCAGCGGAGGAAAAGAAACTAACCAGGATTCCCTCAGTAACGGCGAGTGAACAGGGAAGAGCCCAGCGCCGAATCCCCGCCCCGCGGTGGAATTCTC
>1098
GTCCAATGATTAAACTTTCCCACTGCTGTTCACATCATGATTTGTTGTGATTAATGTATGTGAATGAGGACA
>1099
TCTGGGTCGGGGTTTCGTACGTAGCAGAGCAGCTCCCTCGCTGCGATCTATTGAAAGTCAGCCCTCGACACAAGGGTTTGTA
>1100
CCACAATGATGAGAGTTTATTTGCTACTCTTGACTGTGAGGATGACGAGAATTCTTACCACCATTATTCTAACTGAGGCACA
>1101
TATCTAGAGGAAGTAAAAGTCGTAACAAGGTTTCCGTAGGTGAACCTGCGGAAGGATCATTA
>1102
TGCGATGATGTGTTTCTTAGGACACCTTTGGATTCACCATGAAAATAAATCCATTTCTGAGC
>1103
GGGTCTATGATGAGTTGGCATGTATTCTGAATCTAAAGTTGATTATTACTACTTTAGCTCTAGAATTACTCTGAGACC
>1104
CGCGACCTCAGATCAGACGTGGCGACCCGCTGAATTTAAGCATATTAGTCAGCGGAGGAAAAGAAACTAACCAGGATTCCCTCAGTAACGGCGAGTGAACAGGGAAGAGCCCAGCGCCGAATCCCCGCCCCGCGGGGGGGCGCTGGAATT
>1105
GCGCTGAGAAGACGGTCGAACTTGACTATCTAGAGGAAGTAAAAGTCGTAACAAGGTTTCCGTAGGTGAACCTGCGGAAGGATCATTA
>1106
ATTGATCATCGACACTTCGAACGCACTTGCGGCCCCGGGTTCCTCCCGGGGCTAC
>1107
TCCCACATAGTCTAGCGGTTAGGATTCCTGGTTTTCACCCAGGCGGCCCGGGTTCGACTCCCGGTGTGGGAACCA
>1108
GCATGTGATGACACTGTGCAGCGACCAAAGTCTGACAGGAATGATTGCTATCGTCGTCTGAT
>1109
GCAGCTGATGACTTGACTTTTTTCCCAATCAGATCGACCCTGTTGATCCAACTGAACTATTAGCCAGTTTTGTCTGATG
>1110
CATTGATCATCGACACTTCGAACGCACTTGCGGCCCCGGGTTCCTCC
>1111
ATTGATCATCGACACTTCGAACGCACTTGCGGCCCCGGGT
>1112
CATTGATCATCGACACTTCGAACGCAATTGCGGCCCCGGGTTCCTCCCGGGGCTACGCCTGTCTGAGCGTCGCT
>1113
GGTCTAGGATGACACCAAATCTGAGTGGACATCTGTGGATGATAAATGCGGATATGGGACTGAGAC
>1114
TCCGGTGATGTCAAGCACTGGGCTCTGATCTTCTGTGCAGACATGGTGCTCCCCCGGGACCTTTGACACCCGGGGGTCTGAGGGG
>1115
CGCGACCTCAGATCAGACGTGGCGACCCGCTGAATTTAAGCATATTAGTCAGCGGAGGAAAAGAAACTAACCAGGATTCCCTCAGTAACGGCGAGTGAACAGGGAAGAGCCCAGCGCCGAATCCCCGCCCCGCGGTGGAATTCTCGGGGG
>1116
CGACTCTTAGCGGTGGATCACTCGGCTCGTGCGTCGATGAAGAACGCAGCTAGCTGCGAGAATTAATGTGAATTGCAGGAAA
>1117
TGTCGATGATGTATCCTTGTTGAACCTGAATTTGCATGATCTAACTCAAATATTCGTCACTACCACTGAGACAG
>1118
AGCGGTCGGCGTCCCCCAACTTCTTAGAGGGACAAGTGGCGTTCAGCCACCCGAGATTGAGCAATAACAGGTCTGTGATGCCCTTAGATGTCCGGGGCTGCACGCGCGCTACACTGACTGGCTCAGCGTGTGCCTATGGAATTCTCGGGTG
>1119
GGTTAATTCCGATAACGAACGAGACTCTGGCATGCTAACTAGTTACGCGACCCCCGAGCGGTCGGCGT
>1120
CGACTCTTAGCGGTGGATCACTCGGCTCGTGCGTCGATGAAGAACGCAGCTAGCTGCGAGAATTAATGTGAATTGCAGGACACATTGATCATCGACACTTCGAACGCACTTGCGGCCCCGGGG
>1121
TACGGGGATGATTTCAAAAATTGAACTCTCTCTTTCTGATGGATTAGTGGAGAAAACAAACTCTGAGT
>1122
ATCGATGATGACTCCCCCAAATGCATTCCTTGGAAATCTGAACAAAATGAGTGAGCCATCCCTACCGTCTCCTCATCGGAACTGAGGTC
>1123
TCGGAAGCTAAGCAGGGTCGGGCCCGGTTAGTACTTGGATGGGAGACCGCCTGGGAATACCGGGTGCTGTAGGCTT
>1124
TCTCTGTGATGAGACCCTTTTCACAGACCTGTACTGAACTCCGTGAGGATAAGAAACTCTGAGGAGG
>1125
ACCAATGATGTGAATGGAATGCATCTGAATGAAAATTATGATCAATCATGTTTGGAACCCCTGAGG
>1126
CCCAACTTCTTAGAGGGACAAGTGGCGTTCAGCCACCCGAGATTGAGCAATAACAGGTCTGTGATGCCCTTAGATGTCCGGGGCTGCACGCGCGCTACACTGACTGGCTCAGCGTGTGCCT
>1127
AAACCATTCGTAGACGACCTGCTTCTGGGTCGGGGTTTCGTACGTAGCAGAGCAGCTCCCTCGCTGCGATCTATTGAAAGTCAGCCCTCGACACAAG
>1128
GACTCTTAGCGGTGGATCACTCGGCTCGTGCGTCGATGAAGAACGCAGCTAGCTGCGAGAATTAATGTGAATTGCAGGACACATTGATCATCGACACTTCGAAC
>1129
ATCGATGATGACACCCTCACATGCATTCCTTGGAAAATCTGAACAAAATGAGTGAGAAAA
>1130
TGCATGTGATGACACTGTGCAGCGACCAAAGTCTGACAGGAATGATTGCTATCGTCGTCTGATGCA
>1131
GCCGCCTGGATACCGCAGCTAGGAATAATGGAATAGGACCGCGGTTCTATTTTGTTGGTTTTCGGAACTGAGGCC
>1132
CTGAAATGATGATTCTTTAAATTTCATGTCTCTTCTCTGACATTTTTCTCTGGAGATAGTTTTTGCCTTATTAATCTGATCAGGC
>1133
GTTAATTCCGATAACGAACGAGACTCTGGCATGCTAACTAGTTACGCGACCCCCGAGCGGTCGGCGTC
>1134
TGCAATGATGGCATTTCTTAGGACACCTTTGGATTAATCATGAAAACAACTACTCTCTGAGC
>1135
ATTGATCATCGACACTTCGAACGCACTTGCGGCCCCGGGTTCCTCC
>1136
TCCCACATGGTCTAGCGGTTAGGATTCCTGGTTTTCACCCAGGCGGCCCGGGTTCGACTCCCGGTGTGGGAACC
>1137
TCTTAGCGGTGGATCACTCGGCTCGTGCGTCGATGAAGAACGCAGCTAGCTGCGAGAATTAATGTGAATTGCAGGACAC
>1138
CGCTGTGATGAATGATTTTTAAACATTCGTAGTTTCCACCAAAAGCTTCAGCTAATGATGGCAAAACTTCCTTGGATGTCTGAGCGA
>1139
ACTCTTAGCGGTGGATCACTCGGCTCGTGCGTCGATGAAGAACGCAGCTAGCTGCGAGAATTAATGTGAATTGCAGGACAC
>1140
GTGAAATGATGGCAATCATCTTTCGGGACTGATCTGAAATGAAGAGAATACTCATTGCTGATC
>1141
TGCATGTGATGACACTGTGCAGCGACCAAAGTCTGACAGGAATGATTGCTATCGTCGTCTGATGC
>1142
CCACGAGGACGAGATAAAGCGTTCTCTCCTGAGCGTGAAATCGGCTTTTGGTGTTGCTTTTGCAACTGCCGCTAGCCATTGATGATCGTTCTTCTCTTCCTTTCGGAGGTGAAGAGGGAGAGAACGTAATCTGAGTGGTTGGAATTCTCGG
>1143
ATCGATGATGACTCCCCCAAATGCATTCCTTGGAAATCTGAACAAAATGAGTGAGCCATCCCTACCGTCTCCTCATCGGAACTGAGGT
>1144
TACCTGGTTGATCCTGCCAGTAGCATATGCTTGTCTCAAAGATTAAGCCATGCATGTCTAAGTACGCACGG
>1145
CCTACTTGGATAACTGTGGTAATTCTAGAGCTAATACATGCCGACGGGCGCTGACCCCCTTCGCGGGGGGGATGCGTGCATTTATCAGATT
>1146
GATCGATGATGACACCCTCACATGCATTCCTTGGAAAATCTGAACAAAATGAGTGAGAACCCACTACCGTCTCCTCATCGAAACTGAGGTC
>1147
TGGAAGACTAGTGATTTTGTTAGTAAATGATGAACTCACTTTTTTCCCCATCAGATCGACCATGTTGATGTCTTTGAATACTTGCCAGTTAATTCTGATA
>1148
CGCGACCTCAGATCAGACGTGGCGACCCGCTGAATTTAAGCATATTAGTCAGCGGAGGAAAAGAAACTAACCAGGATTCCCTCAGTAACGGCGAGTGAACAGGGAAGAGCCCAGCGCCGAATCCCCGCCCCGCGTTGGAATTCTCGGGTGC
>1149
ATCTCGGAAGCTAAGCAGGGTCGGGCCCGGTTAGTACTTGGATGGGAGACCGCCTGGGAATACCGGGTGCTGTAGGCTT
>1150
CATTGATCATCGACACTTCGAACGCACTTGCGGCCCCGGGT
>1151
CTGTCTGAAGGCCAAAATAAGGCCTTTGAGTGTGGAATCTGGATATCTGAGA
>1152
AATGAATGATGACAAAATGTTTCGGTCCCAAATGACATAATGATTATACCGTACATTTCTGACA
>1153
GACTCTTAGCGGTGGATCACTCGGCTCGTGCGTCGATGAAGAACGCAGCTAGCTGCGAGAATTAATGTGAATTGCAGGAA
>1154
AGTCGATGATGGTTTTACCTACATGTCTGAACCTGTCTGATGAACCTCAGTGATGTCATCTCTGTATGGTTCTGAGACTT
>1155
AGACAATGATGCTTTATTTCCAAGCACATATCTGAGTTGTATGTGTAGAGGCACGAAAACTGAGTC
>1156
GTTCTTGTAGTTGAATAACAACGATGGTTTTTCATATCATTGGTCATGGTTAGATTCCATGTGAGAATA
>1157
ACTCCATGATGAATGTAAAATGACAAGCATATGCCTGAACTCAAAAATGATGTCATCTTACTACTGAGAA
>1158
GACCAATGATGTGAATGGAATGCATCTGAATGAAAATTATGATCAATCATGTTTGGAACCCCTGAGGTCC
>1159
CTGGAATGATGAAAAAGTATCCTTAGGTGTGGTTGTGGCCGTCTTGGTCACCTATGTGCCACTTGCCAATGTTAGGGCTTGTCATAGTTACACTGACTGTT
>1160
TGCATATGATGGAAAAAATTTTAATCTCCTGAGACTTGTGATGTCTTCAAAGGAACCACTGAT
>1161
TTGCGGCCCCGGGTTCCTCCCGGGGCTACGCCTGTCTGAGCGTCGCT
>1162
AACCATTCGTAGACGACCTGCTTCTGGGTCGGGGTTTCGTACGTAGCAGAGCAGCTCCCTCGCTGCGATCTATTGAAAGTCAGCCCTCGACACAA
>1163
TTGCTGTGACGATTTTCATTGGGTTTCGCATGTTGCTGAGTTCCAATGATGCCTTTTCTCTTGGCTGTCTGAGC
>1164
GATCGATGATGACTCCCCCAAATGCATTCCTTGGAAATCTGAACAAAATGAGTGAGCCATCCCTACCGTCTCCTCATCGGAACTGAGGTC
>1165
GATCACTCGGCTCGTGCGTCGATGAAGAACGCAGCTAGCTGCGAGAATTAATGTGAATTGCAGGACACATTGATCATCGACACTTCGAACGCACTTGCGGCCCCGGGTTCCTCCCGGGGCTACGCCTGTCTGAGCGTCGCTTGGAATTCTC
>1166
CGCGACCTCAGATCAGACGTGGCGACCCGCTGAATTTAAGCATATTAGTCAGCGGAGGAAAAGAAACTAACCAGGATTCCCTCAGTAACGGCGAGTGAACAGGGAAGAGCCCAGCGCCGAATCCCCGCCCCGCGGAGGGGCGCTGGAATTC
>1167
TGCATGTGATGACACTGTGCAGCGACCAAAGTCTGACAGGAATGATTGCTATCGTCGTCTGAT
>1168
TTGCAGGACACATTGATCATCGACACTTCGAACGCACTTGCGGCCCCGGGTTCCTCCCGGGGCTACGCCTGTCTGAGCGTCGCT
>1169
ATCGATGTGGTGTGGTCGTGTTCTCCCGGGCCGAGCCGAAACCGTGCCGGACGAG
>1170
GTAAATGATGAAATCACTTTTTTCCCCATCAGATCGACCATGTTGATGTCTTTGAATACTTGCCAGTTAATTCTGATA
>1171
CTCGTACGACTCTTAGCGGTGGATCACTCGGCTCGTGCGTCGATGAAGAACGCAGCTAGCTGCGAGAATTAATGTGAATTGCAGGACACAT
>1172
CTCCCTGATGACAAAGTCAAGTGCACAGGGGCCATCTGACT
>1173
GAGGAGTGATGACACTAAAAGGCCGAATTGCAGTGTGCCCCTTGGCAGTTGGCTCTCTGTGGGTGCACGATGACAAAACCTCCTGAAGCGAACCTCTGGTCTGACC
>1174
CTACTTGGATAACTGTGGTAATTCTAGAGCTAATACATGCCGACGGGCGCTGACCCCCTTCGCGGGGGGGATGCGTGCATTTATCAGAT
>1175
TTAGTACTTGGATGGGAGACCGCCTGGGAATACCGGGTGCTGTAGGCTT
>1176
GTGAATTGCAGGACACATTGATCATCGACACTTCGAACGCACTTGCGGCCCCGGGTTCCTCCCGGGGCTACGCCTGTCTGAGCGTCGCT
>1177
ACATTGATCATCGACACTTCGAACGCACTTGCGGCCCCGGGTTCCTCCCGGGGCTAC
>1178
CCACAATGATGAGAGTTTATTTGCTACTCTTGACTGTGAGGATGACGAG
>1179
GTCAATGATGTGATGGCATGTATTAGCTGAATCCAAAGTTGATGTAAATTCTAAAATGCACTGAGACCT
>1180
TGCAGTGATGACTTGAGTCTGTCAATCCCCTGAGTGAGTGTAATCACTGATGTCTCCATGTCTCTGAGCA
>1181
TGCTCTGATGAGATCACTTAATAGGAAGTGCCGTCAGAAGCGATAACTGACGATAAAGTTTCCCGACTGAC
>1182
TCCGGTGATGTCAAGCACTGGGCTCTGATCTTCTGTGCAGACATGGTGCTCCCCCGGGACCTTTGACACCCGGGGGTCTGAGG
>1183
TGGAAGACTAGTGATTTTGTTGTTTGTAAATGATGAACTCACTTTTTTCCCCATCAGATCGACCATGTTGATGTCTTTGAATACTTGCCAGTTAATTCTGATA
>1184
GTCGATGATGACGTGACCACTGCGCAATCTGAGTTCTGGGAACTAGGTGATGGAGCGTGTTCTGAGAACGGACTGAGAC
>1185
CATTGATCATCGACACTTCGAACGCACTTGCGGCCCCGGGTTCCTCCC
>1186
AGCCAGTGATGTTTCCATTCAAAATGTCTGAACCTGTCTGAAGCATCCCTGTGATGCAAACTGTGTGGTGCTGAGGC
>1187
ATCAATGATGATGTCTGGTCATCATCAATATGAATCATATACAATGAAAGCATGTCTGGAACTCTGAGGT
>1188
GACTCTTAGCGGTGGATCACTCGGCTAGTGCGTCGATGAAGAACGCAGCTAGCTGCGAGAATTAATGTGAATTGCAGGACA
>1189
GAGTTATGATGTGTAAATCCTATTCCATTGCTGAAATGCAGTGTGGAACACGATGAACTGAACTCT
>1190
CACATTGATCATCGACACTTCGAACGCACTTGCGGCCCCGGGTTCCTCCCGGGGCTACGCCTGTCTGAGCGTC
>1191
ATCGATGATGAGTACCCTGGGGTGTCTGAAGTCAAGGACTTTGATTAAACCCTGTAACTCTGAG
>1192
TCTTAGCGGTGGATCACTCGGCTCGTGCGTCGATGAAGAACGCAGCTAGCTGCGAGAATTAATGTGAATTGCAGGACACATTGATCATCGACACTTCGAACGCACTTGCGGCCCCGGGTTCCTCCCGGGGCTACGCCTGTCTGAGCGTCG
>1193
TCTAGAGGAAGTAAAAGTCGTAACAAGGTTTCCGTAGGTGAACCTGCGGAAGGATCATTA
>1194
ACATTGATCATCGACACTTCGAACGCACTTGCGGCCCCGGGATCCTCCCGGGGCTACGCCTGTCTGAGCGTCGCT
>1195
AACCAGTGATGTGATGATTCTGCCAAATGAATAGAATGATATCAACCAAAAAACCGTTCCATTTTAATTCTGAGG
>1196
CGGTGGATCACTCGGCTCGTGCGTCGATGAAGAACGCAGCTAGCTGCGAGAATTAATGTGAATTGCAGGACACATTGATCATCGACACTTCGAACGCACTTGC
>1197
ATCCAATGATTAAACATTTTCACTGCTGTTCACATAATGAACTTATGTGATTACTGAATACATGAATGAGG
>1198
ATTGATCATCGACACTTCGAACGCACTTGCGGCCCC
>1199
CGGTGGATCACTCGGCTCGTGCGTCGATGAAGAACGCAGCTAGCTGCGAGAATTAATGTGAATTGCAGGAC
>1200
TCAAGTGATGGAGAAGATGACCTGGGAGTACTGTGACCGAACTGGGATGTATTCGTACTGTCTGATGG
>1201
CCACAATGATGAGAGTTTATTTGCTACTCTTGACTGTGAGGATGACGAGAATTCTTACCACCATTATTCTAACTGA
>1202
AGCAGTGATGAAATTCCACTCCGTTGGTCCGTGTTTCTGAACAGCATGATTTCCCTGGATGATCTGATG
>1203
GCATATGATGGAAAAAATTTTAATCTTCTGAGACTTGTGATGTCTTCAAAGGAACCACTGATG
>1204
TGGATATGATGACTGATTATCTGAGAAGTAACTGATGAAATCTCAAGAAAATTCCTCTAGATAGTCAAGTTCTGATCC
>1205
AAACCATTCGTAGACGACCTGCTTCTGGGTCGGGGTTTCGTACGTAGCAGAGCAGCTCCCTCGCTGCGATCTATTGAAAGTCAGCCCTCGACACAA
>1206
ATCACTCGGCTCGTGCGTCGATGAAGAACGCAGCTAGCTGCGAGAATTAATGTGAATTGCAGGACACATTGATCATCGACACTTCGAACGCACTTGCGGCCCCGGGTTCCTCCCGGGGCTACGCCTGTCTGAGCGTCGCTTGGAATTCTCG
>1207
GCAGCTGATGACTTGACTTTTTTCCCCATCAGATCGACC
>1208
ACGACTCTTAGCGGTGGATCACTCGGCTCGTGCGTCGATGAAGAACGCAGCTAGCTGCGAGAATTAATGTGAATTGCAGGACG
>1209
CTCCGGTGATGTCAAGCACTGGGCTCTGATCTTCTGTGCAGACATGGTGCTCCCCCGGGACCTTTGACACCCGGGGGTCTGAGGGG
>1210
GATCAATGATGAAACCTATCCCGAAGCTGATAACCTGAAGAAAAGCATGTACGGATTCGGCTTCTGAGA
>1211
CGCGACCTCAGATCAGACGTGGCGACCCGCTGAATTTAAGCATATTAGTCAGCGGAGGAAAAGAAACTAACCAGGATTCCCTCAGTAACGGCGAGTGAACAGGGAAGAGCCCAGCGCCGAATCCCCGCCCCGCGGTGGG
>1212
CGCGACCTCAGATCAGACGTGGCGACCCGCTGAATTTAAGCATATTAGTCAGCGGAGGAAAAGAAACTAACCAGGATTCCCTCAGTAACGGCGAGTGAACAGGGAAGAGCCCAGCGCCGAATCCCCGCCCCGCGGTGGAATTCTCGGGT
>1213
ACACATTGATCATCGACACTTCGAACGCACTTGCGGCCCCGGGTTCCTCCCGGGGCTACGCCTGTCTGAGCGTCGCTT
>1214
CAATGATGAGAGTTTATTTGCTACTCTTGACTGTGAGGATGACGAGAATTCTTACCACCATTATTCTAACTGAGG
>1215
ACATTGATCATCGACACTTCGAACGCACTTGCGGCCCCG
>1216
AAATCACCATCTTTCGGCTGAGCTCGTGATGGATTTCCTTTTTTCTGACA
>1217
CTCGTACGACTCTTAGCGGTGGATCACTCGGCTCGTGCGTCGATGAAGAACGCAGCTAGCTGCGAGAATTAATGTGAATTGCAGGACACATTGATCATCGACACTTCGAACGCACTTGCGGCCCCGGGTTCCTCCCGGGGCTACGCCTGT
>1218
TGAAAATGATGAATTCTGGGGCACTGATTCATGTGATTTGAAAAACGCCATCCATTTCCTGATT
>1219
TCCCTGGTGGTCTAGTGGTTAGGATTCGGCGCTCTCACCGCCGCGGCCCGGGTTCGTTTCCCGTTCAGGGAACC
>1220
CGCGACCTCAGATCAGACGTGGCGACCCGCTGAATTTAAGCATATTAGTCAGCGGAGGAAAAGAAACTAACCAGGATTCCCTCAGTAACGGCGAGTGAACAGGGAAGAGCCCAGCGCCGAATCCCCGCCCCGCGGAGGAATTCTCGGGTGC
>1221
TGCCTCTGATGAAGCCTGTGTTGGTAGGGACATCTGAGAGTGTTGATGAATGCCAACGGCTCTGATGGCG
>1222
ATATGTGATGATCTCAGCCCAACTTGAACTCTCTCACTGATGACTTGATGATGTTCAAAGATCTGA
>1223
TAGCCAGTGATGAAGACTCCTCCCACTCGTGTTCGAGTTTCCCAACCGTGAGATGACGCCACATGCACTACCATCTGAGGCCA
>1224
ATCGATGATGACACCCTCACATGCTTTCCTTGGAAAATCTGAACAAAATGAGTGAGAACTCACTACCGTCTCCTCATCGAAACTGAGGT
>1225
CGACTCTTAGCGGTGGATCACTCGGCTCGTGCGTCGATGAAGAACGCAGCTAGCTGC
>1226
ATATTGATCATCGACACTTCGAACGCACTTGCGGCCCCGGGTTCCTCCCGGGGCTACGCCTGTCTGAGCGTCGCT
>1227
ACATTGATCATCGACACTTCGAACGCACTTGCGGCCCCGGGTTCCTCCCAGGGCTACGCCTGTCTGAGCGTCGCT
>1228
AAGGTGACTTTTTATATGCCCTCTATCCCAAGACTATGGCCAGAGGGATATTAAGGTCACCAAGAATAATTTGGAGGTTGCCAAAGACTTGTTTTTGAAGTGTTTTCAAGTCTGACCGAGAACTCTGACATT
>1229
TCCCACCTGGTCTAGCGGTTAGGATTCCTGGTTTTCACCCAGGCGGCCCGGGTTCGACTCCCGGTGTGGGAACCA
>1230
CACGGCCCTGGCGGAGCGCTGAGAAGACGGTCGAACTTGACTATCTAGAGGAAGTAAAAGTCGTAACAAGGTTTCCGTAGGTGAACCTGCGGAAGGATCATTA
>1231
CTCCCGTGATGTCCAGCACTGGGCTCCGATTACTCCCTGAGGACGCAGTGCCCCCAGGACCTTTGACAACCTGGGGATCTGAGGGGA
>1232
GATAATGATGAACTTTTTTCCCCGACAGATCGACCATGTTGATCTAACTTCTCTAAGCCAGTTTCTGTCTGATA
>1233
CGTACGACTCTTAGCGGTGGATCACTCGGCTCGTGCGTCGATGAAGAACGCAGCTAGCTGCGAGAATTAATGTGAATTGCAGGACACAT
>1234
CTGAAATGATGATTCTTTAAATTTCATGTCTCTTCTCTGACATTTTTCTCTGGAGATAGTTTTTGCCTTATTAATCTGATCA
>1235
ACATTGATCATCGACACTTCGAACGCACTTGCGGCCCCGGGTTCCTCCCG
>1236
GCCTGTGATGGTTTACAGAGTAGTGGACAGAAGGGATTTCTGAAAATTTCTATTCTGAGGC
>1237
TTGCAATGATGTCGTAATTTGCGTCTGACTCTGTTCTCAGCGACAGTTGCCTGCTGTCAGTGGCTGGTTCAGAAGGGTGACGAAAATT
>1238
CGCGACCTCAGATCAGACGTGGCGACCCGCTGAATTTAAGCATATTAGTCAGCGGAGGAAAAGAAACTAACCAGGATTCCCTCAGTAACGGCGAGTGAACAGGGAAGAGCCCAGCGCCGAATCCCCGCCCCGCGGTTGGAATTCTCGGGT
>1239
GGAAGTGATGATACTTGACTCCTGACAGTGCTCTGATTTCTCACTGTATTCGTACTGGCTGATC
>1240
CTACTTGGATAACTGTGGTAATTCTAGAGCTAATACATGCCGACGGGCGCTGACCCCCTTCGCGGGGGGGATGCGTGCATTTATCAGATCT
>1241
GATCGATGATGACACCCTCACATGCATTCCTTGGAAAATCTGAACAAAATGAGTGAGAACTCACTACCGTCTCCTCATCGAAACTGAGGTCTAGCACGTT
>1242
CGCGACCTCAGATCAGACGTGGCGACCCGCTGAATTTAAGCATATTAGTCAGCGGAGGAAAAGAAACTAACCAGGATTCCCTCAGTAACGGCGAGTGAACAGGGAAGAGCCCAGCGCCGAATCCCCGCCCCGCGTGGAATTCTCGGGAGCC
>1243
GGAGCATGGTAATGGATTTATGGCAGGTCCTCCTCTGTGGGCCTCTCATAGTGTACCCATGCCAGAGTAAACTGCAGCCTCGAACCATTGCCCAGCCTCCTTACTTGTGGGCTGTGAGCACTGAAGGGGGTTGTATAGCGTGGAATTCTCG
>1244
GTCTAGTGGTTAGGATTCGGCGCTCTCACCGCCGCGGCCCGGGTTCGTTTCCCGGTCAGGGAACCA
>1245
TCGTACGACTCTTAGCGGTGGATCACTCGGCTCGTGCGTCGATGAAGAACGCAGCTAGCTGCGAGAATTAATGTGAATTGCAGGACACATT
>1246
TACCTATGATGATCCTATCCCGAACCTGAATTTCTGTTGAAAAACCTTATACGGATCTGGCTTCTGAG
>1247
GTCTAGGATGACACCAAATCTGAGTGGACATCTGTGGATGATAAATGCGGATATGGGACTGAG
>1248
CGCGACCTCAGATCAGACGTGGCGACCCGCTGAATTTAAGCATATTAGTCAGCGGAGGAAAAGAAACTAACCAGGATTCCCTCAGTAACG
>1249
GTAAATGATGAACTCACTTTTTTCCCCATCAGATCGACCATGTTGATGTCTTTGAATATTTGCCAGTTAATTCTGATA
>1250
CTTGTCCTGGCCTGTGGTTTTTCTGCTCCCCTGTGCTCAGTTCTCAGGGGACTCCGGCAGGACGCACAGCAAGCTCCCTCTCAGTTTAGGAGGGCCGTCCTGAGAATAGGGCTGGCTCTTAAAGGCACGAGAGGACAGTTTTGGAATTCTC
>1251
CCCCATCAGATCGACCATGTTGATGTCTTTGAATACTTGCCAGTTAATTCTGATA
>1252
CACAATGATGAGAGTTTATTTGCTACTCTTGACTGTGAGGATGACGAGAATTCTTACCACCATTATTCTAACTGAGGT
>1253
GATCGATGATGACACCCTCACATGCATTCCTTGGAAAATCTGAACAAAATGAGTGAGAAC
>1254
TACTTGGATAACTGTGGTAATTCTAGAGCTAATACATGCCGACGGGCGCTGACCCCCTTCGCGGGGGGGATGCGTGCATTTATCAGATC
>1255
GCATATGATGAAAAAAATTTTAATCTCCTGAGACTTGTGATGTCTTCAAAGGAACCACTGATG
>1256
CCCATCAGATCGACCATGTTGATGTCTTTGAATACTTGCCAGTTAATTCTGATA
>1257
CGCGACCTCAGATCAGACGTGGCGACCCGCTGAATTTAAGCATATTAGTCAGCGGAGGAAAAGAAACTAACCAGGATTCCCTCAGTAACGGCGAGTGAACAGGGAAGAGCCCAGCGCCGAATCCCCGCCCCGCGGTGGGGCGCGGGACAT
>1258
TAGGAATGATGATTTCTCAGACTAGAGTCTCTGATACTGGTCTTGATGTCAAAATTGATTTCTGAC
>1259
TAACCAGTGATGTGATGATTCTGCCAAATGAATAGAATGATATCAACCAAAAAACCGTTCCATTTTAATTCTGAGGTT
>1260
ATATGCCTGAACTCAAAAATGATGTCATCTTACTACTGAGA
>1261
CAGCTGATGACTTGACTTTTTTCCCCATCAGATCGACCCTGTTGATCCAACTGAACTATTAGCCAGTTTTGTCTGATG
>1262
CGCGACCTCAGATCAGACGTGGCGACCCGCTGAATTTAAGCATATTAGTCAGCGGAGGAAAAGAAACTAACCAGGATTCCCTCAGTAACGGCGAGTGAACAGGGAAGAGCCCAGCGCCGAATC
>1263
AATGATGTTGAGCAAATGTCTGACCTGAAATTAACATGTTGACAAGTCTAACTCTGAAG
>1264
TTAATTCCGATAACGAACGAGACTCTGGCATGCTAACTAGTTACGCGACCCCCGAGCGGTCGGCGTCC
>1265
TGCGATGATGTGAATTTCTTACTGAATTAAACCCTGAAGTGCAAACACATGAGCTTTTTAACCCTGAGCAG
>1266
CTACATGATGAATAAAATCAAATCACCATCTTTCGGCTGAGCTCGAGATGGATTTCCTTTTTTCTGACA
>1267
GATCGATGATGACTCCCACAAATGCATTCCTTGGAAATCTGAACAAAATGAGTGAGCCACCCCTACCGTCTCCTCATCGGAACTGAGGTC
>1268
TTGCTGTGATGATTTTCATTGGGTTTCGCATGTTGCTGAGTTCCAATGATGCCTTTTCTCTTGGCTGTCTGAGCATT
>1269
TGCATGTGATGACACTGTGCAGCGACCAAAGTCTGACAGGAATGATTGCTATTGTCGTCTGAT
>1270
TTTGCAGCCAATTAAGCCGACTGTGCTCTTTTCCTCATGGGGGCCCAGTGTGCAGTGGCTGCAGACAGCAGCCTCCTTGGTAGTGTATGCAGCCTGTTGCCTGTACAGGTTGCCCTAAGGGACCTTGGAGACACTCTGGAATTCTCGGGTG
>1271
GACACATTGATCATCGACACTTCGAACGCACTTGCGGCCCCGGGTTCCTCCCGGGGCTACGCCTGTCTGAGCGTCGCT
>1272
GACTCTTAGCGGTGGATCACTCGGCTCGTGCGTCGATGAAGAACGCAGCTAGCTGCGAGAATTAATGTGAATTGCAGGACACATTGATCATCGACACTTCGAACGCACTTGC
>1273
TCGTGGGGCACCTGGTGCTAAACCATTCGTAGACGACCTGCTTCTGGGTCGGGGTTTCGTACGTAGCAGAGCAGCTCCCTCGCTGCGATCTATTGAAAGTCAGCCCTCGACACAAGGGTTTGT
>1274
CAGCAGTGATGAAATTCCACTCCGTTGGTCCGTGTTTCTGAACAGCATGATTTCCCTGGATGTTCTGATGCTGTTTG
>1275
GACAATGATGCTTTATTTCCAAGCACATATCTGAGTTGTATGTGTAGAGGCACGAAAACTGAGT
>1276
TGTGAATTGCAGGACACATTGATCATCGACACTTCGAACGCACTTGCGGCCCCGGGTTCCTCCCGGGGCTACGCCTGTCTGAGCGTCGCT
>1277
CATTGATCATCGACACTTCGAACGCACTTGCGGCCCCGGGATCCTCCCGGGGCTACGCCTGTCTGAGCGTCGCT
>1278
GACCAATGATGATGATCGTTTCGGGTAGAGTCCTGAACGATGAAAACATGTCTGAAACTCTGAGGTC
>1279
AGCAGTGATGAAATTCCACTCCGTTGGACCGTGTTTCTGAACAGCATGATTTCCCTGGATGTTCTGATG
>1280
GTAAATGATGAACTCACTTTTTTCCCCATCAGATCGACCATGTTGATGTCTTTGAATACTTGCCAGTTAATTCTGATG
>1281
CGGTGGATCACTCGGCTCGTGCGTCGATGAAGAACGCAGCTAGCTGCGAGAATTAATGTGAATTGCAGGACATTGATCATCGACACTTCGAACGCACTTGCGGCCCCGGGTTCCTCCCGGGGCTACGCCTGTCTGAGCGTCGCTTGGAATT
>1282
ATCTCAATTGATTGTTCACAGTCAGTTACAGATCGAACTCCTCGTTCTACTCTTCCCCCCTTCTCACTACTGCACTTGACTAGTC
>1283
CGCGACCTCAGATCAGACGTGGCGACCCGCTGAATTTAAGCATATTAGTCAGCGGAGGAAAAGAAACTAACCAGGATTCCCTCAGTAAC
>1284
CTGAATGATGATATCCCACTAACTGAGCAGTCCGTAGTTGGTCCTTTGGTTGCATATGATGCAATTAATTGTTTCAAGACGGGACTGATGG
>1285
CTACATGATGAATAAAATCAAATCACCATCTTTCGGCTGAGCTCGTGATGGATTTCCTTTTTCTGACA
>1286
TATGCCTGAACTCAAAAATGATGTCATCTTACTACTGAGA
>1287
CGACTCTTAGCGGAGGATCACTCGGCTCGTGCGTCGATGAAGAACGCAGCTAGCTGCGAGAATTAATGTGAATTGCAGGACA
>1288
CGCGACCTCAGATCAGACGTGGCGACCCGCTGAATTTAAGCATATTAGTCAGCGGAGGAAAAGAAACTAACCAGGATTCCCTCAGTAACGGCGAGTGAACAGGGAAGAGCCCAGCGCCGAATCCC
>1289
AATAATACATGGTTGATCTTTGGTCAGTGATGAGCAAAAATCACCATCTTTCGTTTGAGTCTCACGACCATGAGATCAACCCCATGCACCGCTCTGAGACCT
>1290
TACTTGGATAACTGTGGTAATTCTAGAGCTAATACATGCCGACGGGCGCTGACCCCCTTCGCGGGGGGGATGCGTGCATTTATCAGAT
>1291
GCATATGATGGAAAAAATTTTAATCTCCTGAGACTTGAGATGTCTTCAAAGGAACCACTGATG
>1292
CTCTGTGATGAGACCCTTTTCACAGACCTGTACTGAACTCCGTGAGGATAAGAAACTCTGAGGAA
>1293
GAGCATGGTAATGGATTTATGGCAGGTCCTCCTCTGTGGGCCTCTCATAGTGTACCCATGCCAGAGTAAACTGCAGCCTCGAACCATTGCCCAGCCTCCTTACTTGTGGGCTGTGAGCACTGAAGGGGGTTGTATAGCGGGGAATTCTCGG
>1294
CGCTGTGATGAATGATTTTTAAACATTCGTAGTTTCCACCAAAAGCTTCAGCTAATGATGGCAAAACTTCCTTGGATGTCTGAGC
>1295
GTACGACTCTTAGCGGTGGATCACTCGGCTCGTGCGTCGATGAAGAACGCAGCTAGCTGCGAGAATTAATGTGAATTGCAGGACACATT
>1296
ATTGATCATCGACACTTCGAACGCACTTGCGGCCCCGGGTTCCTCCCAGGGCTACGCCTGTCTGAGCGTCGCT
>1297
TGGATATGATGACTGATTATCTGAGAAGTAACTGATGAAATCTCAAGAAAATTCCTCTAGATAGTCAAGTTCTGATC
>1298
CTCCCGTGATGTCCAGCACTGGGCTCCGATTACTCCCTGAGGACGCAGTGCCCCCAGGACCTTTGACAACCTGGGGATCTGAGGGGC
>1299
CACAAGTGATGAACAATAAGGGACTTAATACTGAAACCTGATGTTATATTTCAATGTGCTGATGTGC
>1300
GTGGGGCGCGGGACATGTGGCGTACGGAAGACCCACTCCCCGGCGCCGCTCGTGGGGGGCCCAAGTCCTTCTGATCGAGGCCC
>1301
TGGAAGACTAGTGATTTTGTTGTGTAAATGATGAACTCACTTTTTTCCCCATCAGATCGACCATGTTGATGTCTTTGAATACTTGCCAGTTAATTCTGAT
>1302
GCTGCAATGATGGCATTTCTTAGGACACCTTTGGATTAATCATGAAAACAACTACTCTCTGAGCAGC
>1303
ATATGTGATGATCTCAGCCCAACTTGAACTCTCTCACTGATGACTTGATGATGTTCAAAGATCTGATAT
>1304
GGAAGACCCACTCCCCGGCGCCGCTCGTGGGGGGCCCAAGTCCTTCTGATCGAGGCC
>1305
ATCAGTGATGATAAATGCCGGCGTATGAGTCATTGATAATGAATAATACGTGTCTGAAACTCTGAGAT
>1306
GAACGCACTTGCGGCCCCGGGTTCCTCCCGGGGCTACGCCTGTCTGAGCGTCGCT
>1307
AATAATGATGAACTTTTTTCCCCGACAGATCGACCATGTTGATCTAACTTCTCTAAGCCAGTTTCTGTCTGATATGAGGTAGTAGGTTGTATGGT
>1308
ATCGATGATGACACCCTCACATGCATTCCTTGGAAAATCTGAACAAAATGAGTGAGAACCCACTACCGTCTCCTCATCGAAACTGAGGTA
>1309
CCCGATGATTATAAAAAAAAGACGCATTAAGAGGACTTAATGCTGGAATTCTTTAATCTTTACTTTCTTTCTCTCTTTTCTGTACTACTTTTTCTTTCTTTGAATGTCCAGCGTCCTGTGAGCGAAGATTATGAGATATGAGGGCTGGAAT
>1310
CACATTGATCATCGACACTTCGAACGCACTTGCGGCCCCGGGTTCCTCC
>1311
AGCAGGACGGTGGCCATGGAAGTCGGAATCCGCTAAGGAGTGTGTAACAACTCACCTGCCG
>1312
GACCAGTGATGATGACTGATGGCGTATGAGTCATGGATGGTGAATACTATATGTGCCTGAAACTCTGAGGT
>1313
ATTGATCATCGACACTTCGAACGCACTTGCGGCCCCGGGTTCCTCCCGG
>1314
AGTCCTGTTGTGAATTAACATATTGAATTGCAAATTCAAAGAAGCAGCTTCAAACTCTGCCGGGGCTTCC
>1315
TACGACTCTTAGCGGTGGATCACTCGGCTCGTGCGTCGATGAAGAACGCAGCTAGCTGCGAGAATTAATGTGAATTGCAGGACACATT
>1316
GTAAATGATGAACTCACTTTTTTCCCCATCAGATCGACCATGTTGATGTCTTTGTATACTTGCCAGTTAATTCTGATA
>1317
CTAAGCAGGGTCGGGCCCGGTTAGTACTTGGATGGGAGACCGCCTGGGAATACCGGGTGCTGTAGGCTT
>1318
TGCGGTGATGACATCCCAAATAAAGCACGTGTTAGACTGCTGACGCGGGAGATGCGAACTGGAGTCTGAGT
>1319
GTACGACTCTTAGCGGTGGATCACTCGGCTCGTGCGTCGATGAAGAACGCAGCTAGCTGCGAGAATTAATGTGAATTGCAGGA
>1320
ATCAATGATGACACCCTCACATGCATTCCTTGGAAAATCTGAACAAAATGAGTGAGAACTCACTACCGTCTCCTCATCGAAACTGAGGTC
>1321
GACTCTTAGCGGTGGATCACTCGGCTCGTGCGTCGATGAAGAACGCAGCTAGCTGCGAGAATTAATGTGAATTGCAGGACACATTGATCATCGACACTTCGAACGCACT
>1322
GTCAATGATGTGATGGCATGTATTAGCTGAATCCAAAGTTGATGTAAATTCTAAAATGCACTGAGACC
>1323
CTGTCCTGATGATCTCGTAGTAAGTGCCGTCAGAAGCGATAACTGACGACTTTTACGCTTATCTGATG
>1324
TGGTTAATTCCGATAACGAACGAGACTCTGGCATGCTAACTAGTTACGCGACCCC
>1325
GGTAAAATGGCTGAGCAAAGCAATAGACTGTATCTAAGAACAGAGGTTTGATTCCTCTTTTTACCACC
>1326
GTAAATGATGAACTCACTTTTTTCCCCATCAGATCGACCATGTTGATGTATTTGAATACTTGCCAGTTAATTCTGATA
>1327
CGACTCTTAGCGGTGGATCACTCGGCTCGTGCGTCGATGAAGAACGCAGCTAGCTGCGAGAATTAATGTGAATTGCAGGAA
>1328
GTCTAATGATGAATTTCATAGGGCAGATTCTGAGGTGAAAATTTAATTCATCATTGATACTCCTACTATGGAATCTGAAGA
>1329
CAGGACGGTGGCCATGGAAGTCGGAATCCGCTAAGGAGTGTGTAACAACTCACCTGCA
>1330
GACCAGTGATGATGACTGATGATAAAGGAGTCATGGACAATGAGAAAATATGTGTCTGAAACTCTGAGGTC
>1331
CGCGACCTCAGATCAGACGTGGCGACCCGCTGAATTTAAGCATATTAGTCAGCGGAGGAAAAGAAACTAACCAGGATTCCCTCAGTAACGGCGAGTGAACAGGGAAGAGCCCAGCGCCGAATCCCCGCCCCGCGGTGGGG
>1332
GACTCTTAGCGGTGGATCACTCGGCTCGTGCGTCGATGAAGAACGCAGCTAGCTGCGAGAATTAATGTGAATTGCAGGACACAA
>1333
CTGATCAGTAGTGGGATCGCGCCTGTGAATAGCCACTGTACTCCAGCCTGGGCAACATAGCGAGACCCCGTCTCTA
>1334
GGTCAGTGATGAGCAAAAATCACCATCTTTCGTTTGAGTCTCACGACCATGAGATCAACCCCATGCACCGCTCTGAGAC
>1335
ATAGGTTTGGTCCCAGCCTTCCTGTTAACTCTCAACAGA
>1336
CCACAATGATGAGAGTTTATTTGCTAATCTTGACTGTGAGGATGACGAGAATTCTTACCACCATTATTCTAACTGAGG
>1337
CCCAGTGAAGAAATCCTCACAAGTCTTACTTCCTGTCCTAGTCCCAGAGCCTGTAAAGGTGAACCCACTGGGGCTGGCTGGGGGAGAAGAGGAAAGCTTGTTCCAGAGGGAACTGTCTGAGGGA
>1338
GATGATGACACCCTCACATGCATTCCTTGGAAAATCTGAACAAAATGAGTGAGAACTCACTACCGTCTCCTCATCGAAACTGAGGTCT
>1339
GGCTGGTCCGAAGGTAGTGAGTTATCTCAATTGATTGTTCACAGTCAGTTACAGATCGAACTCCTCGTTCTACTCTTCCCCCCTTCTCACTACTGCACTTGACTAG
>1340
GAAAATGATGAACTCACTTTTTTCCCCATCAGATCGACCATGTTGATGTCTTTGAATACTTGCCAGTTAATTCTGATA
>1341
CTCGCTGCGATCTATTGAAAGTCAGCCCTCGACACAAGGGTTTGT
>1342
GGCGGTGAGGAGAGAATTGCTGTGTTGACTTAAGGTGATCGTCTTATACGCTATTCTGAGCCC
>1343
CGCGACCTCAGATCAGACGTGGCGACCCGCTGAATTTAAGCATATTAGTCAGCGGAGGAAAAGAAACTAACCAGGATTCCCTCAGTAACGGCGAGTGAACAGGGAAGAGCCCAGCGCCGAATCCCCGCCCCGCGGTG
>1344
GCCTGTGATGAATTGCTTTAATTTCTGACACCTCGTATGAAAACTGCACGTGCAGTTTGATTATATTGCAAGACTGAGGCTT
>1345
GTAAATGATGAACTCACTTTTTTCCCCATCAGATCGACAATGTTGATGTCTTTGAATACTTGCCAGTTAATTCTGATA
>1346
CGCGACCTCAGATCAGACGTGGCGACCCGCTGAATTTAAGCATATTAGTCAGCGGAGGAAAAGAAACTAACCAGGATTCCCTCAGTAACGGCGAGTGAACAGGGAAGAGCCCAGCGCCGAATCCCCGCCCCGTGGTGGAATTCTCGGGTGC
>1347
GTTAATTCCGATAACGAACGAGACTCTGGCATGCTAACTAGTTACGCGACCCC
>1348
ACGGCCCTGGCGGAGCGCTGAGAAGACGGTCGAACTTGACTATCTAGAGGAAGTAAAAGTCGTAACAAGGTTTCCGTAGGTGAACCTGCGGAAGGATCATTA
>1349
ACCATTCGTAGACGACCTGCTTCTGGGTCGGGGTTTCGTACGTAGCAGAGCAGCTCCCTCGCTGCGATCTATTGAAAGTCAGCCCTCGACACA
>1350
TCCACTGATGACTTCTTATTAGTGCCACGTGTCTGGGCCACTGAGACCCCGTGATGGAACTGAGGATCTGAGG
>1351
GTAAATGATGAACTCACTTTTTTCCCCATCAGATCGACCATGTTGATGTCTTTGAATACTTGCCCGTTAATTCTGATA
>1352
TGCGGCCCCGGGTTCCTCCCGGGGCTACGCCTGTCTGAGCGTCGCT
>1353
GGTCAGTGATGAGCAAAAATCACCATCTTTCGTTTGAGTCTCACGACCATGAGATCAACCCCATGCACCGCTCTGAGACCG
>1354
GCATATGATGGAAAAAATTTTAATCTCCTGAGACTTGCGATGTCTTCAAAGGAACCACTGATG
>1355
CGCGACCTCAGATCAGACGTGGCGACCCGCTGAATTTAAGCATATTAGTCAGCGGAGGAAAAGAAACTAACCAGGATTCCCTCAGTAACGGCG
>1356
TCAGATCGTATAAATCTTTCGCCTTTTACTAAAGATTTCCGTGGAGAGGAACAATTCTGAGTCTTTACCCAATTTTTTGAGGCCTCGTTTTGAACGAGGCT
>1357
ATTGATCATCGACACTTCGAACGCACTTGCGGCCCCGGGATCCTCCCGGGGCTACGCCTGTCTGAGCGTCGCT
>1358
TAGATTGAGGCCAGTTATCTAGGGTATTTAGCTGTTAACTAAAGTTTCGTGGGGGTGGAGCCCACCAGTCTAGCC
>1359
CTGTCCTGATGATCTCGTAGGAAGTGCCGTCAGAAGCGATAACTGACGACTTTTACGCTTATCTGATG
>1360
TCCCTGAGACCCTAACTTGTGAGTAAATGATGAACTCACTTTTTTCCCCATCAGATCGACCATGTTGATGTCTTTGAATACTTGCCAGTTAATTCTGATA
>1361
TGAAGTGATGATTTACATTCATGTCTCTTCTCTGATAAATCTCTTGAAGAAAACTCTGCATATCTGAT
>1362
CGCGACCTCAGATCAGACGTGGCGACCCGCTGAATTTAAGCATATTAGTCAGCGGAGGAAAAGAAACTAACCAGGATTCCCTCAGTAACGGCGAGTGAACAGGGAAGAGCCCAGCGCCGAATCCCCGCCC
>1363
CTACGGGGATGATTTCAAAAATTGAACTCTCTCTTTCTGATGGATTAGTGGAGAAAACAAAAACTCTGAGTAGCA
>1364
ACATTGATCATCGACACTTCGAACGCACTTGCGGCCCCGGGTTCCTCCCGGGGCTACGCCTGTCTGAGCGT
>1365
CTACTTGGATAACTGTGGTAATTCTAGAGCTAATACATGCCGACGGGCGCTGACCCCCTTCGCGGGGGGGATGCGTGCATTTATCAGATCA
>1366
CTCCTACTTGGATAACTGTGGTAATTCTAGAGCTAATACATGCCGACGGGCGCTGACCCCCTTCGCGGGGGGGATGCGTGCATTTATCAGATCT
>1367
CTCAAGTGATGGAGAAGATGACCTGGGAGTACTGTGACCGAACTGGGATGTATTCGTACTGTCTGATGG
>1368
CTAGAGGAAGTAAAAGTCGTAACAAGGTTTCCGTAGGTGAACCTGCGGAAGGATCATTA
>1369
GTAAATGATGAACTCACTTTTTTCCTCATCAGATCGACCATGTTGATGTCTTTGAATACTTGCCAGTTAATTCTGATA
>1370
TCCCTGGTCTAGTGGTTAGGATTCGGCGCTCTCACCGCCGCGGCCCGGGTTCGTTTCCCGTTCAGGGAACCA
>1371
CAATTCTGAGTCTTTACCCAATTTTTTGAGGCCTCGTTTTGAACGAGGCT
>1372
TACTATGATGAGATTCCACTTTATGGTCCGTGTTTCTGAAACACATGATTTTGTGGAACTTCTGATT
>1373
ATCATCGACACTTCGAACGCACTTGCGGCCCCGGGTTCCTCCCGGGGCTACGCCTGTCTGAGCGTCGCT
>1374
GGAGGTGATGAACTGTCTTAACCTGACCATGTAGAGTGGAGGCAAAAAACTGATTTAATGAGCCTGATCCA
>1375
GTAAATGATGAACTCACTTTTTTCCCCATCAGATCGACCATGTTGATG
>1376
GTAAATGATGAACTCACTTTTTTCCCCATCAGATCGACCATGTTGATGTCTCTGAATACTTGCCAGTTAATTCTGATA
>1377
TCCTCTCACTACTTTATACCTTGGGTAGTGGGATTTTAGTCCATCATAGAGCAAGCAGATTTGTTTTCACCCAGAGCACCATGCGGATGGCTTGCCTATCTGATAGTGACTCCTGGTTTTTGCAAGTCGAACAGTTTGGAATTCTCGGGTG
>1378
TGGTCTAGGATGACACCAAATCTGAGTGGACATCTGTGGATGATAAATGCGGATATGGGACTGAGACC
>1379
CGCGACCTCAGATCAGACGTGGCGACCCGCTGAATTTAAGCATATTAGTCAGCGGAGGAAAAGAAACTAACCAGGATTCCCTCAGTAACGGCGAGTGAACAGGGAAGAGCCCAGCGCCGAATCCCCGCCCCGCGGAGGGGCGCTGGAATT
>1380
TAAATGATGAACTCACTTTTTTCCCCATCAGATCGACCATGTTGATGTCTTTGAATACTTGCCAGTTAATTCTGATA
>1381
CAGTGCGGTAACGCGACCGATCCCGGAGAAGCCGGCGGGAGCCCCGGGGAGAGTTCTCTTTTCTTTGTGAAGGGCAGGGCGCCCTGGAATGGGTTCGCCCCGAGAGAGGGGCCCGCG
>1382
TCCCATATCGTCTAGCGGTTAGGATTCCTGGTTTTCACCCAGGCGGCCCGGGTTCGACTCCCGGTATGGGAACCA
>1383
CGCGACCTCAGATCAGACGTGGCGACCCGCTGAATTTAAGCATATTAGTCAGCGGAGGAAAAGAAACTAACCA
>1384
GGCTGGTCCGAAGGTAGTGAGTTATCTCAATTGATTGTTCACAGTCAGTTACAGATCGAACTCCTCGTTCTACTCTTCCCCCCTTCTCACTACTGCACTTGACTA
>1385
GAGCATGGTAATGGATTTATGGCAGGTCCTCCTCTGTGGGCCTCTCATAGTGTACCCATGCCAGAGTAAACTGCAGCCTCGAACCATTGCCCAGCCTCCTTACTTGTGGGCTGTGAGCACTGAAGGGGGTTGTATAGCTGGAATTCTCGGG
>1386
TCACAATGATGAATGGTCCAAAACATTCGCGGTTTCCACCAGAACCCTAGATGTTGGCAATTCCTTCCTTGGATGTCTGAGTGAA
>1387
TCGGCGTTGGTTGAAAATCACCTTCGGCTTTGACCACGGCCGCAGGTGAGATTCGGCGCCCAGAGCCACCGGAGGCCTTAGCTCACTGCCCGCTTCTCCATGTGGGGATGTGAAACCCAGGCCCCGACACGC
>1388
CTACATGATGAATAAAATCAAATCACAATCTTTCGGCTGAGCTCGTGATGGATTTCCTTTTTTCTGACA
>1389
CCACAATGATGAGAGTTATTTGCTACTCTTGACTGTGAGGATGACGAGAATTCTTACCACCATTATTCTAACTGAGG
>1390
TTCTGGGTCGGGGTTTCGTACGTAGCAGAGCAGCTCCCTCGCTGCGATCTATTGAAAGTCAGCCCTCGACACAAGGGTTTGTA
>1391
TGGAAGACTAGTGATTTTGTTGGTAAATGATGAACTCACTTTTTTTCCCCATCAGATCGACCATGTTGATGTCTTTGAATACTTGCCAGTTAATTCTGATA
>1392
GTAAATGATGAACTCACTTTTTTTCCCATCAGATCGACCATGTTGATGTCTTTGAATACTTGCCAGTTAATTCTGATA
>1393
CACATTGATCATCGACACTTCGAACGAACTTGCGGCCCCGGGTTCCTCCCGGGGCTACGCCTGTCTGAGCGTCGCT
>1394
TGTCCTCCTAGAACACTTGCTGGGTCTGGTCTGTGGCCTGGGAAGCTGTCAGCGAAGGGCAGAGCAGTTATCCATCACTGGGTGAGATGGCAGCAGGGCATGCTGTCTGTCTCAATCAGTTGTGGGACAGAC
>1395
GTAAATGATGAACTCACTTTTTTCCCCATCAGATCGAACATGTTGATGTCTTTGAATACTTGCCAGTTAATTCTGATA
>1396
TCGTACGACTCTTAGCGGTGGATCACTCGGCTCGTGCGTCGATGAAGAACGCAGCTAGCTGCGAGAATTAATGTGAATTGCAGG
>1397
CTGCATCCACTGATAGACCTTGAACAGTCTGCAGTTGTTCCTATGGTTTGCACTAGGATGCAACAGCAACATCCCCGCGCTTTCTGTCTGTCTCTGTGTGGCAGCTCGGATTGAATAGGGGAGTACATC
>1398
TCTCTGTGATGAGACCCTTTTCACAGACCTGTACTGAACTCCGTGAGGATAAGAAACTCTGAGGAAA
>1399
TCGTACGACTCTTAGCGGTGGATCACTCGGCTCGTGCGTCGATGAAGAACGCAGCTAGCTGCGAGAATTAATGTGAATTGCAGGACACATTGATCATCGACACTTCGAACGCACTTGCGGCCCCGGGTTC
>1400
GTAAATGATGAACTCACTTTTTTCCCCATCAGATCGACCATGTTGATGTCTTTGAATACTTGCAAGTTAATTCTGATA
>1401
GACTCTTAGCGGTGGATCACTCGGCTCGTGCGTCGATGAAGAACGCAGCTAGCTGCGAGAATTAATGTGAATTGC
>1402
CGTGCATGATGACACCTTGGAAATGCTGTGACCTCCCGACTGCGCTGTGGGGGAGCTAACCTTGGAGAGCTGAG
>1403
CTTAGAGGGACAAGTGGCGTTCAGCCACCCGAGATTGAGCAATAACAGGTCTGTGATGCCCTTAGATGTCCGGGGCTGCACGCGCGCTACACTGACTGGCTCAGCGTGTGCCT
>1404
CGCGACCTCAGATCAGACGTGGCGACCCGCTGAATTTAAGCATATTAGTCAGCGGAGGAAAAGAAACTAACCAGGATTCCCTCAGTAACGGCGAGTGAACAGG
>1405
GACTCTTAGCGGTGGATCACTCGGCTCGTGCGTCGATGAAGAACGC
>1406
CACATTGATCATCGACACTTCGAACGCACTTGCGGCCCCGGGATCCTCCCGGGGCTACGCCTGTCTGAGCGTCGCT
>1407
GAAGCTAAGCAGGGTCGGGCCCGGTTAGTACTTGGATGGGAGACCGCCTGGGAATACCGGGTGCTGTAGGCTT
>1408
GGACCAGTGATGATGACTGATGGCGTATGAGTCATGGATGGTGAATACTATATGTGCCTGAAACTCTGAGGTCC
>1409
GACTCTTAGCGGTGGATCACTCGGCTCGTGCGTCGATGAAGAACGCAGCTAGCTGCGAGAATTAATGAGAATTGCAGGACA
>1410
CACATTGATCATCGACACTTCGAACGCATTTGCGGCCCCGGGTTCCTCCCGGGGCTACGCCTGTCTGAGCGTCGCT
>1411
TCTTGTGATGAAAACTCTGTCCAGTTCTGCTACTGAAGGGAGAGAGATGAAAGCCTTTAGTGCTGAGGAAG
>1412
CTCTCATGATGACCCTTGTGCCTCTGAGCTGCCATGATTCTGGCTTCAAAGTAAACGCTCTGAAGAGAA
>1413
GTAGGGCGGAGGGAAGCTCATCAGTGGGGCTACGAGCTGAGTGCGCTTAGTCACTC
>1414
CTCGGCCGATCGAAAGGGAGTCGGGTTCAGATCCCCGAATCCGGAGT
>1415
AGTGATGATTTTTATAATAAAACAGATGGGAATCTCTCTGAAAAAGCATGAAGTTTTAAAAAACTGAAA
>1416
ACATTGATCATCGACACTTCGAACGCACTTGCGGCCCCGGGTTCCTCCCGGGG
>1417
GCTGATGACTTGACTTTTTTCCCCATCAGATCGACCCTGTTGATCCAACTGAACTATTAGCCAGTTTTGTCTGAT
>1418
CAATTCTGAGTCTTTACCCAATTTTTTGAGGCCTCGTTTTGAACGAGGCTA
>1419
GCTCTGTGATGAACTCCATGCGTGTCATCTGAGCCTGGCTTCTCTGTCATCTCAGCCCAGGTAGTGTTCTACTTCCCAAGGCTGTTGTCTTGCCTGGAAAGGGGATCCCAGGCAAAGGATCAACCTTTGTATTCTGAGAGTGGAATTCTCG
>1420
CAGTGCGGTAACGCGACCGATCCCGGAGAAGCCGGCGGGAGCCCCGGGGAGAGTTCTCTTTTCTTTGTGAAGGGCAGGGCGCCCTGGAATGGGTTCGCCCCGAGAGAGGGGCCCGCGCC
>1421
AGCAGAGATGAAATTCCACTCCGTTGGTCCGTGTTTCTGAACAGCATGATTTCCCTGGATGTTCTGATG
>1422
ACATTGATCATCGACACTTCGAACGCACTTGCGGCCCCGGGTTTCTCCCGGGGCTACGCCTGTCTGAGCGTCGCT
>1423
GGACCAGTGATGACTGTTGGTGGAGTATGAGTCACGGACGATGACCACTTCGTGTCTGAAACTCTGAGGTCC
>1424
TCCCACATGGTCTAGCGTTAGGATTCCTGGTTTTCACCCAGGCGGCCCGGGTTCGACTCCCGGTGTGGGAACCA
>1425
GCAGCTGATGACTTGACTTTTTCCCCATCAGATCGACCCTGTTGATCCAACTGAACTATTAGCCAGTTTTGTCTGATG
>1426
GGAAGTGATGATACTTGACTCCTGACAGTGCTCTGATTTCTCACTGTATTCGTACTGGCTGATCCC
>1427
TTCCCAGTGAAGAAATCCTCACAAGTCTTACTTCCTGTCCTAGTCCCAGAGCCTGTAAAGGTGAACCCACTGGGGCTGGCTGGGGGAGAAGAGGAAAGCTTGTTCCAGAGGGAACTGTCTGAGGGA
>1428
AGCCTGTGATGAATTGCTTTAATTTCTGACACCTCGTATGAAAACTGCACGTGCAGTTTGATTATATTGCAAGACTGAGGCT
>1429
CCATGATGATGTGAAGTTATCCCTGTCTGAAGGCCAAAATAAGGCCTTTGAGTGTGGAATCTGGATATCTGAGA
>1430
GACTCTTAGCGGTGGATCACTCGGCTCGTGCGTCGATGAAGAACGCAGCTAGCTGCG
>1431
CGCGACCTCAGATCAGACGTGGCGACCCGCTGAATTTAAGCATATTAGTCAGCGGAGGAAAAG
>1432
GGTCAGTGATGAGCAAAAATCACCATCTTTCGTTTGAGTCTCACGACCATGAGATCAACCCCATGCACCGCTCTGAGA
>1433
GCAGCTGATGACTTGACTTTTTTCCCCATCAGATCGACCCTGTTGATCCAACTGAACTATTAGCCAGTTTTGTCTGATGT
>1434
GTCGATGATGACGTGACCACTGCGCAATCTGAGTTCTGGGAACTAGGTGATGGAGCGTGTTCTGAGAACGGACTGAGACCG
>1435
GACTCTTAGCGGTGGATCACTCGGCTCGTGCGTCGATGAAGAACGCAGCTAGCTGCGAGAATTAATGTGAATTGCAGGACACATTGATCATCGACACTTCGAACGCACTTGCGGCCCCGGGTTCCT
>1436
CGCGACCTCAGATCAGACGTGGCGACCCGCTGAATTTAAGCATATTAGTCAGCGGAGGAAAAGAAACTAACCAGGATTCCCTCAGTAACGGCGAGTGAACAGGGAAGAGCCCAGCGCCGAATCC
>1437
GACTCTTAGCGGTGGATCACTCGGCTCGTGCGTCGATGAAGAACGCAGCTAGCTGCGAGAATTAATGTGAATTGCAGGACACT
>1438
CCTACTTGGATAACTGTGGTAATTCTAGAGCTAATACATGCCGACGGGCGCTGACCCCCTTTT
>1439
GCAAATGATGATAAACTGGATCTGACAGACTGTGCTGAGTTTGTTCAATCCAACCCTGAGC
>1440
CACATTGATCATCGACACTTCGAACGCACTTGCGGCCCCGGGTTCCTCCCGGGGCTACGCCTGTCTGAGCGTCGCTGCATTGGTGGTTCAGTGGTAGAATTCTCGCCT
>1441
GTAAATGATGAACTCACTTTTTTCCCCATAAGATCGACCATGTTGATGTCTTTGAATACTTGCCAGTTAATTCTGATA
>1442
AGTAGTGGGATCGCGCCTGTGAATAGCCACTGTACTCCAGCCTGGGCAACATAGCGAGACCCCGTCTCTTA
>1443
AGCAGTGATGAAATTCCACTCCGTTGGTCCGTGTTTCTGAACAGCATGATTTTCCTGGATGTTCTGATG
>1444
CACATTGATCATCGACACTTCGAACGCACTTGCGGCCCCGGGTTCCTCCCGGGG
>1445
TGTTAGTGATGATTTTTATAATAAAACAGATGGGAATCTCTCTGAAAAAGCATGAAGTTTTAAAAAACTGAAACA
>1446
CATTGATCATCGACACTTCGAACGCACTTGCGGCCCCGGGTTCCTCCCGGGGCTAC
>1447
AATAATGATGAACTTTTTTCCCCGACAGATCGACCATGTTGATCTAACTTCTTTAAGCCAGTTTCTGTCTGATA
>1448
ACCAGTGATGTGATGATTCTGCCAAATGAATAGAATGATATCAACCAAAAAACCGTTCCATTTTAATTCTGAGG
>1449
AAGGGATGATGTCCCAACTGAAACTCAAGAAAAGGATTCTGAGCCTCAGAGCTTTGAAGGAGCCATTCGTTCCCTGACCT
>1450
GTAAATGATGAACTCACTTTTTTCCCCATCAGATCGACCATGTTGATGTCTTCGAATACTTGCCAGTTAATTCTGATA
>1451
GGCTGGTCCGAAGGTAGTGAGTTATCTCAATTGATTGTTCACAGTCAGTTACAGATCGAACTCCTCGTTCTACTCTTCCCCCCTTCTCACTACTGCACTTGACTAGTCTT
>1452
TCTTAGAGGGACAAGTGGCGTTCAGCCACCCGAGATTGAGCAATAACAGGTCTGTGATGCCCTTAGATGTCCGGGGCTGCACGCGCGCTACACTGACTGGCTCAGCGTGTGCCTACCCTACGCCGGCAGGCGCGGGTAACTGGAATTCTCG
>1453
ACCAATGATGTGAATGGAATGCATCTGAATGAAAATTATGATCAATCATGTTTGGAACCCCTGAGGTC
>1454
ACATTGCTCATCGACACTTCGAACGCACTTGCGGCCCCGGGTTCCTCCCGGGGCTACGCCTGTCTGAGCGTCGC
>1455
AAGCCTGTGATGGTTTACAGAGTAGTGGACAGAAGGGATTTCTGAAAATTTCTATTCTGAGGCTT
>1456
CTCCCTCGGCCTTACTCCAGGGGCTTTTGCTGTAAGGCTCCTGGCATTGCTGGAGGGTACATGAACAAGCACGCATCCCTCCCCAGGGAGACTCTGCTGTTCTCTGGGGCCTACACGTGGAGCTGACAGTT
>1457
TAGCGGTGGATCACTCGGCTCGTGCGTCGATGAAGAACGCAGCTAGCTGCGAGAATTAATGTGAATTGCAGGACACATTGATCATCGACACTTCGAACGCACTTGCGGCCCCGGGTTCCTCCCGGGGCTACGCCTGTCTGAGCGTCGCTTG
>1458
CCTACTTGGATAACTGTGGTAATTCTAGAGCTAATACATGCCGACGGGCGCTGACCCCCTTCGCGGGGGGGATGCGTGCATTTATCAGATCAAAACCAACCCGGTCCGCCTCCTCCCGGCCCCGGCCGGGGGGCGGGCGCCGGTGGAATTC
>1459
GTAAATGATGAACTCACTTTTTTCCCCATCAGATCGACCATGTTGTTGTCTTTGAATACTTGCCAGTTAATTCTGATA
>1460
GTAAATGATGCACTCACTTTTTTCCCCATCAGATCGACCATGTTGATGTCTTTGAATACTTGCCAGTTAATTCTGATA
>1461
CACTTGCGGCCCCGGGTTCCTCCCGGGGCTACGCCTGTCTGAGCGTCGCT
>1462
TCCCATATTGTCTAGCGGTTAGGATTCCTGGTTTTCACCCAGGCGGCCCGGGTTCGACTCCCGGTATGGGAACCA
>1463
TTTCTATGATGAATCAAACTAGCTCACTATGACTTAAACAGTGAAAAGACATGAACATCTGAGAAA
>1464
GGTAAAATTGCTGAGCAAAGCAATAGACTGTAAATCTAAGAACAGAGGTTTGATTCCTCTTTTTACCACCA
>1465
AAGCACTGCCTTTGAACCTGATGTGTCTTGTTTGTAGCTTCACGGGCCAAGCAACAGTGCTAGAGCATAAGGACTTGTTATAACTGGGGCTCTTCAGCTCTCAACTGAACTGCTCTTTTAAAAACAAGGTACATTTTGGAATTCTCGGGTG
>1466
GCCCGGATGATCCTCAGTGGTCTGGGGTGCAGGCTTCAAACCTGTAGCTGTCTAGCGACAGAGTGGTTCATTTCCACCTTTCGGGCGCCA
>1467
CAACTTCTTAGAGGGACAAGTGGCGTTCAGCCACCCGAGATTGAGCAATAACAGGTCTGTGATGCCCTTAGATGTCCGGGGCTGCACGCGCGCTACACTGACTGGCTCAGCGTGTGCCT
>1468
ACATTGATCATCGACACTTCGAACGCACTTGCGGCCCCGGGTTCCTCCCGG
>1469
TAACAGTCTACAGCCATGGTCGGTAAATGATGAACTCACTTTTTTCCCCATCAGATCGACCATGTTGATGTCTTTGAATACTTGCCAGTTAATTCTGATA
>1470
TCCCCTGTGGTCTAGTGGTTAGGATTCGGCGCTCTCACCGCCGCGGCCCGGGTTCGTTTCCCGTTCAGGGAACCA
>1471
AGCGTTTACTTTGAAAAAATTAGAGTGTTCAAAGCAGGCCCGAGCCGCCTGGATACCGCAGCTAGGAATAA
>1472
GTCTACGGCCATACCACCCTGAACGCGCCCGATCTCGTCTGATCTCGGAAGCTAAGCAGGGTCGGGCCCGGTTAGTACTTGGATGGGAGACCGCCTGGGAATACCGGGTGCTGTAGG
>1473
GTAAATGATGAACTCACTTTTTTCCCCATCAGATCGACCATGTTGATGTCTTTGAATACTTGCCAGTTAATTCT
>1474
TGCGGTGATGACATCCCAAATAAAGCACGTGTTAGACTGCTGACGCGGGCGATGCGAACTGGAGTCTGAGT
>1475
GGAAGCTAAGCAGGGTCGGGCCCGGTTAGTACTTGGATGGGAGACCGCCTGGGAATACCGGGTGCTGTAGGCTT
>1476
TCTTAGCGGTGGATCACTCGGCTCGTGCGTCGATGAAGAACGCAGCTAGCTGCGAGAATTAATGTGAATTGCAGGACACATTGATCATCGACACTTCGAACGCACTTGCGGCCCCGGGTTCCTCCCGGGGCTACGCCTGTCTGAGCGTC
>1477
GACTCTTAGCGGTGGATCACTCGGCTCGTGCGTCGATGAAGAACGCAGCTAGCTGCGAGAATTAATGTGAATTGCAGGACACATTGATCATCGACACTTCGAACGCACTTGCGGCCCCGGGTTCCTCCCGGGGCTACGCCTGTCTGAGCTG
>1478
CATTGATCATCGACACTTCGAACGCACTTGCGGCCCCGGGTTCCTCCCAGGGCTACGCCTGTCTGAGCGTCGCT
>1479
CGACTCTTAGCGGTGGATCACTCGGCTCGTGCGTCGATGAAGAACGCAGCTAGCTGCGAGAATTAATGTGAATTGCAGGACACATTGATCATCGACACTTCGAACGCACTTGCGGCCCCGGGTTCCTCCCGGGGCTACGCCTGTCTGAGC
>1480
TCCCCATCAGATCGACCATGTTGATGTCTTTGAATACTTGCCAGTTAATTCTGATA
>1481
GCTAAGCAGGGTCGGGCCCGGTTAGTACTTGGATGGGAGACCGCCTGGGAATACCGGGTGCTGTAGGCTT
>1482
TAGAATTTGGTGTAATTGGGAGCACGAAGAGTTTTGGGTTCTTAGGAGTAGGTTCAATTCCTATAATTCTAGCCA
>1483
TGGTTAATTCCGATAACGAACGAGACTCTGGCATGCTAACTAGTTACGCGACCCCCGAGCGGTCGGCGTC
>1484
ACGACTCTTAGCGGTGGATCACTCGGCTCGTGCGTCGATGAAGAACGCAGCTAGCTGCGAGAATTAATGTGAATTGCAGGACACATTGATCATCGACACTTCGAACGCACTTGCGGCCCCGGGG
>1485
CACATTGATCATCGACACTTCGAACGCACTTGCGGCCCCGGGTTCCTCCCGGGGCTAC
>1486
TCCACGGATCGATGTGGTGTGGTCGTGTTCTCCCGGGCCGAGCCGAAACCGTGCCGGACGAGGGACGGGCGTTCCCGG
>1487
TCCCACATGTCTAGCGGTTAGGATTCCTGGTTTTCACCCAGGCGGCCCGGGTTCGACTCCCGGTGTGGGAACCA
>1488
CTACTTGGATAACTGTGGTAATTCTAGAGCTAATACATGCCGACGGGCGCTGACCCCCTTCGCGGGGGGGATGCGTGCATTTATCAGA
>1489
CTACATGATGAATAAAATCAAATCACCATCTTTCGGCTGAGCTCGTGATGGATTTCCTTTTTTCTGA
>1490
TAGTTACGCGACCCCCGAGCGGTCGGCGTCCCCCAACTTCTTAGAGGGACAAGTGGCGTTCAGCCACCCGAGATTGAGCAATAACAGGTCTGTGATGCCCTTAGATGTCCGGGGCTGCACGCGCGCTACACTGACTGGCTCAGCGTGTGCC
>1491
TGAAATGATGGCAATCATCTTTCGGGACTGACCTGAAATGAAGAGAATACTCATTGCTGAT
>1492
GTAAATGATGAACTCACTTTTTTCCACATCAGATCGACCATGTTGATGTCTTTGAATACTTGCCAGTTAATTCTGATA
>1493
ATCAATGATGACACCCTCACATGCATTCCTTGGAAAATCTGAACAAAATGAGTGAGAACTCACTACCGTCTCCTCATCGAAACTGAGGTA
>1494
TTTGAATGATGACTTAAGTTGTCGGATACCCCTTCACTCCTTCTATGAGTGAAATCTCATAGTCTGACAAAC
>1495
GTAGTGGGATCGCGCCTGTGAATAGCCACTGTACTCCAGCCTGGGCAACATAGCGAGACCCTGTCTCTTA
>1496
GCCCGGCTAGCTCAGTCGGTAGAGCATGGGACTCTTAATCCCAGGGTCGTGGGTTCGTGCCCCACGTTGGGCGCCA
>1497
ATAGGTTTGGTCCCAGCCTTCCTGTTAACTCTCAACAGACTTACACATGCAAGCATCCACGCCCCGGTGAGTAACGCCC
>1498
ACTCTTAGCGGTGGATCACTCGGCTCGTGCGTCGATGAAGAACGCAGCTAGCTGCGAGAATTAATGTGAATTGCAGGA
>1499
CGCTGCGATCTATTGAAAGTCAGCCCTCGACACAAGGGTTTGT
>1500
CGGAGGATCACTCGGCTCGTGCGTCGATGAAGAACGCAGCTAGCTGCGAGAATTAATGTGAATTGCAGGACACATTGATCATCGACACTTCGAACGCACTTGCGGCCCCGGGTTCCTCCCGGGGCTACGCCTGTCTGAGCGTCGCTTGGAA
>1501
GCAAATGATGAACTCACTTTTTTCCCCATCAGATCGACCATGTTGATGTCTTTGAATACTTGCCAGTTAATTCTGATA
>1502
CGGTGGATCACTCGGCTCGTGCGTCGATGAAGAACGCAGCTAGCTGCGAGAATTAATGTGAATTGCAGGACACATTGATCATCGACACTTCGAACGCACTTGCGGCCCCGGGTTCCTCCCGGGGCTACGCCTGTCTGAGCGTCGCTTGAAT
>1503
AACCATTCGTAGACGACCTGCTTCTGGGTCGGGGTTTCGTACGTAGCAGAGCAGCTCCCTCGCTGCGATCTATTGAAAGTCAGCCCTCGACACAAGG
>1504
ATTGATCATCGACACTTCGAACGCACTTGCGGCCCCGGGTTCCTCCC
>1505
TCATCGACACTTCGAACGCACTTGCGGCCCCGGGTTCCTCCCGGGGCTACGCCTGTCTGAGCGTCGCT
>1506
GCAGCTGATGACTTGACTTTTTTCCCCATCAGATCGACCCTGTTGATCCAACTGAACTATTAGCCAGTTTTGTCTGATGCGA
>1507
GGCAGTGATGAAATTCCACTCCGTTGGTCCGTGTTTCTGAACAGCATGATTTCCCTGGATGTTCTGATG
>1508
GTAAATGATGAACTCACTTTTTTCCCCATCAGATCGACCATGTTGATGTCTTAGAATACTTGCCAGTTAATTCTGATA
>1509
CCACGGATCGATGTGGTGTGGTCGTGTTCTCCCGGGCCGAGCCGAAACCGTGCCGGACGAG
>1510
CTGAAGTGATGATTTACATTCATGTCTCTTCTCTGATAAATCTCTTGAAGAAAACTCTGCATATCTGATCAG
>1511
CATGATGATGTGAAGTTATCCCTGTCTGAAGGCCAAAATAAGGCCTTTGAGTGTGGAATCTGGATATCTGAGA
>1512
CTCGGAAGCTAAGCAGGGTCGGGCCCGGTTAGTACTTGGATGGGAGACCGCCTGGGAATACCGGGTGCTGTAGGCTT
>1513
GTCCAATGATTAAACTTTCCCACTGCTGTTCACATCATGATTTGTTGTGATTAATGTATGTGAATGAGGAC
>1514
ATCAATGATGACACCCTCACATGCATTCCTTGGAAAATCTGAACAAAATGAGTGAGAACTCACTACTGTCTCCTCATCGAAACTGAGGTC
>1515
CTCTTAGCGGTGGATCACTCGGCTCGTGCGTCGATGAAGAACGCAGCTAGCTGCGAGAATTAATGTGAATTGCAGGACA
>1516
TCAGATCGTATAAATCTTTCGCCTTTTACTAAAGATTTCCGTGGAGAGGAACAATTCTGAGTCTTTACCCAATTTTTTGAGGCCTCGTTTTGAACGAGGCTA
>1517
CACATTGATCATCGACACTTCGAACGCACTTGCGGCCCCGGGTTCCTCCC
>1518
AGCCAGTGATGAAGACTCCTCCCACTCGTGTTCGAGTTTCCCAACCGTGAGATGACGCCACATGCACTACCATCTGAGG
>1519
AGTAGTGATGAAATTCCACTCCGTTGGTCCGTGTTTCTGAACAGCATGATTTCCCTGGATGTTCTGATG
>1520
AGCAGTGATGAAATTCCACTCCGTTGGTCCGTGTTTCTGAACAGCATGATTTCCCTGGATGTTCTGATGTTCAAGTAATCCAGGATAGGCT
>1521
GCATGTGATGACACTGTGCAGCGACCAAAGTCTGACAGGAATGATTGCTATCGTCGTCTGATGCA
>1522
CGTACGACTCTTAGCGGTGGATCACTCGGCTCGTGCGTCGATGAAGAACGCAGCTAGCTGCGAGAATTAATGTGAATTGCAGGACACATT
>1523
CCCCTGTGGTCTAGTGGTTAGGATTCGGCGCTCTCACCGCCGCGGCCCGGGTTCGTTTCCCGGTCAGGGAACCA
>1524
GTCTATGATGAGTTGGCATGTATTCTGAATCTAAAGTTGATTATTACTACTTTAGCTCTAGAATTACTCTGAGAC
>1525
GTACATGATGACAACTGGCTCCCCCTACTGAACCGTGGTGAGGAAACTGCCATGTCACCCTATCTGACT
>1526
GACTCTTAGCGGTGGATCACTCGGCTAGTGCGTCGATGAAGAACGCAGCTAGCTGCGAGAATTAATGTGAATTGCAGGACACA
>1527
CATTGATCATCGACACTTCGAACGCACTTGCGGCCCCGGGTTCCTCCCG
>1528
TAATTCCGATAACGAACGAGACTCTGGCATGCTAACTAGTTACGCGACCCCCGAGCGGTCGGCGTCC
>1529
AAACAATGATGTCATAATTTCCAAGCACATATCTGACAGTTCTGTGTAGAATTCAACCACTGAG
>1530
ATGGCCCTTATCGAAGCTGCAGCTGCTTCCATATAGCTGCTGTGGTCAAAAAGGAGCCCAAAGTGACAGTTTTCCTTGACGGTCGCCGTTCTGTTTGCTGTAACTGATCTGCAACATTTCAGGAAAAGACAGT
>1531
ACCAGTGATGATGACTGATGGCGTATGAGTCATGGATGGTGAATACTATATGTGCCTGAAACTCTGAGGTC
>1532
GAGTCCATGATGATGTGAAGTTATCCCTGTCTGAAGGCCAAAATAAGGCCTTTGAGTGTGGAATCTGGATATCTGAGACT
>1533
GGTCAGTGATGAGCAAAAATCACCATCTTTCGTTTGAGTCTCACGACCATGAGATCAACCCCATGCACCGCTCTGAGACCA
>1534
GCATATGATGGAAAAAATTTTAATCTACTGAGACTTGTGATGTCTTCAAAGGAACCACTGATG
>1535
CGCGACCTCAGATCAGACGTGGCGACCCGCTGAATTTAAGCATATTAGTCAGCGG
>1536
GTAAATGATGAACTCACTTTTTTCCCCATCAGATTGACCATGTTGATGTCTTTGAATACTTGCCAGTTAATTCTGATA
>1537
GTCTAGGATGACACCAAATCTGAGTGGACATCTGTGGATGATAAATGCGGATATGGGACTGAGACCA
>1538
CGGCGTTGGTTGAAAATCACCTTCGGCTTTGACCACGGCCGCAGGTGAGATTCGGCGCCCAGAGCCACCGGAGGCCTTAGCTCACTGCCCGCTTCTCCATGTGGGGATGTGAAACCCAGGCCCCGACACGC
>1539
ACCTATGATGATCCTATCCCGAACCTGAATTTCTGTTGAAAAACCTTATACGGATCTGGCTTCTGAGGTG
>1540
CCTGGTGCTAAACCATTCGTAGACGACCTGCTTCTGGGTCGGGGTTTCGTACGTAGCAGAGCAGCTCCCTCGCTGCGATCTATTGAAAGTCAGCCCTCGACACAAGGGTTTGT
>1541
GCCTGTGATGAATTGCTTTAATTTCTGACACCTCGTATGAAAACTGCACGTGCAGTTTGATTATATTGCAAGACTGAGGCT
>1542
CCACAATGATGAGAGTTTATTTGCTACTCTTGACTGTGAGGATGACGAGAATTCTTACCACCATTATTCTAACTGAGGT
>1543
CGCGACCTCAGATCAGACGTGGCGACCCGCTGAATTTAAGCATATTAGTCAGCGGAGGAAAAGAAACTAACCAGGATTCCCTCAGTAACGGCGAGTGAACAGGGAAGAGCCCAGCGCCGAATCCCCG
>1544
ATCGATGATGAGTACCCTGGGGTGTCTGAAGTCAAGGACTTTGATTAAACCCTGTAACTCTGAGGTC
>1545
TAGCACCATTTGAAATCAGTGTTGTTTATGATGACATAGGACCTTGTCTGAACATGATGATTTCAAAATTTGAGCTTAAAAGGACACTCTGAAA
>1546
GTAAATGATGAACTCACTTTTTTCCCCATCAGATAGACCATGTTGATGTCTTTGAATACTTGCCAGTTAATTCTGATA
>1547
ACCAATGATGTGAATGGAATGCATCTGAATGAAAATTATGATCAATCATGTTTGGAACCCCTGAGGT
>1548
CTGAAGTGATGATTTACATTCATGTCTCTTCTCTGATAAATCTCTTGAAGAAAACTCTGCATATCTGATCA
>1549
GCGGCCCCGGGTTCCTCCCGGGGCTACGCCTGTCTGAGCGTCGCT
>1550
CTTGTCCTGGCCTGTGGTTTTTCTGCTCCCCTGTGCTCAGTTCTCAGGG
>1551
GTAAATGATGAACTCACTTTTTTCCCCATCAGATCGACTATGTTGATGTCTTTGAATACTTGCCAGTTAATTCTGATA
>1552
CATTGATCATCGACACTTCGAACGCACTTGCGGCCCCG
>1553
TGGTCTAGGATGACACCAAATCTGAGTGGACATCTGTGGATGATAAATGCGGATATGGGACTGAGACCA
>1554
GACTCTTAGCGGTGGATCACTCGGCTCGTGCGTCGATGAAGAACGCAGCTAGCTGCGAGAATTAATGTGAATTGCAGGACACATTGATCATCGACACTTCGAACGCACTTGCGGCCCCGG
>1555
GACTCTTAGCGGAGGATCACTCGGCTCGTGCGTCGATGAAGAACGCAGCTAGCTGCGAGAATTAATGTGAATTGCAGGACA
>1556
GGTTTATGATGACATAGGACCTTGTCTGAACATGATGATTTCAAAATTTGAGCTTAAAAGGACACTCTGAAATCT
>1557
GGTGGGGCGCGGGACATGTGGCGTACGGAAGACCCACTCCCCGGCGCCGCTCGTGGGGGGCCCAAGTCCTTCTGATCGAGGCCC
>1558
CTACTTGGATAACTGTGGTAATTCTAGAGCTAATACATGCCGACGGGCGCTGACCCCCTT
>1559
GGTAAAATGGCTGAGCAAAGCAATAGACTGTAAATCTAAGAACAGAGGTTTGATTCCTCTTTTTTACCACC
>1560
GCATATGATGGAAAAATTTTAATCTCCTGAGACTTGTGATGTCTTCAAAGGAACCACTGATG
>1561
GTAGTGGGATCGCGCCTGTGAATAGCCACTGTACTCCAGCCTGGGCAACATAGCGAGACCCTGTCTCTT
>1562
GGCTGGTCCGATGGTAGTGGGTTACCAGAACTTATTAACGTTAGTGTCACTAAAGTTGGTATACAACCCCCCACTGCTAAATTTGACTGG
>1563
CTTCGAACGCACTTGCGGCCCCGGGTTCCTCCCGGGGCTACGCCTGTCTGAGCGTCGCT
>1564
CGCGACCTCAGATCAGACGTGGCGACCCGCTGAATTTAAGCATATTAGTCAGCGGAGGAAAAGAAACTAACCAGGATTCCCTCAGTAACGGCGAGTGAACAGGGAAGAGCCCAGCGCCGAATCCCCGCCCCGCTGGAATTCTCGGGAGCCA
>1565
ACATTGATCATCGACACTTCGAACGCACTTGCGGCCCCGGGTTCCTCCCGGGGCTACGCCTGTCTGAGCG
>1566
TAGCACCATTTGAAATCAGTGAGTAAATGATGAACTCACTTTTTTCCCCATCAGATCGACCATGTTGATGTCTTTGAATACTTGCCAGTTAATTCTGATA
>1567
GGGTCTATGATGAGTTGGCATGTATTCTGAATCTAAAGTTGATTATTACTACTTTAGCTCTAGAATTACTCTGAGACCT
>1568
CGCGACCTCAGATCAGACGTGGCGACCCGCTGAATTTAAGCATATTAGTCAGCG
>1569
CCACGAGGACGAGATAAAGCGTTCTCTCCTGAGCGTGAAGTCGGCTTTTGGTGTTGCTTTTGCAACTGCCGCTAGCCATTGATGATCGTTCTTCTCTTCCTTTCGGAGGTGAAGAGGGAGAGAACGTAATCTGAGTGGTGGAATTCTCGGG
>1570
GTCAATGATGTGTTGGCATGTATTACCTGAGTTTATGGTGATGTGTAATAACACTTAAGCTCTAGAATTACGCTGAGAC
>1571
ATCGATGATGACTCCCCCAAATGCATTCCTTGGAAATCTGAACAAAATGAGTGAGCCATCCCTACCGTCTCCTCATCGGAACTGAGGTA
>1572
AGCAGTGATGAAATTCCACTCCGTTGGTCCGTGTTTCTGAACAGCATGATTTCCCTGGATGTTCTGTTG
>1573
CACATTGATCATCGACACTTCGAACGCACTTGCGGCCCCG
>1574
GATCGATGTGGTGTGGTCGTGTTCTCCCGGGCCGAGCCGAAACCGTGCCGGACG
>1575
TCCCTGTGGTCTAGTGGTTAGGATTCGGCGCTCTCACCGCCGCGGCCCGGGTTCGTTTCCCGTTCAGGGAACC
>1576
CTCTGTGATGAGACCCTTTTCACAGACCTGTACTGAACTCCGTGAGGATAAGAACTCTGAGG
>1577
GCTGCGATCTATTGAAAGTCAGCCCTCGACACAAGGGTTTGT
>1578
CTTCTATGATGATTTTATCAAAATGACTTTCGTTCTTCTGAGTTTGCTGAAGCCACATTTAGATACTGAGAAA
>1579
ATATGTGATGATCTCAGCCCAACTGAACTCTCTCACTGATGACTTGATGATGTTCAAAGATCTGATA
>1580
GCAAATGATGTCTATTTCACGATGGTCTTCAGACGCCCACCCTGGGCAGTGCTGAGAAGGCCACTTGGCGCAACTGATGCTG
>1581
ATAGGTTTGGTCCCAGCCTTCCTGTTAACTCTCAACAGACTTACACATGCAAGCATCCACGCCCCGGTGAGTAACGCC
>1582
GTAAATGATGAACTCACTTTTTCCCCCATCAGATCGACCATGTTGATGTCTTTGAATACTTGCCAGTTAATTCTGATA
>1583
CACATTGATCATCGACACTTCGAACGCACTTGCGGCCCCGGGTTCCTCCCG
>1584
ATATGTGATGATCTCAGCCCAACTTGAACTCTCTCACTGATGACTTGATGATGTTCAAGATCTGATA
>1585
AATAATGATGAACTTTTTTCCCCGACAGATCGACCATGTTGATCTAACTTCTCTAAGCCAGTTTCTGTCTGATATGAGGTAGTAGGTTGTGTGGTT
>1586
ATAGGTTTGGTCCCAGCCTTCCTGTTAACTCTCAACAGACTTACACATGCAAGCATCCACGCC
>1587
TTCTTGTGATGAAAACTCTGTCCAGTTCTGCTACTGAAGGGAGAGAGATGAAAGCCTTTAGTGCTGAGGAAG
>1588
CTTGTCCTGGCCTGTGGTTTTTCTGCTCCCCTGTGCTCAGTTCTCAGGGGACTCCGGCAGGACGCACAGCAAGCTCCCTCTCAGTTTAGGAGGGCCGTCCTGAGAATAGGGCTGGCTCTTAACGGCACGAGAGGACAGTTTGGAATTCTCG
>1589
GAGGTATGAGGAAAACATGTGAACAGTCTTACTGTCTGTGAAGACTCGTAAGATCCAACTCTGACCT
>1590
CGGTGGATCACTCGGCTCGTGCGTCGATGAAGAACGCAGCTAGCTGCGAGAATTAATGTGAATTGCAGGA
>1591
AGCAGTGATGAAATTCCACTCCGTTGGTACGTGTTTCTGAACAGCATGATTTCCCTGGATGTTCTGATG
>1592
TACCTGGTTGATCCTGCCAGTAGCATATGCTTGTCTCAAAGATTAAGCCATGCATGTCTAAGTACGCACGGA
>1593
GCAGCTAGCTGCGAGAATTAATGTGAATTGCAGGACACATTGATCATCGACACTTCGAACGCACTTGCGGCCCCGGGTTCCTCCCGGGGCTACGCCTGTCTGAGCGTCGCT
>1594
CTCTACTGAACCGTGGTGAGGAAACTGCCATGTCACCCTATCTGACT
>1595
TCCACGGATCGATGTGGTGTGGTCGTGTTCTCCCGGGCCGAGCCGAAACCGTGCCGGAC
>1596
CACAATGATGAGAGTTTATTTGCTACTCTTGACTGTGAGGATGACGAGAATTCTTACCACCATTATTTTAACTGAGG
>1597
ACTCTTGACTGTGAGGATGACGAGAATTCTTACCACCATTATTCTAACTGAGG
>1598
GTAAATGATGAACTCACTTTTTTCCCCATCAGATCGACCATGTTGATGTCTTTGAATACTTGCCAGCTAATTCTGATA
>1599
ATCGCGCCTGTGAATAGCCACTGTACTCCAGCCTGGGCAACATAGCGAGACCCTGTCTCTT
>1600
CTCCTACTTGGATAACTGTGGTAATTCTAGAGCTAATACATGCCGACGGGCGCTGACCCCCTTCGCGGGGGGGATGCGTGCATTTATCAGAT
>1601
ACCAATGATGAAGACTAGTGGAGTATGAGTCACACATACGATGAGTACTCACGTGTCTGAAACTCTGAGG
>1602
CATTGATCATCGACACTTCGAACGCACTTGCGGCCCCGGGTTCCTCCCGGGGCTACGCCTGTCTGAGCGT
>1603
GCGACCTCAGATCAGACGTGGCGACCCGCTGAATTTAAGCATATTAGTCAGCGGAGGAAAAGAAACTAACCAGGATTCCCTCAGTAACGGCGAGTGAACAGGGAAGAGCCCAGCGCCGAATCCCCGCCCCGCGGTGGGGCGTGGAATTCTC
>1604
CACAATGATGAGAGTTTATTTGCTACTCTTGACTGTGAGGATGACGAGAATTCTTACCACCATTATTCTAACTGAGGCAA
>1605
TCTCAGTGATGAAAACTTTGTCCAGTTCTGCTACTGATTTTCAAAGTGATGATAAAGTATATCTGAGGA
>1606
GTCGATGATGAGTACCCTGGGGTGTCTGAAGTCAAGGACTTTGATTAAACCCTGTAACTCTGAGG
>1607
CATTGATCATCGACACTTCGAACGCACTTGCGGCCCCGGGTTCCTCCCGGGG
>1608
CACTGTACTCCAGCCTGGGCAACATAGCGAGACCCCGTCTCTA
>1609
AAGAAATGATGATACCAAGAGCGGTCTTAGTGTTGAAGTGAGGACGCTCAGATCCAACTCTGATCTTG
>1610
TTGCAGTGATGACTTGAGTCTGTCAATCCCCTGAGTGAGTGTAATCACTGATGTCTCCATGTCTCTGAGCAAA
>1611
TCTCATGATGACCCTTGTGCCTCTGAGCTGCCATGATTCTGGCTTCAAAGTAAACGCTCTGAAGA
>1612
TGCTGATCAGTAGTGGGATCGCGCCTGTGAATAGCCACTGTACTCCAGCCTGGGCAACATAGCGAGACCCCGTCTCTA
>1613
CGCGACCTCAGATCAGACGTGGCGACCCGCTGAATTTAAGCATATTAGTCAGCGGAGGAAAAGAAACTAACCAGGATTCCCTCAGTAACGGCGAGTGAACAGGGAAGAGCCCAGCGCCGAATCCCCGCCCCGCGGTGGGGCGTTGGAATTC
>1614
GAGCTGTGATGACTTCGATTGCATTGATCACATGAAATGATAATGTGCTTTGTCCCCTAAGAAGTTCTGAGCT
>1615
GTTCAATGATGATTTTTATTTGTATGCCTGATTTCCTTTCGGATAGTGAAGGCATCTTTAGTCACTACCTCTTCTGAGAC
>1616
GTACATGATGACAACTGGCTCCCTCTACTGAACCGTGGTGAGGAAACTGCCATGTCACCCTATCTGA
>1617
TACCTGGTTGATCCTGCCAGTAGCATATGCTTGTCTCAAAGATTAAGCCATGCATGTCTAAGTACGCACGGCCGGTACAGTGAAACTGCGAATGGCTCATTAAATCAGTTATGGTTCCTTTGGTCGCTCGCTC
>1618
CGGGGCGCGGCCGGAAAGGCGGCCGCCCCCTCGCCCGTCACGCACCGCACGTTCGTGGGGCACCTGGTGCTAAACCATTCGTAGACGACCTGCTTCTGGGTCGGGGTTTCGTACGTAGCAGAGCAGCTC
>1619
ATCGCGCCTGTGAATAGCCACTGTACTCCAGCCTGGGCAACATAGCGAGACCCCGTCTCTA
>1620
AGCAGTGATGAAATTCCACTCCGTTGGTCCGTGTTTCTGAACAGCATGATTTCCC
>1621
ACCTATGATGATCCTATCCCGAACCTGAATTTCTGTTGAAAAACCTTATACGGATCTGGCTTCTGAGGT
>1622
CGACTCTTAGCGGTGGATCACTCGGCTCGTGCGTCGATGAAGAACGCAGCTAGCTGCGAGAATTAATGTGAATTGCAGGACAT
>1623
AAAAAGTATGCAAGAACTGCTAACTCTATGCTTCCATGTCTAACAACATGGCTTTTTACC
>1624
CGCGACCTCAGATCAGACGTGGCGACCCGCTGAATTTAAGCATATTAGTCAGCGGAGGAAAAGAAACTAACCAGGATTCCCTCAGTAACGGCGAGTGAAAAGGGAAGAGCCCAGCGCCGAATCCCCGCCCCGCG
>1625
GTCAATGATGTGATGGCATGTATTAGCTGAATCCAAAGTTGATGTAAATTCTAAAATGCACTGAGA
>1626
CCGCTCACCAGTGCTTGGTCTCTCCTCGTGGCGCTGACCTGCCCTCCGTGAGCCAGAGAAACAGGACTGGTTTGGGGGTGTCCCATCCGAGCAGCCGTGGGAGACCACGGTTTCCAGTTCGACACCG
>1627
GCCAATGAAGAAAGCAGGCGTCCTGTCTTACCCCTGTTCTAGCCCCAGAGCCAGTAATGGTGAACCCACTGGGGCGAACTGGGAGAAAGGATGAAATTTCATTCCATGAGGAATTGTCTGAGGTA
>1628
GTAGAATTCTCGCCTGCCACGCGGGAGGCCCGGGTTCGTTTCCCGGCCAATGCACCA
>1629
GATGAGCAAAAATCACCATCTTTCGTTTGAGTCTCACGACCATGAGATCAACCCCATGCACCGCTCTGAGACCT
>1630
GTCTATGATGAGTTGGCATGTATTCTGAATCTAAAGTTGATTATTACTACTTTGGCTCTAGAATTACTCTGAGA
>1631
CTCCCGTGATGTCCAGCACTGGGCTCCGATTACTCCCTGAGGACGCAGTGCCCCCAGGACCTTTGACAACCTGGGGATCTGAGGG
>1632
TTCTTGTGATGAAAACTCTGTCCAGTTCTGCTACTGAAGGGAGAGAGATGAAAGCCTTTAGTGCTGAGGAAGA
>1633
CGGAAGACCCACTCCCCGGCGCCGCTCGTGGGGGGCCCAAGTCCTTCTGATCGAGGCCT
>1634
CATTGATCATCGACACTTCGAACGCACTTGCGGCCCCGG
>1635
ACTCGGCTCGTGCGTCGATGAAGAACGCAGCTAGCTGCGAGAATTAATGTGAATTGCAGGACACATTGATCATCGACACTTCGAACGCACTTGCGGCCCCGGGTTCCTCCCGGGGCTACGCCTGTCTGAGCGTCGCTTGGAATTCTCGGG
>1636
GCACGTTCGTGGGGCACCTGGTGCTAAACCATTCGTAGACGACCTGCTTCTGGGTCGGGGTTTCGTACGTAGCAGAGCAGCTCCCTCGCTGCGATCTATTGAAAGTCAGCCCTCGACACAAGGGTTTGT
>1637
GACCAGTGATGATGACTGATGGCGTATGAGTCATGGATGGTGAATACTATATGTGCCTGAAACTCTGAGG
>1638
CTGAAGTGATGATTTACATTCATGTCTCTTCTCTGATAAATCTCTTGAAGAAAACTCTGCATATCTGAT
>1639
ATCACATTGCCAGGGATTTCCAGCATATGATGGAAAAAATTTTAATCTCCTGAGACTTGTGATGTCTTCAAAGGAACCACTGATG
>1640
GGGTCGGGCCCGGTTAGTACTTGGATGGGAGACCGCCTGGGAATACCGGGTGCTGTAGGCTT
>1641
ATTGATCATCGACACTTCGAACGCACTTGCGGCCCCGGGTTTCTCCCGGGGCTACGCCTGTCTGAGCGTCGCT
>1642
ATCAATGATGAAATCACCCAAAAGAAGCTGGAATTACCGGCAGATTGTGTAGTGGTGAACCTATGGTTTTCTGAGGAT
>1643
GTAAATGATGAACTCACTTTTTTCCCCATCAGATCGACCATGTTGATGTCTTTGAATACTTTCCAGTTAATTCTGATA
>1644
CACTCGGCTCGTGCGTCGATGAAGAACGCAGCTAGCTGCGAGAATTAATGTGAATTGCAGGACACATTGATCATCGACACTTCGAACGCACTTGCGGCCCCGGGTTCCTCCCGGGGCTACGCCTGTCTGAGCGTCGCTTGGAATTCTCGGG
>1645
TGCAGATGATGTGAAAGAATATTTGCTATCTGAGTGATGGTGAGGACGTTCCTGACCACCAAGATCGCTGATGTA
>1646
GTACATGATGACAACTGGCTCCCTCTACTGAACCGTGGTGAGGAAACTGCCATGTCACCCTATCTGACTT
>1647
ACCAATGATGATGACTGGTGGTTTGAATCACAGATGATAAATAATATGTGCCTGAAACTCTGAGGTTA
>1648
TGCTGTGATGATGCCTTAAAATTGTGGTTTCGACTCACTGAGAGTAACATGAAGACCTACAATTCCTTGGCTGTGTCTGAGC
>1649
GACCAGTGATGACTGTTGGTGGAGTATGAGTCACGGACGATGACCACTTCGTGTCTGAAACTCTGAGGTCCA
>1650
TGCTAAACCATTCGTAGACGACCTGCTTCTGGGTCGGGGTTTCGTACGTAGCAGAGCAGCTCCCTCGCTGCGATCTATTGAAAGTCAGCCCTCGACACAAGGGTTTGT
>1651
GTAAATGATGAACTCACTTTTTTCCCATCAGATCGACCATGTTGATGTCTTTGAATACTTGCCAGTTAATTCTGATA
>1652
GTAAATGATGAACTCACTTTTTTCCCCATCAGATCGACCATGTTGATGTCTTTGAATACTTGCCAGTTAATTATGATA
>1653
GTAAATGATGAATTCACTTTTTTCCCCATCAGATCGACCATGTTGATGTCTTTGAATACTTGCCAGTTAATTCTGATA
>1654
GTCGATGATGGTTTTACCTACATGTCTGAACCTGTCTGATGAACCTCAGTGATGTCATCTCTGTATGGTTCTGAGACTT
>1655
CTACATGATGAATAAAATCAAATCACCATCTTTCGGCTGAGCTCGTGATGGATTTCCTTTTTTCTGACAT
>1656
CATTGATCATCGACACTTCGAACGCACTTGCGGCCCCGGGTTTCTCCCGGGGCTACGCCTGTCTGAGCGTCGCT
>1657
ATCGATGATGACTCCCACAAATGCATTCCTTGGAAATCTGAACAAAATGAGTGAGCCACCCCTACCGTCTCCTCATCGGAACTGAGG
>1658
CGCGACCTCAGATCAGACGTGGCGACCCGCTGAATTTAAGCATATTAGTCAGCGGAGGAAAAGAAACTAACCAGGATTCCCTCAGTAACGGCGAGTGAACAGGGAAGAGCCCAGCGCCGAATCCCCGCCCCGT
>1659
TGGAAGACTAGTGATTTTGTTGTGTAAATGATGAACTCATTTTTTTCCCCATCAGATCGACCATGTTGATGTCTTTGAATACTTGCCAGTTAATTCTGATA
>1660
CGCGACCTCAGATCAGACGTGGCGACCCGCTGAATTTAAGCATATTAGTCAGCGGAGGAAAAGAAACTAACCAGGATTCCCTCAGTAACGG
>1661
GTAAATGATGAACTCACTTTTTTCCCCATCAGATCGACCATGTTGATGTCTTTGAATACTTGCCAGGTAATTCTGATA
>1662
GCATGTGATGACACTGTGCAGCGACCAAAGTCTGACAGGAATGATTGCTATTGTCGTCTGA
>1663
ACATTGATCATCGACACTTCGAACGCACTTGCGGCCCCGGGTTCCTCCCGGGGCTACGCCTGTCTGAGCGTCGCTGCATTGGTGGTTCAGTGGTAGAATTCTCGCCT
>1664
TTTGTCCTGGCCTGTGGTTTTTCTGCTCCCCTGTGCTCAGTTCTCAGGGGACTCCGGCAGGACGCACAGCAAGCTCCCTCTCAGTTTAGGAGGGCCGTCCTGAGAATAGGGCTGGCTCTTAAAGGCACGAGAGGACAGTTTGGAATTCTCG
>1665
ATTGATCATCGACACTTCGAACGCACTTGCGGCCCCGGGTTCCTCCCGGGGCTACGCCTGTCTGAGCGT
>1666
TTGCTGTGATGACTAACTTAGGACACCTTTGGAATAACCGTGAAAGGAAGCTATTCTGAGC
>1667
GAGCTGTGATGACTTCGATTGCATTGATCACATGAAATGATAATGTGCTTTGTCCCCTAAGAAGTTCTGAGC
>1668
AACAATTCTGAGTCTTTACCCAATTTTTTGAGGCCTCGTTTTGAACGAGGCT
>1669
CACAATGATGAGAGTTTATTTGCACTCTTGACTGTGAGGATGACGAGAATTCTTACCACCATTATTCTAACTGAGG
>1670
CTTAGCGGTGGATCACTCGGCTCGTGCGTCGATGAAGAACGCAGCTAGCTGCGAGAATTAATGTGAATTGCAGGACACATTGATCATCGACACTTCGAACGCACTTGCGGCCCCGGGTTCCTCCCGGGGCTACGCCTGTCTGAGCGTCGCA
>1671
AGCAGTGATGAAATTCCACTCCGTTGGTCCGTGTTTCTGAACAGCATGATTTCCCTGGCTGTTCTGATG
>1672
GACTCTTAGCGGCGGATCACTCGGCTCGTGCGTCGATGAAGAACGCAGCTAGCTGCGAGAATTAATGTGAATTGCAGGACA
>1673
TTGAATGATGACTTAAGTTGTCGGATACCCCTTCACTCCTTCTATGAGTGAAATCTCATAGTCTGAC
>1674
GTAAATGATGAACTCACTTTTTTCCCCATCAGATCGACCATGTTGATGTCTTTGAATACTTGTCAGTTAATTCTGATA
>1675
CGCGACCTCAGATCAGACGTGGCGACCCGCTGAATTTAAGCATATTAGTCAGCGGAGGAAAAGAAACTAACCAGGATTCCCTCAGTAACGGCGAGTGAACAGGGAAGAGCCCAGCGCCGA
>1676
AGAAATGATGATACCAAGAGCGGTCTTAGTGTTGAAGTGAGGACGCTCAGATCCAACTCTGATCT
>1677
TCCTACTTGGATAACTGTGGTAATTCTAGAGCTAATACATGCCGACGGGCGCTGACCCCCTTCGCGGGGGGGATGCGTGCATTTATCAGATCA
>1678
GCATATGATGGAAAAAAATTTTAATCTCCTGAGACTTGTGATGTCTTCAAAGGAACCACTGATG
>1679
GGTAAACTGGCTGAGCAAAGCAATAGACTGTAAATCTAAGAACAGAGGTTTGATTCCTCTTTTTACCACC
>1680
ACATTGATCATCGACACTTCGAACGCACTTGCGGCCCCGGGTTACTCCCGGGGCTACGCCTGTCTGAGCGTCGCT
>1681
GCGGTGGATCACTCGGCTCGTGCGTCGATGAAGAACGCAGCTAGCTGCGAGAATTAATGTGAATTGCAGGACACATTGATCATCGACACTTCGAACGCACTTGCGGCCCCGGGTT
>1682
GTAAATGATGAACTCACTTTTTTCCCCATCAGATCGACCATGTTGATGACTTTGAATACTTGCCAGTTAATTCTGATA
>1683
ACGACTCTTAGCGGTGGATCACTCGGCTCGTGCGTCGATGAAGAAC
>1684
GTAAATGATGAACTCACTTTTTTCCCCATCAGATCGACCATGTTGATGTCTTTGAATACTTGCCAGTTAATTCTG
>1685
ATTTATGATGAGACATAAGCTTGACTGAAACTAATGACGAGTTTGTGTAATTAAGCAGGATTACTCTGAGAT
>1686
CGCGACCTCAGATCAGACGTGGCGACCCGCTGAATTTAAGCATATTAGTCAGCGGAGGAAAAGAAACTAACCAGGATTCCCTCAGTAACGGCGAGTGAACAGGGAAGAGCCCAGCGCCGAATCCCCGCCCCGCGGTGGGGCGCGGGACA
>1687
TTCAGTGATGAGACCCTGGAATGAGCGCTGGGCACAGCGCCCGAGTCAGACTGCGGAAGTATTCCTCGCTGCCTTCCTTCTGAGAAAA
>1688
GCCAGTGATGAAGACTCCTCCCACTCGTGTTCGAGTTTCCCAACCGTGAGATGACGCCACATGCACTACCATCTGAGG
>1689
TCTTCAGATCGTATAAATCTTTCGCCTTTTACTAAAGATTTCCGTGGAGAGGAACAATTCTGAGTCTTTACCCAATTTTTTGAGGCCTCGTTTTGAACGAGGCT
>1690
CGCGACCTCAGATCAGACGTGGCGACCCGCTGAATTTAAGCATATTAGTCAGCGGAGGAAAAGAAACTAACCAGGATTCCCTCAGTAACGGCGAGTGAAAAGGGAAGAGCCCAGCGCCGAATCCCCGCCCCGCGGTGGGGCGCTGGAATT
>1691
TAGATTGAGCCAGTTATCTAGGGTATTTAGCTGTTAACTAAAGTTTCGTGGGGGTGGAGCCCACCAGTCTAGCCA
>1692
AGCAGTGATGAAATTCCACTCCGTTGGTCCGTGTTTCTGAACAGCATGATTTCCCAGGATGTTCTGATG
>1693
GGTCGATGATGACGTGACCACTGCGCAATCTGAGTTCTGGGAACTAGGTGATGGAGCGTGTTCTGAGAACGGACTGAGACC
>1694
GCTGGAGGATGAAGATACGAAGTGATCCATCGGCTGAGTGTTCTATCACTATGCTGAGACTCGAATGGCTGACAG
>1695
GTAAATGATGAACTCACTTTTTTCCCCATCAGATCGACCATGTTGATGCCTTTGAATACTTGCCAGTTAATTCTGATA
>1696
AGGAATGATGATTTCTCAGACTAGAGTCTCTGATACTGGTCTTGATGTCAAAATTGATTCTGACT
>1697
GTCTGTGATGACTTACATGGAATCTCGTTCGGCTGATGATTTGCTGTTGAGACTCGGATATCTGATT
>1698
AGGAATGATGATTTCTCAGACTAGAGTCTCTGATACTGGTCTTGATGTCAAAATTGATTTCTGACTT
>1699
AGCCGCCTGGATACCGCAGCTAGGAATAATGGAATAGGACCGCGGTTCTATTTTGTTGGTTTTCGGAACTGAGGCC
>1700
GACCAGTGATGATGACTGATGATAAAGGAGTCATGGACAATGAGAAAATATGTGTCTGAAACTCTGAGGT
>1701
GATCGATGTGGTGTGGTCGTGTTCTCCCGGGCCGAGCCGAAACCGTGCCGGACGA
>1702
TACGGGGATGATTTCAAAAATTGAACTCTCTCTCTCTGATGGATTAGTGGAGAAAACAAAAACTCTGAGT
>1703
GCATATGATGGAAAAAATTTTAATCTCCTGAGACTTGGGATGTCTTCAAAGGAACCACTGATG
>1704
CCCCATGATGTCCAGCACTGGGCTCTGATCTCCACTGAGGACATGGTGCACCCTGGGACCTTTGACACCCGGGGATCTGAGG
>1705
CCACAATGATGAGAGTTTATTTGCTACTCTTGACTGTGAGGATGACGAGAATTCTTACCACCATTATTCTAACTGAGGCAA
>1706
AAACATGATGAGTGTACAAAATCTTGATTAAAAAATGAAAACTTATAAGATCCAACTCTGAT
>1707
GCAGCTGATGACTTGACTTTTTTCCCCATCAGATCGACCCTGTTGATCCAACTGAACTATTAGCCAGTTTTGCCTGATG
>1708
TCCCTGGTCTAGTGGTTAGGATTCGGCGCTCTCACCGCCGCGGCCCGGGTTCGTTTCCCGGTCAGGGAAC
>1709
ACATTGATCATCGACACTTCGAACGCACTTGCGGCCCCGGGTTCCTCCCGGGGCTACGCCTGTCTGAGC
>1710
TGGGGCACCTGGTGCTAAACCATTCGTAGACGACCTGCTTCTGGGTCGGGGTTTCGTACGTAGCAGAGCAGCTC
>1711
TGCAATGATGGCATTTCTTAGGACACCTTTGGATTAATCATGAAAACAACTACTCTCTGAGCAG
>1712
CGCGACCTCAGATCAGACGTGGCGACCCGCTGAATTTAAGCATATTAGTCAGCGGAGGAAAAGAAACTAACCAGGATTCCCTCAGTAACGGCGAGTGAACAGGGAAGAGCCCAGCGCCGAATCCCCGCCCCGCGGTGGGGCGCTGGAATTT
>1713
TCTGGTTTCTCTTCAGATCGTATAAATCTTTCGCCTTTTACTAAAGATTTCCGTGGAGAGGAACAATTCTGAGTCTTTACCCAATTTTTTGAGGCCTCGTTTTGAACGAGGCT
>1714
GTTCAGTGATGAGACCCTGGAATGAGCGCTGGGCACAGCGCCCGAGTCAGACTGCGGAAGTATTCCTCGCTGCCTTCCTTCTGAG
>1715
TCCCGTGATGTCCAGCACTGGGCTCCGATTACTCCCTGAGGACGCAGTGCCCCCAGGACCTTTGACAACCTGGGGATCTGAGG
>1716
ACGGAAGACCCACTCCCCGGCGCCGCTCGTGGGGGGCCCAAGTCCTTCTGATCGAGGCCC
>1717
TGGCTCAGTTCAGCAGGAACAGTGCAGCTGATGACTTGACTTTTTTCCCCATCAGATCGACCCTGTTGATCCAACTGAACTATTAGCCAGTTTTGTCTGATG
>1718
CTCCATGTATCTTTGGGACCTGTCGGCTGTGGCAGTCTCCCTTCCTAGCCATGGAAGAGCATATTCTTGTTTATTGGCAAAGCTGTCACCATTTAATTGGTATCAGATTCTGACTTGCACAAGTAACATTC
>1719
CAGCAGCAATTCATGTTTTGACGACTCTTAGCGGTGGATCACTCGGCTCGTGCGTCGATGAAGAACGCAGCTAGCTGCGAGAATTAATGTGAATTGCAGGAC
>1720
GTTTATGATGACATAGGACCTTGTCTGAACATGATGATTTCAAAATTTGAGCTTAAAAGGACACTCTGA
>1721
AAACCATTCGTAGACGACCTGCTTCTGGGTCGGGGTTTCGTACGTAGCAGAGCAGCTCCCTCGCTGCGATCTATTGAAAGTCAGCCCTCGACACAAGGGTTTGT
>1722
GACTCTTAGCGGTGGATCACTCGGCTCGTGCGTCGATGAAGAACG
>1723
GGTTGATGATGACTCCAGGTGATTCTGAGTGTCTCGCTGACGCCATCACCGCAGCGCGCTGACC
>1724
ACCAGTGATGATGACTGATGATAAAGGAGTCATGGACAATGAGAAAATATGTGTCTGAAACTCTGAGG
>1725
TGCATATGATGGAAAAAATTTTAATCTCCTGAGACTTGTGATGTCTTCAAAGGAACCACTGATGC
>1726
CACAATGATGAGAGTTTATTTGCTACTTTTGACTGTGAGGATGACGAGAATTCTTACCACCATTATTCTAACTGAGG
>1727
TAAACCATTCGTAGACGACCTGCTTCTGGGTCGGGGTTTCGTACGTAGCAGAGCAGCTCCCTCGCTGCGATCTATTGAAAGTCAGCCCTCGACACAAGGGTTTGT
>1728
CTGTGATGATGGATTCCAAAACCATTCGTAGTTTCCACCAGAAATCCTGTGTTGGCCAACTCCTTCCTTGGATGTCTGAGC
>1729
GGTTAATTCCGATAACGAACGAGACTCTGGCATGCTAACTAGTTACGCGACCCCCGAGCGGTCGGCGTCCCC
>1730
AGCAGTGATGAAATTCTACTCCGTTGGTCCGTGTTTCTGAACAGCATGATTTCCCTGGATGTTCTGATG
>1731
CCAGTGCGGTAACGCGACCGATCCCGGAGAAGCCGGCGGGAGCCCCGGGGAGAGTTCTCTTTTCTTTGTGAAGGGCAGGGCGCCCTGGAATGGGTTCGCCCCGAGAGAGGGGCCCGCGC
>1732
TGGAAGACTAGTGATTTTGTTTGTAAATGATGAACTCACTTTTTTCCCCATCAGATCGACCATGTTGATGTCTTTGAATACTTGCCAGTTAATTCTGATA
>1733
TTTGAATGATGACTTAAGTTGTCGGATACCCCTTCACTCCTTCTATGAGTGAAATCTCATAGTCTGACAAA
>1734
TACGGGGATGATTTCAAAAATTGAACTCTCTTTTTCTGATGGATTAGTGGAGAAAACAAAAACTCTGAGT
>1735
CGCGACCTCAGATCAGACGTGGCGACCCGCTGAATTTAAGCATATTAGTCAGCGGAGGAAAAGAAACTAACCAGGATTCCCTCAGTAACGGCGAGTGAACAGGGAAGAGCCCAGCGCCGAATCCCCGCCCCGCT
>1736
AATGATGAACTCACTTTTTTCCCCATCAGATCGACCATGTTGATGTCTTTGAATACTTGCCAGTTAATTCTGATA
>1737
ACGCCCTGCTGTAGGAGGGAGATCCTGAACTGTGGAAGGGTGAATAAGCACCAGCCGGGCAGAGCAATGGAGAAGGGCAGGCCTGGCAGGAGGACCTGGGTATATTGTCCCCGAGTCCTGAGAGCCTGATTCCTACACCATGGAATTCTCG
>1738
TCGTAGACGACCTGCTTCTGGGTCGGGGTTTCGTACGTAGCAGAGCAGCTCCCTCGCTGCGATCTATTGAAAGTCAGCCCTCGACACAAGGGTTTGT
>1739
GGTCAATGATGTGATGGCATGTATTAGCTGAATCCAAAGTTGATGTAAATTCTAAAATGCACTGAGA
>1740
TACGACTCTTAGCGGTGGATCACTCGGCTCGTGCGTCGATGAAGAACGCAGCTAGCTGCGAGAATTAATGTGAATTGCAGG
>1741
GTAAATGATGAACTCACTTTTTTCCCCATCAGATCGACCATGTTGATGTCTTTGAATACTTGCCAGTTATTTCTGATA
>1742
ACATTGATCATCGACACTTCGAACGCACTTGCGGCCCCGGGGTCCTCCCGGGGCTACGCCTGTCTGAGCGTCGCT
>1743
TCACTCGGCTCGTGCGTCGATGAAGAACGCAGCTAGCTGCGAGAATTAATGTGAATTGCAGGACACATTGATCATCGACACTTCGAACGCACTTGCGGCCCCGGGTTCCTCCCGGGGCTACGCCTGTCTGAGCGTCGCTTGGAATTCTCGG
>1744
CTACATGATGAATAAATCAAATCACCATCTTTCGGCTGAGCTCGTGATGGATTTCCTTTTTTCTGACA
>1745
GACTCTTAGCGGTGGATCACTCGGCTCGTGCGTCGATGAAGAACGCAGCTAGCTGCGAGAATTAATGGGAATTGCAGGACA
>1746
GGAAATGATGAACTCACTTTTTTCCCCATCAGATCGACCATGTTGATGTCTTTGAATACTTGCCAGTTAATTCTGATA
>1747
AATAATGATGAACTTTTTTCCCCGACAGATCGACCATGTTGATCTAACTTCTCTAAGCCAGTTTCTGTCTGATAT
>1748
CACAATGATGAGAGTTTATTTGCTACCTTGACTGTGAGGATGACGAGAATTCTTACCACCATTATTCTAACTGAGG
>1749
TACGGGGATGATTTCAAAAATTGAACTCTCTCTTTCTGATGGATTAGTGGAGAAAACAAAAACTCTGA
>1750
GGCTGGTCCGAAGGTAGTGAGTTATCTCAATTGATTGTTCACAGTCAGTTACAGATCGAACTCCTCGTTCTACTCTTCCCCCCTTCTCACTACTGCACTTGACTAGTC
>1751
CACATTGATCATCGACACTTCGAACGCACTTGCGGCCCCGGGTTCCTCCCGG
>1752
ATCAGTGATGATAAATGCCGGCGTATGAGTCATTGATAATGAATAATACGTGTCTGAAACTCTGAG
>1753
CGTACGACTCTTAGCGGTGGATCACTCGGCTCGTGCGTCGATGAAGAACGCAGCTAGCTGCGAGAATTAATGTGAATTGCAGG
>1754
CGCGACCTCAGATCAGACGTGGCGACCCGCTGAATTTAAGCATATTAGTCAGCGGAGGAAAAGAAACTAACCAGGATTCCCTCAGTAACGGC
>1755
CCACGAGGACGAGATAAAGCGTTCTCTCCTGAGCGTGAAGTCGGCTTTTGGTGTTGCTTTTGCAACTGCCGCTAGCCATTGATGATCGTTCTTCTCTTCCTTTTGGAGGTGAAGAGGGAGAGAACGTAATCTGAGTGGTGGAATTCTCGGG
>1756
AAGAAATGATGATACCAAGAGCGGTCTTAGTGTTGAAGTGAGGACGCTCAGATCCAACTCTGATCTT
>1757
GTAAATGATGAACTCACTTTTTTCCCCATCAGATCGACCATGGTGATGTCTTTGAATACTTGCCAGTTAATTCTGATA
>1758
AGTAGTGGGATCGCGCCTGTGAATAGCCACTGTACTCCAGCCTGGGCAACATAGCGAGACCCTGTCTCTT
>1759
CAGTAGTGGGATCGCGCCTGTGAATAGCCACTGTACTCCAGCCTGGGCAACATAGCGAGACCCCGTCTCTA
>1760
AGCAGCGATGAAATTCCACTCCGTTGGTCCGTGTTTCTGAACAGCATGATTTCCCTGGATGTTCTGATG
>1761
GTAAATGATGAACTCACTTTTTTCCCCATCAGATCGACCATGCTGATGTCTTTGAATACTTGCCAGTTAATTCTGATA
>1762
AGCAGGGATGAAATTCCACTCCGTTGGTCCGTGTTTCTGAACAGCATGATTTCCCTGGATGTTCTGATG
>1763
CTATCTAGAGGAAGTAAAAGTCGTAACAAGGTTTCCGTAGGTGAACCTGCGGAAGGATCATTA
>1764
CGGAAGACCCACTCCCCGGCGCCGCTCGTGGGGGGCCCAAGTCCTTCTGATCGAGGCCA
>1765
ACCAATGATGATGACTGGCGCATATGAGTCCTGTATAGTGAATACTACGTGTCAGGAGCTCTGAGGTC
>1766
GCAGATGATGTGAAAGAATATTTGCTATCTGAGTGATGGTGAGGACGTTCCTGACCACCAAGATCGCTGAT
>1767
TTACCTATGATGATCCTATCCCGAACCTGAATTTCTGTTGAAAAACCTTATACGGATCTGGCTTCTGAGGTGG
>1768
CCCTGTCTGAAGGCCAAAATAAGGCCTTTGAGTGTGGAATCTGGATATCTGAGA
>1769
GTAAATGATGAACTCACTTTTTTCCCCATCAGATCGACCATGTTGATGTCTTGAATACTTGCCAGTTAATTCTGAT
>1770
CGACTCTTAGCGGTGGATCACTCGGCTCGTGCGTCGATGAAGAACGCAGCTAGCTGCG
>1771
GTTCAGTGATGAGACCCTGGAATGAGCGCTGGGCACAGCGCCCGAGTCAGACTGCGGAAGTATTCCTCGCTGCCTTCCTTCTGAGAAA
>1772
CCCTGTGATGAGTTGCCATGCTAATTCTGAGACACCAGGTAGGGGATTTTTCCCTGCATTGGGTGTTACTGAGATAAATTCTACTTCTCTTAAATCAACCTGAGGGGC
>1773
GCATATGATGGAAAAAATTTTAATCTCCTGAGACTTGTGATGTCTTCAAAGGAAC
>1774
GAGCTGTGATGACTTCGATTGCATTGATCACATGAAATGATAATGTGCTTGTCCTCTAAGAAGTTCTGAGCT
>1775
TATTGATCATCGACACTTCGAACGCACTTGCGGCCCCGGGTTCCTCCCGGGGCTACGCCTGTCTGAGCGTCGCT
>1776
GCTACATGATGAATAAAATCAAATCACCATCTTTCGGCTGAGCTCGTGATGGATTTCCTTTTTTCTGAC
>1777
ACTCTTCGCGGTGGATCACTCGGCTCGTGCGTCGATGAAGAACGCAGCTAGCTGCGAGAATTAATGTGAATTGCAGGACACATTGATCATCGACACTTCGAACGCACTTGCGGCCCCGGGTTCCTCCCGGGGCTACGCCTGTCTGAGCGTC
>1778
GGTCAATGATGTGTTGGCATGTATTACCTGAGTTTATGGTGATGTGTAATAACACTTAAGCTCTAGAATTACGCTGAGACCG
>1779
ATAAATGATGACAAATGTTTCGGTCCCATATGATGTCCAGTGATAAAAGTTAACATTTTTCTGATG
>1780
GATCGATGATGACTCCCCCAAATGCATTCCTTGGAAATCTGAACAAAATGAGTGAGCCATCCGTACCGTCTCCTCATCGGAACTGAGGTC
>1781
ACATTGATCATCGACACTTCGAACGCACTTGCGGCCCCGGGTTCCTCCCGGGGCTACGCCT
>1782
GCAGCTGATGACTTGACTTTTTTCCCCATCAGATCGACCCTGTTGATCCAACTGAACTATTAGCAAGTTTTGTCTGATG
>1783
ATACTCTGGTTTCTCTTCAGATCGTATAAATCTTTCGCCTTTTACTAAAGATTTCCGTGGAGAGGAACAATTCTGAGTCTTTACCCAATTTTTTGAGGCCTCGTTTTGAACGAGGCT
>1784
CTACTTGGATAACTGTGGTAATTCTAGAGCTAATACATGCCGACGGGCGCTGACCCCCTTCGCGGGGGGGATGCGTGCATTTATCAGATCAAAACCAACC
>1785
GTAAATGATGAACTCACTTCTTTCCCCATCAGATCGACCATGTTGATGTCTTTGAATACTTGCCAGTTAATTCTGATA
>1786
ACATTGATCATCGACACTTCGAACGCACTTGCGGCCCCGGGTTCTTCCCGGGGCTACGCCTGTCTGAGCGTCGCT
>1787
GTTGCTGTGATGACTAACTTAGGACACCTTTGGAATAACCATGAAAGGAAGCTATTCTGAGCAACC
>1788
CACAATGATGAGAGTTTTTTTGCTACTCTTGACTGTGAGGATGACGAGAATTCTTACCACCATTATTCTAACTGAGG
>1789
TCCCATATAGTCTAGCGGTTAGGATTCCTGGTTTTCACCCAGGCGGCCCGGGTTCGACTCCCGGTATGGGAACCA
>1790
GCATATGATGGAAAAAATTTTAATCTCCTGAGACTTGTGATGTCTTCAAAGGAACCACTGATGT
>1791
ATCAATGATGAAATCACCCAAAAGAAGCTGGAATTACCGGCAGATTGTGTAGTGGTGAACCTATGGTTTTCTGAG
>1792
CATTGATCATCGACACTTCGAACGCACTTGCGGCCCC
>1793
ACAAGTGATGAACAATAAGGGACTTAATACTGAAACCTGATGTTATATTTCAATGTGCTGATGT
>1794
ATTTATGATGAGACATAAGCTTGACTGAAACTAATGACGAGTTTGTGTAATTAAGCAGGATTACTCTGA
>1795
TCCCGTGATGTCAAGCACTGGGCTCTGATCTTCTGTGCAGACATGGTGCTCCCCCGGGACCTTTGACACCCGGGGGTCTGAG
>1796
CACATTGATCATCGACACTTCGAACGCACTTGCGGCCCCGGGTT
>1797
CGGGGTTTCGTACGTAGCAGAGCAGCTCCCTCGCTGCGATCTATTGAAAGTCAGCCCTCGACACAAGGGTTTGT
>1798
CTGCTGTGATGATGGATTCCAAAACCATTCGTAGTTTCCACCAGAAATCCTGTGTTGGCCAACTCCTTCCTTGGATGTCTGAG
>1799
CTTGTCCTGGCCTGTGGTTTTTCTGCTCCCCTGTGCTCAGTTCTCAGGGGACTCCGGCAGGACGCACAGCAAGCTCCCTCTCAGTTTAGGAG
>1800
CACATTGATCATCGACACTTCGAACGCACTTGCGGCCCC
>1801
TTCCGTGATGATACGATGACGAGTCAGAAAAGGCACGTTCTGCTCTCGGTCCTTGTCGGTGCCACGTTCTGTGGCGCTGTGCATGGGTTCCTTTTGCAAAGTGTCCTGTTCATTGATTGATTAGAGGCATTTGTCTGAGAATGGAATTCTC
>1802
CGCGACCTCAGATCAGACGTGGCGACCCGCTGAATTTAAGCATATTAGTCAGCGGAGGAAAAGAAACTAACCAGGATTCCCTCAGTAACGGCGAGTGAACAGGGAAGAGCCCAGCGCCGAATCCCCGCCCCGCGGGGAATTCTCGGGTGCC
>1803
ACCTCAGATCAGACGTGGCGACCCGCTGAATTTAAGCATATTAGTCAGCGGAGGAAAAGAAACTAACCAGGATTCCCTCAGTAACGGCGAGTGAACAGGGAAGAGCCCAGCGCCGAATCCCCGCCCCGCG
>1804
CCATCAGATCGACCATGTTGATGTCTTTGAATACTTGCCAGTTAATTCTGATA
>1805
TCGACACTTCGAACGCACTTGCGGCCCCGGGTTCCTCCCGGGGCTACGCCTGTCTGAGCGTCGCT
>1806
CGCGACCTCAGATCAGACGTGGCGACCCGCTGAATTTAAGCATATTAGTCAGCGGAGGAAAAGAAACTAACCAGGATTCCCTCAGTAACGGCGAGTGAACAGGGAAGAGCCCAGCGCCGAATCCCCGCCCCGCGGGGGAATTCTCGGGGGC
>1807
CCCCCATGATGTCCAGCACTGGGCTCTGATCTCCACTGAGGACATGGTGCACCCTGGGACCTTTGACACCCGGGGATCTGAGGA
>1808
TACGGGGATGATTTCAAAAATTGAACTCTCTCTTTCTGATGGATTAGTGGAGAAAACAAAAACTCTGAGTT
>1809
CCTTCTGACCCTCCACTGTGGACTCAATAGCAGGGAGATGAAGAGGAACGTGACTGAGAGAA
>1810
ACGACTCTTAGCGGTGGATCACTCGGCTCGTGCGTCGATGAAGAACGCAGCTAGCTGCGAGAATTAATGTGAATTGCAGGACACATTGATCATCGACACTTCGAACGCACTTGCGGCCCCGGGTTC
>1811
AATAATGATGAACTTTTTTCCCCGACAGATCGACCATGTTGATCTAACTTCTCTAAGCCAGTTTCTGTCTGATATGAGGTAGTAGGTTGTGTGGT
>1812
CGCGACCTCAGATCAGACGTGGCGACACGCTGAATTTAAGCATATTAGTCAGCGGAGGAAAAGAAACTAACCAGGATTCCCTCAGTAACGGCGAGTGAACAGGGAAGAGCCCAGCGCCGAATCCCCGCCCCGCGGTGGGGCGCTGGAATTC
>1813
CGGTGGATCACTCGGCTCGTGCGTCGATGAAGAACGCAGCTAGCTGCGAGAATTAATGTGAATTGCAGGACACATTGATCATCGACACTTCGAACGCACTTGCGGCACCGGGTTCCTCCCGGGGCTACGCCTGTCTGAGCGTCGCTTGGAA
>1814
TCACAGTGATGGTTGACCAGGGCTCCCTGACCTATACAGGCCTCTGCTATGGGGGTGATGGCCAGTCCTGGTGTCTGAGTG
>1815
CTTAGCGGTGGATCACTCGGCTCGTGCGTCGATGAAGAACGCAGCTAGCTGCGAGAATTAATGTGAATTGCAGGACA
>1816
CTAAACCATTCGTAGACGACCTGCTTCTGGGTCGGGGTTTCGTACGTAGCAGAGCAGCTCCCTCGCTGCGATCTATTGAAAGTCAGCCCTCGACACA
>1817
GGTGGATCACTCGGCTCGTGCGTCGATGAAGAACGCAGCTAGCTGCGAGAATTAATGTGAATTGCAGGACACATTGATCATCGACACTTCGAACGCACTTGCGGCCCCGGGTTCCTCCCGGGGCTACGCCTGTCTGAGCGTCGCTTTGGAA
>1818
CGGTGGATCACTCGGCTCGTGCGTCGATGAAGAACGCAGCTAGCTGCGAGAATTAATGTGAATTGCAGGACACATTGATCATCGACACTTCGAACGCACTTGCGGCCCCGGGTTCCTCCCGGGGCTACGCCTGTCTGAGCGTCGCATTGGA
>1819
ACCTCAGATCAGACGTGGCGACCCGCTGAATTTAAGCATATTAGTCAGCGGAGGAAAAGAAACTAACCAGGATTCCCTCAGTAACGGCGAGTGAACAGGGAAGAGCCCAGCGCCGAATCCCCGCCCCGCGGTGGGGCGCTGGAATTCTCGG
>1820
CGCGACCTCAGATCAGACGTGGCGACACGCTGAATTTAAGCATATTAGTCAGCGGAGGAAAAGAAACTAACCAGGATTCCCTCAGTAACGGCGAGTGAACAGGGAAGAGCCCAGCGCCGAATCCCCGCCCCGCG
>1821
CACAATGATGAGAGTTTATTTGCTACTCTTGACTGAGAGGATGACGAGAATTCTTACCACCATTATTCTAACTGAGG
>1822
CGACTCTTAGCGGTGGATCACTCGGCTCGTGCGTCGATGAAGAACGCAGCTAGCTGCGAGAATTAATGTGAATTGCAGGACACG
>1823
AGGACGGTGGCCATGGAAGTCGGAATCCGCTAAGGAGTGTGTAACAACTCACCTGCC
>1824
ACATTGATCATCGACACTTCGAACGCACTTGCGGCACCGGGTTCCTCCCGGGGCTACGCCTGTCTGAGCGTCGCT
>1825
TACGGGGATGATTTCAAAAATTGAATTCTCTCTTTCTGATGGATTAGTGGAGAAAACAAAAACTCTGAGT
>1826
GTGCCGTGATGATCCCAACATGCCATCTGAGTGCCTATGCTGAAACCCAGAGGCTGTTTCTGAGC
>1827
TGCAGATGATGTGAAAGAATATTTGCTATCTGAGTGATGGTGAGGACGTTCCTGACCACCAAGATCGCTGATGTAC
>1828
TCCCTGGTGGTCTAGTGGTTAGGATTCGGCGCTCTCACCGCCGCGGCCCGGGTTCGATTCCCGGTCAGGGAACC
>1829
TTGTCCTGGCCTGTGGTTTTTCTGCTCCCCTGTGCTCAGTTCTCAGGGGACTCCGGCAGGACGCACAGCAAGCTCCCTCTCAGTTTAGGAGGGCCGTCCTGAGAATAGGGCTGGCTCTTAAAGGCACGAGAGGACAGTTTTGGAATTCTCG
>1830
TACGGGGATGATTTCAAAAATTGAACTTTCTCTTTCTGATGGATTAGTGGAGAAAACAAAAACTCTGAGT
>1831
ATTGATCATCGACACTTCGAACGCACTTGCGGCCCCG
>1832
CGGCCCTGGCGGAGCGCTGAGAAGACGGTCGAACTTGACTATCTAGAGGAAGTAAAAGTCGTAACAAGGTTTCCGTAGGAACCTGCGGAAGGATCATTA
>1833
GCTAAACCATTCGTAGACGACCTGCTTCTGGGTCGGGGTTTCGTACGTAGCAGAGCAGCTC
>1834
CGCGACCTCAGATCAGACGTGGCGACCCGCTGAATTTAAGCATATTAGTCAGCGGAGGAAAAGAAACTAACCAGGATTCCCTCAGTAACGGCGAGTGAACAGGGAAGAGCCCAGCGCCGAATCCCCGCCCCGCGTGGAATTCTCGGGGGC
>1835
AATAATGATGAACTTTTTTTCCCCGACAGATCGACCATGTTGATCTAACTTCTCTAAGCCAGTTTCTGTCTGAT
>1836
GCACATGATGGAAAAAATTTTAATCTCCTGAGACTTGTGATGTCTTCAAAGGAACCACTGATG
>1837
CTACATGATGAATAAAATCAAATCACCATCTTTCGGCTGAGCTCGTGATGGATTTCCTTTTCTGACA
>1838
CTCTCTGTGATGAGACCCTTTTCACAGACCTGTACTGAACTCCGTGAGGATAAGAAACTCTGAGGAG
>1839
GATCGATGATGAGAAAAACTGTCTGAGGATGCTGAGGGACTCATTCCAGATGTCAATCTGAGGTC
>1840
TGCGATGATGTGTTTCTTAGGACACCTTTGGATTGACCATGAAAATAAATCCATTTCTGAGCA
>1841
AGGAATGATGATTTCTCAGACTAGAGTCTCTGATACTGGTCTTGATGTCAAAATTGATTTCTGA
>1842
CTTGTCCTGGCCTGTGGTTTTTCTGCTCCCCTGTGCTCAGTTCTCAGGGGACTCC
>1843
ACATTGATCATCGACACTTCGAACGCACTTGCGGCCCCGGGCTCCTCCCGGGGCTACGCCTGTCTGAGCGTCGCT
>1844
CTGAATGATGATATCCCACTAACTGAGCAGTCCGTAGTTGGTCCTTTGGTTGCATATGATGCAATTAATTGTTTCAAGACGGGACTGA
>1845
TGCGGTGATGACATCCCAAATAAAGCACGTGTTAGACTGCTGACGCGGGTGATGCGAACTGGAGTCTGAGTT
>1846
TCCAATGATTAAACATTTTCACTGCTGTTCACATAATGAACTTATGTGATTACTGAATACATGAATGAGGAT
>1847
TCTTAGAGGGACAAGTGGCGTTCAGCCACCCGAGATTGAGCAATAACAGGTCTGTGATGCCCTTAGATGTCCGGGGCTGCACGCGCGCTACACTGACTGGCTCAGCGTGTGCCT
>1848
TGCGGTGATGACATCCCAAATAAAGCACGTGTTAGACTGCTGACGCGGGTGATGCGAACTGGAGTCTGA
>1849
AGCAGTGATGAAATTACACTCCGTTGGTCCGTGTTTCTGAACAGCATGATTTCCCTGGATGTTCTGATG
>1850
TTCGCTGTGATGAATGATTTTTAAACATTCGTAGTTTCCACCAAAAGCTTCAGCTAATGATGGCAAAACTTCCTTGGATGTCTGAGCGAT
>1851
AGACAATGATGCTTTATTTCCAAGCACATATCTGAGTTGTATGTGTAGAGGCACGAAAACTGAGT
>1852
CTGGAGGACTAAGAAGGCTGAGTCTGATGAAGCAAGACTCTGCTGATACAATCCTCCTAGAAAAAAAGGGTTGGAGAGAGCAGCCCTCCGTGTGTTATAGAATATCACAGGGTTGACTGTACTACCCGACACT
>1853
CACAATGATGAGAGTTTATTTGCTACTCTTGACTGTGAGGATGACGAGAATTCTTACCACCATATTCTAACTGAGG
>1854
CGACTCTTAGCGGTGGATCACTCGGCTCGTGCGTCGATGAAGAACGCAGCTAGCTGCGAGAATTAATGTGAATTGCAGGACACAA
>1855
AGCAGTGATGAAATTCCACTCCGCCGGTCCGTGTTTCTGAACAGCATGATTTCCCTGGATGTTCTGATG
>1856
GTAAATGATGAACTCACTTTTTTCTCCATCAGATCGACCATGTTGATGTCTTTGAATACTTGCCAGTTAATTCTGATA
>1857
AGCAGTGATGAAATTCCACTCCGTTGGTCCGTGTTTCTGAACAGCATGATTTCCATGGATGTTCTGATG
>1858
TCCCTGGTCTAGTGGTTAGGATTCGGCGCTCTCACCGCCGCGGCCCGGGTTCGATTCCCGGTCAGGGAACCA
>1859
ATCGATGATGACACCCTCACATGCATTCCTTGGAAAATCTGAACAAAATGAGTGAGAAAAA
>1860
GACTCTTAGCGGGGGATCACTCGGCTCGTGCGTCGATGAAGAACGCAGCTAGCTGCGAGAATTAATGTGAATTGCAGGACA
>1861
GACAATGATGAGAGTTTATTTGCTACTCTTGACTGTGAGGATGACGAGAATTCTTACCACCATTATTCTAACTGAGG
>1862
CGCGACCTCAGATCAGACGTGGCGACCCGCTGAATTTAAGCATATTAGTCAGCGGAGGAAAAGAAACTAACCAGGATTCCCTCAGTAACGGCGAGTGAACAGGGAAGAGCCCAGCGCCGAATCCCCGCCCCGCGGTGGAAT
>1863
TGCAGCTGATGACTTGACTTTTTTCCCCATCAGATCGACCCTGTTGATCCAACTGAACTATTAGCCAGTTTTGTCTGA
>1864
ATGTTATGATGATGGGCAAATTGTTCAACTGCTCTGAATGGGCTGAGTGAAAACAGCCTTTCTGAACATC
>1865
GTAAATGATGAACTCACTTTTTTCCCCATCAGATCGACCATGTTGATGTCTTTGAATACTTGCCTGTTAATTCTGATA
>1866
GAGCTGTGATGACTTCGATTGCATTGATCACATGAAATGATAATGTGCTTGTCCTCTAAGAAGTTCTGAGC
>1867
CGGTGGATCACTCGGCTCGTGCGTCGCTGAAGAACGCAGCTAGCTGCGAGAATTAATGTGAATTGCAGGACACATTGATCATCGACACTTCGAACGCACTTGCGGCCCCGGGTTCCTCCCGGGGCTACGCCTGTCTGAGCGTCGCTTGGAA
>1868
CTGGTTTCTCTTCAGATCGTATAAATCTTTCGCCTTTTACTAAAGATTTCCGTGGAGAGGAACAATTCTGAGTCTTTACCCAATTTTTTGAGGCCTCGTTTTGAACGAGGCT
>1869
GCATTGGTGGTTCAGTGGTAGAATTCTCGCCTGCCACGCGGGAGGCCCGGGTTCGTTTCCCGGCCAATGCACCA
>1870
CTGCGGTGATGACATCCCAAATAAAGCACGTGTTAGACTGCTGACGCGGGTGATGCGAACTGGAGTCTGAG
>1871
ATCGATGATGAGTATGCGTGGGGCATCTGAATACCATTTTGATTAAACCCAGTTTGTAACTCTGAG
>1872
ATCGCGCCTGTGAATAGCCACTGTACTCCAGCCTGGGCAACATAGCGAGACCCCGTCTCTT
>1873
TGCGACCTCAGATCAGACGTGGCGACCCGCTGAATTTAAGCATATTAGTCAGCGGAGGAAAAGAAACTAACCAGGATTCCCTCAGTAACGGCGAGTGAACAGGGAAGAGCCCAGCGCCGAATCCCCGCCCCGCGGTGGGGCGCTGGAATTC
>1874
ATCAATGATGATGTCTGGTCATCATCAATATGAATCATATACAATGAAAGCATGTCTGGAACTCTGAGG
>1875
TTCAGTGATGAGACCCTGGAATGAGCGCTGGGCACAGC
>1876
ATTGATCATCGACACTTCGAACGCACTTGCGGCCCCGGGTTCTTCCCGGGGCTACGCCTGTCTGAGCGTCGCT
>1877
GGTCAATGATGTGTTGGCATGTATTACCTGAGTTTATGGTGATGTGTAATAACACTTAAGCTCTAGAATTACGCTGAGACCA
>1878
CTTAGCGGTGGATCACTCGGCTCGTGCGTCGATGAAGAACGCAGCTAGCTGCGAGAATTAATGTGAATTGCAGGACACA
>1879
CCACAATGATGAGAGTTTATTTGCTACTCTTGACTGAGAGGATGACGAGAATTCTTACCACCATTATTCTAACTGAGG
>1880
GTTCAGTGATGAGACCCTGGAATGAGCGCTGGGCACAGC
>1881
ACATTGATCATCGACACTTCGAACGCACTTGCGGCCCCGGGTTCCTCCCGGGGCTACGCCTGTCTGAGTGTCGCT
>1882
CCACAATGATGAGAGTTTATTTGCTACTCTTGACTGTGAGGATGACGAGAATTCTTACCACCATTATTCTAACTGAGGA
>1883
GTAGGGCGGAGGGAAGCTCATCAGTGGGGCTACGAGCTGAGTGCGCTTAGTCACTCTATC
>1884
AAGCAGGATCTAATTACAACGTAGCTGAGAAGTGCTGCATTGTCTTTGCCCCCTGCTCAAAATAAGACTGTTTCCTTTCAAGTCCTGTCTGCCATGCCGCTGTAGCACCCAGGGATGCGTGGTTTCATACAC
>1885
TTGTAATGATGTTGAGCAAATGTCTGACCTGAAATTAACATGTTGACAAGTCTAACTCTGAAG
>1886
GTACGACTCTTAGCGGTGGATCACTCGGCTCGTGCGTCGATGAAGAACGCAGCTAGCTGCGAGAATTAATGTGAATTGCAGGACACATTGATCATCGACACTTCGAACGCACTTGCGGCCCCGGGTTC
>1887
GTCGATGATGACACCCTCACATGCATTCCTTGGAAAATCTGAACAAAATGAGTGAGAACTCACTACCGTCTCCTCATCGAAACTGAGG
>1888
GACTCTTAGCGGTGGATCACTCGGCTCGTGCGTCGATGAAGAACGCAGCTAGCTGCGAGAATTAATGTGAATTGCAGGACACATTGATCATCGACACTTCGAACGCACTTGCGGCCCCGGGG
>1889
AGTGCGGTAACGCGACCGATCCCGGAGAAGCCGGCGGGAGCCCCGGGGAGAGTTCTCTTTTCTTTGTGAAGGGCAGGGCGCCCTGGAATGGGTTCGCCCCGAGAGAGGGGCCCGCGC
>1890
CGCGACCTCAGATCAGACGTGGCGACCCGCTGAATTTAAGCATATTAGTCAGCGGAGGAAAAGAAACTAACCAGGATTCCCTCAGTAACGGCGAGTGAACAGGGAAGAGCCCAGCGCCGAATCCCCGCCCCGCTGGAATTCTCGGGGGCC
>1891
CATTGATCATCGACACTTCGAACGCACTTGCGGCCC
>1892
ACGCAGCTAGCTGCGAGAATTAATGTGAATTGCAGGACACATTGATCATCGACACTTCGAACGCACTTGCGGCCCCGGGTTCCTCCCGGGGCTACGCCTGTCTGAGCGTCGCT
>1893
CCCCTGTGATGAGTTGCCATGCTAATTCTGAGACACCAGGTAGGGGATTTTTCCCTGCATTGGGTGTTACTGAGATAAATTCTACTTCTCTTAAATCAACCTGAGGGGC
>1894
TCCACGGATCGATGTGGTGTGGTCGTGTTCTCCCGGGCCGAGCCGAAACCGTGCCGGACGAGA
>1895
CGGCGGATCACTCGGCTCGTGCGTCGATGAAGAACGCAGCTAGCTGCGAGAATTAATGTGAATTGCAGGACACATTGATCATCGACACTTCGAACGCACTTGCGGCCCCGGGTTCCTCCCGGGGCTACGCCTGTCTGAGCGTCGCTTGGAA
>1896
TGACTCTTAGCGGTGGATCACTCGGCTCGTGCGTCGATGAAGAACGCAGCTAGCTGCGAGAATTAATGTGAATTGCAGGACA
>1897
TTCTTGTGATGAAAACTCTGTCCAGTTCTGCTACTGAAGGGAGAGAGATGAAAGCCTTTAGTGCTGAGGAAA
>1898
AATAATGATGAACTTTTTCCCCGACAGATCGACCATGTTGATCTAACTTCTCTAAGCCAGTTTCTGTCTGATA
>1899
CGCGACCTCAGATCAGACGTGGCGACACGCTGAATTTAAGCATATTAGTCAGCGGAGGAAAAGAAACTAACCAGGATTCCCTCAGTAACGGCGAGTGAACAGGGAAGAGCCCAGCGCCGAATCCCCGCCCCGCGGTGGAATTCTCGGGTGC
>1900
CACAATGATGAGAGTTTATTTGCTACTCTTGACTGTGAGGATGACGAGAATTCTTACCACCATTATTCTAACTGAGGA
>1901
AGCAGTGATGAAATTCCACTCCGTTGGTCCGTGTTTCTGAACAGCATGATTTCCCTGGATGTTCT
>1902
AAAGCAGGATTTAGACTACAATATAGCTGCTAAGTGCTGTGTTGTCGTTCCCCCTGCTAAAAATAAAGTTGTTTCTTTACTATACCTGTCTGCTATGCTCCAGTAGCAGCCAGGGACGCTTGGTCTCATACATG
>1903
AATAATGATGAACTTTTTTCCCCGACAGATCGACCATGTTGATCTAATTTCTCTAAGCCAGTTTCTGTCTGATA
>1904
GTTTATGATGACATAGGACCTTGTCTGAACATGATGATTTCAAAATTGAGCTTAAAAGGACACTCTGAAA
>1905
TGTTATGATGATGGGCAAATTGTTCAACTGCTCTGAATGGGCTGAGTGAAAACAGCCTTTCTGAA
>1906
CCAAATGATGCTTATTTGATACTGGAGCACTTTAGTGCCAGGACGACTCTTAATCTATCACCCATGACTGATG
>1907
CAGGACACATTGATCATCGACACTTCGAACGCACTTGCGGCCCCGGGTTCCTCCCGGGGCTACGCCTGTCTGAGCGTCGCT
>1908
CATTGATCATCGACACTTCGAACGCACTTGCGGCCCCGGGTTCTTCCCGGGGCTACGCCTGTCTGAGCGTCGCT
>1909
CGCGACCTCAGATCAGACGTGGCGACCCGCTGAATTTAAGCATATTAGTCAGCGGAGGAAAAGAAACTAACCAGGATTCCCTCAGTAACGGCGAGTGAACAGGGAAGAGCCCAGCGCCGAATCCCCGCCCCGCGGAATGGAATTCTCGGG
>1910
GTAGGGCGGAGGGAAGCTCATCAGTGGGGCTACGAGCTGAGTGCGCTTAGTCACTCTATCCGGTGTCCCTTGGGAAGGTCTGAGACTAGGGCC
>1911
TTGTCCTGGCCTGTGGTTTTTCTGCTACCCTGTGCTCAGTTCTCAGGGGACTCCGGCAGGACGCACAGCAAGCTCCCTCTCAGTTTAGGAGGGCCGTCCTGAGAATAGGGCTGGCTCTTAAAGGCACGAGAGGACAGTTTGGAATTCTCGG
>1912
TCCACGGATCGATGTGGTGTGGTCGTGTTCTCCCGGGCCGAGCCGAAACCGTGCCGGACGAGG
>1913
TACGGGGATGATTTCAAATTGAACTCTCTCTTTCTGATGGATTAGTGGAGAAAACAAAAACTCTGAGT
>1914
CGCGACCTCAGATCAGACGTGGCGACCCGCTGAATTTAAGCATATTAGTCAGCGGAGGAAAAGAAACTAACCAGGATTCCCTCAGTAACGGCGAGTGAAAAGGGAAGAGCCCAGCGCCGAATCCCCGCCCCGCGGTGGAATTCTCGGGTGC
>1915
ATTGATCATCGACACTTCGAACGCACTTGCGGCCCCGGGTTC
>1916
TCGTACGACTCTTAGCGGTGGATCACTCGGCTCGTGCGTCGATGAAGAACGCAGCTAGCTGCGAGAATTAATGTGAATTGCAGGACACATTGATCATCGACACTTCGAACGCACTTGCGGCCCCGGGG
>1917
TCACAATGATGAATGGTCCAAAACATTCGCGGTTTCCACCAGAACCCTAGATGTTGGCAATTCCTTCCTTGGATGTCTGAGTGACC
>1918
AACTATGCCTGGGCAGGGCGAAGCCAGAGGAAACTCTGGTGGAGGTCCGTAGCGGTCCTGACGTGCAAATCGGTCGTCCGACCTGGGTATAGGGGCGAAAGACT
>1919
ACATTGATCATCGACACTTCGAACGCGCTTGCGGCCCCGGGTTCCTCCCGGGGCTACGCCTGTCTGAGCGTCGCT
>1920
CTTAGAGGGACAAGTGGCGTTCAGCCACCCGAGATTGAGCAATAACAGGTCTGTGATGCCCTTAGATGTCCGGGGCTGCACGCGCGCTACACTGACTGGCTCAGCGTGTGCCTACCCTACGCCGGCAGGCGCGGGTAACTGGAATTCTCGG
>1921
ATCGATGATGACTCCCCCAAATGCATTCCTTGGAAATCTGAACAAAATGAGTGAGCCATCCGTACCGTCTCCTCATCGGAACTGAGGT
>1922
ATTGATCATCGACACTTCGAACGCACTTGCGGCCCCGG
>1923
AGCAGTGATGAAATTCCACTCCGTTGGTCCGTGTTTCTGAACAGCATGATTTCCCTGGATGTTCTGCTG
>1924
ATCGATGATGACCGTTGGTGGAGTATGAGTCATGGACAATGACAACTTCATTCTGGAATCTGAGGTC
>1925
CTACATGATGAATAAAATCAAATCACCATCTTTCGGCTGAGCTCGTGATGGATTTCCCTTTTTCTGACA
>1926
TTGCAATGATGTCGTAATTTGCGTCTGACTCTGTTCTCAGCGACAGTTGCCTGCTGTCAGTGGCTGGTTCAGAAGGGTGACGAAAATTC
>1927
GTAAATGATGAACTCACTTTTTTCCCCATCAGATCGACCATGTTGATGTCTTTGAATACTTACCAGTTAATTCTGATA
>1928
CCAAATGATGCTTATTTGATACTGGAGCACTTTAGTGCCAGGACGACTCTTAATCTATCACCCATGACTGATGG
>1929
TGCGATGATGTGAATTTCTTACTGAATTAAACCCTGAAGTGCAAACACATGAGCTTTTTAACCCTGAGCA
>1930
CGGTGGATCACTCGGCTCGTGCGTCGATGAAGAACGCAGCTAGCTGCGAGAATTAATGTGAATTGCAGGACACATTGATCATCGACACTTCGAACGCACTTGCGGCCCCGGGTTCCTCC
>1931
AGTAGTGGGATCGCGCCTGTGAATAGCCACTGTACTCCAGCCTGGGCAACATAGCGAGACCCTGTCTCTTA
>1932
CTGGTTTCTCTTCAGATCGTATAAATCTTTCGCCTTTTACTAAAGATTTCCGTGGAGAGGAACAATTCTGAGTCTTTACCCAATTTTTTGAGGCCTCGTTTTGAACGAGGCTA
>1933
GTTGATGATGACTCCAGGAGATTCTGAGTGTCTCGCTGACGCCATCACCGCAGCGCGCTGACC
>1934
CGGTGGATCACTCGGCTCGGGCGTCGATGAAGAACGCAGCTAGCTGCGAGAATTAATGTGAATTGCAGGACACATTGATCATCGACACTTCGAACGCACTTGCGGCCCCGGGTTCCTCCCGGGGCTACGCCTGTCTGAGCGTCGCTTGGAA
>1935
GAGCCAGTGATGTTTCCATTCAAAATGTCTGAACCTGTCTGAAGCATCCCTGTGATGCAAACTGTGTGGTGCTGAGGCTC
>1936
CTTAATGATGATTATCTTTTTGATTGCTTAAAGCAACGTGAAAATGACATTTCACCGGCTCTGAGAGAA
>1937
ATAGGTTTGGTCCCAGCCTTCCTGTTAACTCTCAACAGACTTACACATGCAAGCATCCACGCCCCGGTGAGTAACGCCCTCCAAA
>1938
CTCGTACGACTCTTAGCGGTGGATCACTCGGCTCGTGCGTCGATGAAGAACGCAGCTAGCTGCGAGAATTAATGTGAATTGCAGGACACATT
>1939
GCGACCTCAGATCAGACGTGGCGACCCGCTGAATTTAAGCATATTAGTCAGCGGAGGAAAAGAAACTAACCAGGATTCCCTCAGTAACGGCGAGTGAACAGGGAAGAGCCCAGCGCCGAATCCCCGCCCCGCGGTGGGGCGCTGGAATTC
>1940
GGGGCACCTGGTGCTAAACCATTCGTAGACGACCTGCTTCTGGGTCGGGGTTTCGTACGTAGCAGAGCAGCTCCCTCGCTGCGATCTATTGAAAGTCAGCCCTCGACACAAGGGTTTG
>1941
CAGTAGTGGGATCGCGCCTGTGAATAGCCACTGTACTCCAGCCTGGGCAACATAGCGAGACCCTGTCTCTA
>1942
CGCGACCTCAGATCAGACGTGGCGACCCGCTGAATTTAAGCATATTAGTCAGCGGAGGAAAAGAAACTAACCAGGATTCCCTCAGTAACGGCGAGTGAACAGGGAAGAGCCCAGCGC
>1943
CTCAGTGATGAAAACTTTGTCCAGTTCTGCTACTGATTTTCAAAGTGATGATAAAGTATATCTGAGG
>1944
ACATTGATCATCGACACTTCGAACGCACTTGCGGCCCCGG
>1945
GGTCAATGATGTGTTGGCATGTATTATCTGAGTTTATGGTGATGTGTAATAACACTTAAGCTCTAGAATTACGCTGAGACCT
>1946
ACGGGGATGATTTCAAAAATTGAACTCTCTCTTTCTGATGGATTAGTGGAGAAAACAAAAACTCTGAGT
>1947
CGCACTTGCGGCCCCGGGTTCCTCCCGGGGCTACGCCTGTCTGAGCGTCGCT
>1948
CACGGCCCTGGCTGAAGACCTGCAGTTACACTATAGCTGTTGGTTTCAAACAGAGGCCCAGAGCACTGTCTTCCTGTGTGATCTGTTGGTTGTTCTGGAACCTCAGCAGGGAATGGCTATTTCATTTGGAAGAAACAACCTGGAATTCTCG
>1949
TAAACCATTCGTAGACGACCTGCTTCTGGGTCGGGGTTTCGTACGTAGCAGAGCAGCTCCCTCGCTGCGATCTATTGAAAGTCAGCCCTCGACACAAG
>1950
CATTGATCATCGACACTTCGAACGCACTTGCGGCCCCGGGTTCCTCCCGGGGCTACGCCT
>1951
CGACTCTTAGCGGTGGATCACTCGGCTCGTGCGTCGATGAAGAACGCAGCTAGCTGCGAGAATTAATGTGAATTGCAGGACACATTGATCATCGACACTTCGAACGCACTTGCGGCCCCGG
>1952
TCACAATGATGAATGGTCCAAAACATTCGCGGTTTCCACCAGAACCCTAGATGTTGGCAATTCCTTCCTTGGATGTCTGAGTGG
>1953
AGTTGGTCCGAAAGCTGTGGGTTATCATATTTGTCTCCCCCACAACCCCACAACCATGTTTGACTGACTGT
>1954
CGCGACCTCAGATCAGACGTGGCGACCCGCTGAATTTAAGCATATTAGTCAGCGGAGGAAAAGAAACTAACCAGGATTCCCTCAGTAACGGCGAGTGAACAGGGAAGAGC
>1955
GCCTCTGATGAAGCCTGTGTTGGTAGGGACATCTGAGAGTGTTGATGAATGCCAACGGCTCTGATGGCGG
>1956
CATTGATCATCGACACTTCGAACGCACTTGCGGCCCCGGGTTCCTCCCGG
>1957
AACAATTCTGAGTCTTTACCCAATTTTTTGAGGCCTCGTTTTGAACGAGGCTA
>1958
GCTGAGGATGATTTAAAGTTATCCCTGTCTGAAAAGACTTCTTTTGTGAGGAAATCTAACTTGCTGAGGCT
>1959
ACGACTCTTAGCGGTGGATCACTCGGCTCGTGCGTCGATGAAGAACGCAGCTAGCTGCGAGAATTAATGTGAATTGCAGGACT
>1960
TTGCTGTGATGACTAACTTAGGACACCTTTGGAATAACCGTGAAAGGAAGCTATTCTGAGCAAC
>1961
TGCTGTGATGACTAACTTAGGACACCTTTGGAATAACCATGAAAGGAAGCTATTCTGAGCA
>1962
GACCAATGATGATGACTGGTGGTTTGAATCACAGATGATAAATAATATGTGCCTGAAACTCTGAGGTA
>1963
CGTAGACGACCTGCTTCTGGGTCGGGGTTTCGTACGTAGCAGAGCAGCTCCCTCGCTGCGATCTATTGAAAGTCAGCCCTCGACACAAGGGTTTGT
>1964
CTTGTCCTGGCCTGTGGTTTTTCTGCTCCCCTGTGCTCAGTTCTCAGGGGACTCCGGCAGGACGCACAGCAAGCTTCCTCTCAGTTTAGGAGGGCCGTCCTGAGAATAGGGCTGGCTCTTAAAGGCACGAGAGGACAGTTTGGAATTCTCG
>1965
ATGTTATGATGATGGGCAAATTGTTCAACTGCTCTGAATGGGCTGAGTGAAAACAGCCTTTCTGAACAT
>1966
GCAAATGATGTGTTTGTTAGTGACCAAAGCCTGACTTAAGTGATTAGTCTTAACTGACTGAC
>1967
TTTGAATGATGACTTAAGTTGTCGGATACCCCTTCACTCCTTCTATGAGTGAAATCTCATAGTCTGACAAAA
>1968
AAAATACAAGGATCTGATCTTCTGAAGAAAATATATTTCTTTTTATTCATAGCTTTTATGATAGCAATGTCAGCAGTGCCT
>1969
GATCGATGATGACACCCTCACATGCATTCCTTGGAAAATCTGAACAAAATGAGTGAGAACTCACTACCGTCTCCTCATCGAAACTGAGGTCTT
>1970
CCATATGATGTTTCCATTTTGAAAAGTGAGCGCTTTGCGCAGTGACGACCGTAAATCTATCACCCTTGACTGAT
>1971
GCAGGGTCGGGCCCGGTTAGTACTTGGATGGGAGACCGCCTGGGAATACCGGGTGCTGTAGGCTT
>1972
GACTCTTAGCGGTGGATCACTCGGCTCGTGCGTCGATGAAGAACGCAGCTAGCTGCGAGAATTAATGTGAATTGCA
>1973
TCCCTGTGTCTAGTGGTTAGGATTCGGCGCTCTCACCGCCGCGGCCCGGGTTCGTTTCCCGGTCAGGGAACCA
>1974
AGTGATGAAATTCCACTCCGTTGGTCCGTGTTTCTGAACAGCATGATTTCCCTGGATGTTCTGATG
>1975
GACAATGATGCTTTATTTCCAAGCACATATCTGAGTTGTATGTGTAGAGGCACGAAAACTGAGTC
>1976
CGCGACCTCAGATCAGACGTGGCGACCCGCTGAATTTAAGCATATTAGTCAGCGGAGGAAAAGAAACTAACCAGGATTCCCTCAGTAACGGCGAGTGAACAGGGAAGAGCCCAGCGCCGAATCCCCGCCCCGCGTGAATTCTCGGGTGCCA
>1977
ATAGGTTTGGTCCCAGCCTTCCTGTTAACTCTCAACAGACTTACACATGCAAGCATCCACGCCCCGGTGAGTAAC
>1978
AATAATGATGAACTTTTTTCCCCGACAGATCGACCATGTTGATCTAACTTCTCTAAGCCAGTTTCTGTCTGATATGAGGTAGTAGGTTGTGTGGTTT
>1979
ATAGGTTTGGTCCCAGCCTTCCTGTTAACTCTCAACAGACTTACACATGCAAGCATCCACGCCCCGGTGAGTAACGCCCTCCAAATCAA
>1980
GGCTGGTCCGAAGGTAGTGAGTTATCTCAATTGATTGTTCACAGTCAGTTACAGATCGAACTCCTCGTTCTACTCTTCCCCCCTTCTCACTACTGCACTTGACTAGTCT
>1981
AACCATTCGTAGACGACCTGCTTCTGGGTCGGGGTTTCGTACGTAGCAGAGCAGCTCCCTCGCTGCGATCTATTGAAAGTCAGCCCTCGACACAAGGGTT
>1982
TGCGGTGATGACATCCCAAATAAAGCACGTGTTAGACTGCTGAC
>1983
AACAATGATGTCATAATTTCCAAGCACATATCTGACAGTTCTGTGTAGAATTCAACCACTGAG
>1984
CAGGACGGTGGCCATGGAAGTCGGAATCCGCTAAGGAGTGTGTAACAACTCACCTGC
>1985
ATTGATCATCGACACTTCGAACGCACTTGCGGCCCCGGGTTCCTCCCGGGGCTACGCCTGTCTGAGC
>1986
TGCGGTGATGACATCCCAAATAAAGCACGTGTTAGACTGCTGACGCGGGGGATGCGAACTGGAGTCTGAGT
>1987
CCTACTTGGATAACTGTGGTAATTCTAGAGCTAATACATGCCGACGGGCGCTGACCCCCTTCGCGGGGGGGATGCGTGCATTTATCAGATCAAAACCAACCC
>1988
CTCGGCCGATCGAAAGGGAGTCGGGTTCAGATCCCCGAATCCGGAGTG
>1989
CTACATGATGAATAAAATCAAATCACCATCTTTCGGCTGAGCTC
>1990
CTCCTACTTGGATAACTGTGGTAATTCTAGAGCTAATACATGCCGACGGGCGCTGACCCCCTTCGCGGGGGGGATGCGTGCATTTATCAGA
>1991
CATTGATCATCGACACTTCGAACGCACTTGCGGCCCCGGGTTCCTCCCGGGGCTACGCCTGTCTGAGCG
>1992
TGCTGATCAGTAGTGGGATCGCGCCTGTGAATAGCCACTGTACTCCAGCCTGGGCAACATAGCGAGACCCTGTCTCTA
>1993
ATTTATGATGAGACATAAGCTTGACTGACACTAATGACGAGTTTGTGTAATTAAGCAGGATTACTCTGAGA
>1994
TGGCAATGATGCATGAATTTCTTCTCCTGGAATCACTGTGGAGAGTAAAATCCGAGCTTTTTAACCCTGAGTC
>1995
CACCGCACGTTCGTGGGGCACCTGGTGCTAAACCATTCGTAGACGACCTGCTTCTGGGTCGGGGTTTCGTACGTAGCAGAGCAGCTCCCTCGCTGCGATCTATTGAAAGTCAGCCCTCGACACAA
>1996
ATCGATGATGACACCCTCACATGCATTCCTTGGAAAATCTGAACAAAATGAGTGAGAACTCACTACCGTCTCCTCATCGAAACTGAGGTTGAGGTAGTAGTTTGTACAGTT
>1997
AGCAGTGATGAAATTTCACTCCGTTGGTCCGTGTTTCTGAACAGCATGATTTCCCTGGATGTTCTGATG
>1998
GCAGCTGATGACTTGACTTTTTTTCCCCATCAGATCGACCCTGTTGATCCAACTGAACTATTAGCCAGTTTTGTCTGATGC
>1999
TCTTCAGATCGTATAAATCTTTCGCCTTTTACTAAAGATTTCCGTGGAGAGGAACAATTCTGAGTCTTTACCCAATTTTTTGAGGCCTCGTTTTGAACGAGGCTA
>2000
GCTGAGGATGATTTAAAGTTATCCCTGTCTGAAAAGACTTCTTTTGTGAGGAAATCTAACTTGCTGAGG
>2001
CGCGACCTCAGATCAGACGTGGCGACCCGCTGAATTTAAGCATATTAGTCAGCGGAGGAAAAGAAACTAACCAGGATTCCCTCAGTAACGGCGAGTGAACAGGGAAGAGCCCAGCGCCGAATCCCCGCCCCGTGGTGGGGCGCTGGAATTC
>2002
TTCAAGTAATTCAGGATAGGTTGTAAATGATGAACTCACTTTTTTCCCCATCAGATCGACCATGTTGATGTCTTTGAATACTTGCCAGTTAATTCTGATA
>2003
CTCTTAGCGGTGGATCACTCGGCTCGTGCGTCGATGAAGAACGCAGCTAGCTGCGAGAATTAATGTGAATTGCAGGAC
>2004
TAGTGGGATCGCGCCTGTGAATAGCCACTGTACTCCAGCCTGGGCAACATAGCGAGACCCCGTCTCTA
>2005
ATTGATCATCGACACTTCGAACGCACTTGCGGCCCCGGGTTCCTCCCGGGGCTACGCCTGTCTGAGTGTCGCT
>2006
GGTTAATTCCGATAACGAACGAGACTCTGGCATGCTAACTAGTTACGCGACCCCT
>2007
TGGTGCTAAACCATTCGTAGACGACCTGCTTCTGGGTCGGGGTTTCGTACGTAGCAGAGCAGCTCCCTCGCTGCGATCTATTGAAAGTCAGCCCTCGACACAAGGGTTTGT
>2008
CTGAAATGATGATTCTTTAAATTTCATGTCTCTTCTCTGACATTTTTCTCTGGAGATAGTTTTTGCCTTATTAATCTGATCAGGA
>2009
GACTCTTAGCGGTGGATCACTCGGCTCGTGCGTCGATGAAGAACGCAGCTAGCTGCGA
>2010
CGGTGGATCACTCGGCTCGTGCGTCGATGAAGAACGCAGCTAGCTGCGAGAATTAATGTGAATTGCAGGACACATTGATCATCGACACTTCGAACGCACTTGCGGCCCCGGGTTCCTCCCAGGGCTACGCCTGTCTGAGCGTCGCTTGGAA
>2011
GACTCTTAGCGGTGGATCACTCGGCTCGTGCGTCGATGAAGAACGCAGCT
>2012
CGGTGGATCACTCGGCTCGTGCGTCGATGAAGAACGCAGCTAGCTGCGAGAATTAATGTGAATTGCAGGACACATTGATCATCGACACTTCGAACGCACTTGCGGCCCCGGGTTCCTCCC
>2013
TAGTACTTGGATGGGAGACCGCCTGGGAATACCGGGTGCTGTAGGCTT
>2014
CGTGGGGCACCTGGTGCTAAACCATTCGTAGACGACCTGCTTCTGGGTCGGGGTTTCGTACGTAGCAGAGCAGCTCCCTCGCTGCGATCTATTGAAAGTCAGCCCTCGACACAAGGGTTTGT
>2015
AGGAATGATGATTTCTCAGACTAGAGTCTCTGATACTGGTTTTGATGTCAAAATTGATTTCTGACT
>2016
CACCGCACGTTCGTGGGGCACCTGGTGCTAAACCATTCGTAGACGACCTGCTTCTGGGTCGGGGTTTCGTACGTAGCAGAGCAGCTCCCTCGCTGCGATCTATTGAAAGTCAGCCCTCGACACAAGGGTTTG
>2017
CTCCATGATGAATGTAAAATGACAAGCATATGCCTGAACTCAAAAATGATGTCATCTTACTACTGAG
>2018
ATTTATGATGAGACATAAGCTTGACTGAAACTAATGACGAGTTTGTGTATTTAAGCAGGATTACTCTGAGA
>2019
GTTGATCATCGACACTTCGAACGCACTTGCGGCCCCGGGTTCCTCCCGGGGCTACGCCTGTCTGAGCGTCGCT
>2020
CCATATGATGTTTCCATTTTGAAAAGTGAGCGCTTTGCGCAGTGACGACCGTAAATCTATCACCCTTGACTGATGG
>2021
GACCAATGATGATGACTGGTGGTTTGAATCACAGATGATAAATAATATGTGCCTGAAACTCTGAG
>2022
ACATTGCTCATCGACACTTCGAACGCACTTGCGGCCCCGGGTTCCTCCCGGGGCTACGCCTGTCTGAGCGTCGCA
>2023
TTGTCCTGGCCTGTGGTTTTTCTGCTCCCCTGTGCTCAGTTCTCAGGG
>2024
CATTGATCATCGACACTTCGAACGCACTTGCGGCCCCGGGGTCCTCCCGGGGCTACGCCTGTCTGAGCGTCGCT
>2025
TGGGGCACCTGGTGCTAAACCATTCGTAGACGACCTGCTTCTGGGTCGGGGTTTCGTACGTAGCAGAGCAGCTCCCTCGCTGCGATCTATTGAAAGTCAGCCCTCGACACAAGGGTTTGT
>2026
TGTAAATGATGAACTCACTTTTTTCCCCATCAGATCGACCATGTTGATGTCTTTGAATACTTGCCAGTTAATTCTGATAA
>2027
TTCCCATTTGACTACCACATTATCTCCTGATAGATTTTAGTGGCTATGCTTATGGGATAGATGAGAACTGCCGTGATCTGAAGAGGGAGGGTTTGCTCATGTCCTCCTCCTATATGAAACGGCTGAACAGAG
>2028
TGCAATGATGTCGTAATTTGCGTCTGACTCTGTTCTCAGCGACAGTTGCCTGCTGTCAGTGGCTGGTTCAGAAGGGTGACGAAAATTCTTACTGAGCA
>2029
CGACTCTTAGCGGAGGATCACTCGGCTCGTGCGTCGATGAAGAACGCAGCTAGCTGCGAGAATTAATGTGAATTGCAGGACACA
>2030
GCGGGATGAATTATTAATACAGACTAGAGTTTCTGATGTGTCTGTGACGCCACTGCTTGGAACTGAC
>2031
GCCTCTGATGAAGCCTGTGTTGGTAGGGACATCTGAGAGTGTTGATGAATGCCAACGGCTCTGAT
>2032
TGCCTCTGATGAAGCCTGTGTTGGTAGGGACATCTGAGAGTGTTGATGAATGCCAACGGCTCTGATGGC
>2033
CGACTCTTAGCGGTGGATCACTCGGCTCGTGCGTCGATGAAGAACGCAGCTAGCTGCGAGAATTAATGTGAATTGCAGGACACATTGATCATCGACACTTCGAACGCACTTGCGGCCCCGGGTTCCTCCCGGGGCTACGCCTGTCTGAGTG
>2034
TGCGGTGATGACATCCCAAATAAAGCACGTGTTAGACTGCTGACGCGGGTGATGCGAACTGGAGTCTGAGTCG
>2035
ACATTGATCATCGACACTTCGAACGCACTTGCGGCCCCGGGTTCCTCCCGGGGCTACGCCTGTCTGAGCGTCGCC
>2036
TATGCCCTCTATCCCAAGACTATGGCCAGAGGGATATTAAGGTCACCAAGAATAATTTGGAGGTTGCCAAAGACTTGTTTTTGAAGTGTTTTCAAGTCTGACCGAGAACTCTGACATTT
>2037
CGACTCTTAGCGGTGGATCACTCGGCTCGTGCGTCGATGAAGAACGCAGCTAGCTGCGAGAATTAATGAGAATTGCAGGACA
>2038
GGACCAATGATGATGATCGTTTCGGGTAGAGTCCTGAACGATGAAAACATGTCTGAAACTCTGAGGTCC
>2039
TGCGACCTCAGATCAGACGTGGCGACCCGCTGAATTTAAGCATATTAGTCAGCGGAGGAAAAGAAACTAACCAGGATTCCCTCAGTAACGGCGAGTGAACAGGGAAGAGCCCAGCGCCGAATCCCCGCCCCGCG
>2040
GAGCTGTGATGACTTTGATTGCATTGATCACATGAAATGATAATGTGCTTTGTCCTCTAAGAAGTTCTGAGCT
>2041
GTAAATGATGAACTCACTTTTTTCCCCATCAGATCGCCCATGTTGATGTCTTTGAATACTTGCCAGTTAATTCTGATA
>2042
CGACTCTTAGCGGCGGATCACTCGGCTCGTGCGTCGATGAAGAACGCAGCTAGCTGCGAGAATTAATGTGAATTGCAGGACA
>2043
GATCAATGATGAAACCTATCCCGAAGCTGATAACCTGAAGAAAAGCATGTACGGATTCGGCTTCTGAGAA
>2044
TTCTATGATGATTTTATCAAAATGACTTTCGTTCTTCTGAGTTTGCTGAAGCCACATTTAGATACTGAGAAAA
>2045
TGGAGGTGATGAACTGTCTTAACCTGACCATGTAGAGTGGAGGCAAAAAACTGATTTAATGAGCCTGATCCAA
>2046
CCTTGGAAAATCTGAACAAAATGAGTGAGAACTCACTACCGTCTCCTCATCGAAACTGAGGTCT
>2047
TTTTCCCATTTGACTACCACATTATCTCCTGATAGATTTTAGTGGCTATGCTTATGGGATAGATGAGAACTGCCGTGATCTGAAGAGGGAGGGTTTGCTCATGTCCTCCTCCTATATGAAACGGCTGAACAGAG
>2048
CTCTTAGCGGTGGATCACTCGGCTCGTGCGTCGATGAAGAACGCAGCTAGCTGCGAGAATTAATGTGAATTGCAGGACACA
>2049
TGGCTCAGTTCAGCAGGAACAGGCAGCTGATGACTTGACTTTTTTCCCCATCAGATCGACCCTGTTGATCCAACTGAACTATTAGCCAGTTTTGTCTGATG
>2050
ATGATGAGAGTTTATTTGCTACTCTTGACTGTGAGGATGACGAGAATTCTTACCACCATTATTCTAACTGAGG
>2051
TCCCTGTGGTCTAGTGGTTAGGATTCGGCGCTCTCACCGCCGCGGCCCGGGTTCGTTTCCCGGTCAGGGAA
>2052
ATAGGTTTGGTCCCAGCCTTCCTGTTAACTCTCAACAGACTTACACATGCAAGCATCCACGCCCCGGTGAGTAACGCCCTCC
>2053
CGGTCCATTCTAATCCCTGCTGGTCAGCTTGTGGCCTGCCAGGCTTCGCTTGTGGACCAGAGCACTCTAGAAGCCTAACCCAGAGGAGTGAGCAGGGTTTCCGTGGGCTCATGCTGTGGCACTTCTAGACAATC
>2054
AGCAGTGATGAAATTCCACTCCGTTGGTCCGTGTTTCTGAACAGCATGATTTCCCTGGATGTTCTG
>2055
AGTCCTGTGAATTAACATATTGAATTGCAAATTCAAAGAAGCAGCTTCAAACTCTGCCGGGGCTTCCA
>2056
CACCAGTGATGAGTTCAATACCGCCCCAGTCTGATCACTATGACTGAAAGGTATTTCTGAG
>2057
GCCATATGATGTTTCCATTTTGAAAAGTGAGCGCTTTGCGCAGTGACGACCGTAAATCTATCACCCTTGACTGATGGCTG
>2058
TGCAGCTGATGACTTGATTTTTTTCCCCATCAGATCGACCCTGTTGATCCAACTGAACTATTAGCCAGTTTTGTCTGATG
>2059
TGCAGATGATGTGAAAGAATATTTGCTATCTGAGTGATGGTGAGGACGTTCCTGACCACCAAGATCGCTGAT
>2060
GGCTGGTCCGATGGTAGTGGGTTACCAGAACTTATTAACGTTAGTGTCACTAAAGTTGGTATACAACCCCCCACTGCTAAATTTGACTGGA
>2061
AGCAGTGATGAAATTCCACTCCGTTGGTCCGTGTTTCTGAACAGCATGATTTCACTGGATGTTCTGATG
>2062
GTCTACGGCCATACCACCCTGAACGCGCCCGATCTCGTCTGATCTCGGAAGCTAAGCAGGGTCGGGCCCGGTTAGTACTTGGATGGGAGACCGCCTGGGAATACCGGGTGCTGTAGGCCT
>2063
GTTGATGATGACTCCAGGGGATTCTGAGTGTCTCGCTGACGCCATCACCGCAGCGCGCTGACC
>2064
TTCCACTGATGACTTCTTATTAGTGCCACGTGTCTGGGCCACTGAGACCCCGTGATGGAACTGAGGATCTGAGG
>2065
GGGCCCGGTTAGTACTTGGATGGGAGACCGCCTGGGAATACCGGGTGCTGTAGGCT
>2066
AGGGTCGGGCCCGGTTAGTACTTGGATGGGAGACCGCCTGGGAATACCGGGTGCTGTAGGCT
>2067
GCGGTGGATCACTCGGCTCGTGCGTCGATGAAGAACGCAGCTAGCTGCGAGAATTAATGTGAATTGCAGGACACATTGATCATCGACACTTCGAACGCACTTGCGGCCCCGGGT
>2068
CCTACTTGGATAACTGTGGTAATTCTAGAGCTAATACATGCCGACGGGCGCTGACCCCCTTCGCGGGGGGGATGCGTGCATTTATCAGATCAAAACCAACCCGGT
>2069
GTCTACGGCCATACCACCCTGAACGCGCCCGATCTCGTCTGATCTCGGAAGCTAAGCAGGGTCGGGCCCGGTTAGTACTTGGATGGGAGACCGCCTGGGAATACCGGGTGCTGTAGGCTTT
>2070
CTACATGATGAATAAAATCAAATCACCATTTTTCGGCTGAGCTCGTGATGGATTTCCTTTTTTCTGACA
>2071
AGCAGTGATGAAATTCCACTCCGTTGGTCCGGGTTTCTGAACAGCATGATTTCCCTGGATGTTCTGATG
>2072
ACATGTGATGATCTCAGCCCAACTTGAACTCTCTCACTGATGACTTGATGATGTTCAAAGATCTGATA
>2073
CGACTCTTAGCGGTGGATCACTCGGCTCGTGCGTCGATGAAGAACGCAGCTAGCTGCGAGAATTAATGTGAATTGCAGGACT
>2074
CGCGACCTCAGATCAGACGTGGCGACCCGCTGAATTTAAGCATATTAGTCAGCGGAGGAAAAGAAACTAACCAGGATTCCCTCAGTAACGGCGAGTGAACAGGGAAGAGCCCAGCGCCGAATCCCCGCCCCGCGGTGGGGCGCGGGAATTC
>2075
AGTGCGGTAACGCGACCGATCCCGGAGAAGCCGGCGGGAGCCCCGGGGAGAGTTCTCTTTTCTTTGTGAAGGGCAGGGCGCCCTGGAATGGGTTCGCCCCGAGAGAGGGGCCCGCGCC
>2076
TCTCAGTGATGCGATTCCAATAGATCCTTCTGACCCTCCACTGTGGACTCAATAGCAGGGAGATGAAGAGGAACGTGACTGAGAGA
>2077
GTTGATGATGACTCCAGGCGATTCTGAGTGTCTCGCTGACGCCATCACCGCAGCGCGCTGACC
>2078
CTCCACGGATCGATGTGGTGTGGTCGTGTTCTCCCGGGCCGAGCCGAAACCGTGCCGGACGA
>2079
GGAGGTGATGAACTGTCTTAACCTGACCATGTAGAGTGGAGGCAAAAAACTGATTTAATGAGCCTGATCC
>2080
AGGAGTGATGACACTAAAAGGCCGAATTGCAGTGTGCCTCTTGGCAGTTGGCTCTCTGTGGGTGCACGATGACAAAACCTCCTGAAGCGAACCTCTGGTCTGACC
>2081
TGAGGTAGTAGGTTGTGTGGGGTCAGTGATGAGCAAAAATCACCATCTTTCGTTTGAGTCTCACGACCATGAGATCAACCCCATGCACCGCTCTGAGACCT
>2082
CGCGACCTCAGATCAGACGTGGCGACCCGCTGAATTTAAGCATATTAGTCAGCGGAGGAAAAGAAACTAACCAGGATTCCCTCAGTAACGGCGAGTGAACAGGGAAGAGCCCAGCGCCG
>2083
GTAAATGATGAACTCACTTTTTTCCCCATCAGATCGACCATGTTGATGTCTTTGAATAATTGCCAGTTAATTCTGATA
>2084
ACTCTTAGCGGTGGATCACTCGGCTCGTGCGTCGATGAAGAACGCAGCTAGCTGCGAGAATTAATGTGAATTGCAGGACACATTGATCATCGACACTTCGAACGCACTTGCGGCCCCGGGTTCCTCCCGGGGCTACGCCTGTCTGAGCGT
>2085
TTGGCCCTCAGCCACACTCTGAGGCTGCTGCCCTCAGGGTTCTGGCTTTGCACAAAGGGGGCCGAGATCATGGCTTGTTCTTGGGTGGGCTGGGCCCAGGGCTCTAGGCAGAGCCGTCCTCTGCGCCAGCTTGAGTCCACCTACATATGGA
>2086
ATTGATCATCGACACTTCGAACGCACTTGCGGCCCCGGGTTCCTCCCGGGGCTACGCCTGTCTGAGCG
>2087
CACAATGATGAGAGTTTATTTGCTACTCTTGACTGTGAGGATGACGAGA
>2088
GTCGATGATGGTTTTACCTACATGTCTGAACCTGTCTGATGAACCTCAGTGATGTCATCTCTGTATGGTTCTGAG
>2089
CATTGATCATCGACACTTCGAACGCACTTGCGGCCCCGGGTTCCTCCCGGGGCTACGCCTGTCTGAGTGTCGCT
>2090
CACATTGATCATCGACACTTCGAACGCACTTGCGGCCCCGGGTTCCTCCCAGGGCTACGCCTGTCTGAGCGTCGCT
>2091
TACAATGATGGCAGTATTTTTCGTCAACAGCAGTTCACCTAGTGAGTGTTGATACTTTGGGTCTGAGTA
>2092
GGGAAGTGATGATACTTGACTCCTGACAGTGCTCTGATTTCTCACTGTATTCGTACTGGCTGATCCC
>2093
TTAATTCCGATAACGAACGAGACTCTGGCATGCTAACTAGTTACGCGACCCCCGAGCGGTCGGCGTC
>2094
CATTGATCATCGACACTTCGAACGCACTTGCGGCCCCGGGTTC
>2095
ATTGATCATCGACACTTCGAACGCACTTGCGGCCCCGGGTTCCTCCCGGGGCTACGCCTGTCTGAGAGTCGCT
>2096
AGCAGTGATGAAATTCCACTCCGTTGGTCAGTGTTTCTGAACAGCATGATTTCCCTGGATGTTCTGATG
>2097
ACTATCTAGAGGAAGTAAAAGTCGTAACAAGGTTTCCGTAGGTGAACCTGCGGAAGGATCATTA
>2098
CGCGACCTCAGATCAGACGTGGCGACCCGCTGAATTTAAGCATATTAGTCAGCGGAGGAAAAGAAACTAACCAGGATTCCCTCAGTAACGGCGAGTGAACAGGGAAGAGCCCAGCGCCGAATCCCCGCCCCGCGGTTGGAATTCTC
>2099
ATCGATGATGACTCCCCCAAATGCATTCCTTGGAAATCTGAACAAAATGAGTGAGCCATCCGTACCGTCTCCTCATCGGAACTGAGGTC
>2100
CAGTGCGGTAACGCGACCGATCCCGGAGAAGCCGGCGGGAGCCCCGGGGAGAGTTCTCTTTTCTTTGTGAAGGGCAGGGCGCCCTGGAATGGGTTCGCCCCGAGAGAGGGGCCCGCGCT
>2101
CGCGACCTCAGATCAGACGTGGCGACCCGCTGAATTTAAGCATATTAGTCAGCGGAGGAAAAGAAACTAACCAGGATTCCCTCAGTAACGGCGAGTGAACAGGGAAGAGCCCAGCGCCGAATCCCCGCCCCGCGGTGGAATTCTCGGGAGC
>2102
CTCCACGGATCGATGTGGTGTGGTCGTGTTCTCCCGGGCCGAGCCGAAACCGTGCCGGACGAG
>2103
CTGGAATGATGAAAAAGTATCCTTAGGTGTGGTTGTGGCCGTCTTGGTCACCTATGTGCCACTTGCCAATGTTAGGGCTTGTCATAGTTACACTGACTG
>2104
GTTCAATGATGATTTTTATTTGTATGCCTGATTTCCTTTCGGATAGTGAAGGCATCTTTAGTCACTACCTCTTCTGAGACA
>2105
GACTCTTAGCGGTGGATCACTCGGCTCGTGCGTCGATGAAGAACGCAGCTAGCTGCGAGAATTAATGAGAATTGCAGGACACA
>2106
TTGTCCTGGCCTGTGGTTTTTCTGCTCCCCTGTGCTCAGTTCTCAGGGGACTCCGGCAGGACGCACAGCAAGCTCCCTCTCAGTTTAGGAG
>2107
CACAATGATGAGAGTTTATTTGTTACTCTTGACTGTGAGGATGACGAGAATTCTTACCACCATTATTCTAACTGAGG
>2108
CGCGACCTCAGATCAGACGTGGCGACCCGCTGAATTTAAGCATATTAGTCAGCGGAGGAAAAGAAACTAACCAGGATTCCCTCAGTAACGGCGAGTGAACAGGGAAGAGCCCAGCGCCGAATCCCCGCCCCGCGTGGAATTCTC
>2109
CTACATGATGAATAAAATCAAATCATCATCTTTCGGCTGAGCTCGTGATGGATTTCCTTTTTTCTGACA
>2110
GTGGATCACTCGGCTCGTGCGTCGATGAAGAACGCAGCTAGCTGCGAGAATTAATGTGAATTGCAGGACACATTGATCATCGACACTTCGAACGCACTTGCGGCCCCGGGTTCCTCCCGGGGCTACGCCTGTCTGAGCGTCGCATGGAATT
>2111
AACCACCCACGCAGTTTTATCCGGTAAAGCGAATGATTAGAGGTCTTGGGGCCG
>2112
TTGCTGTGACGATTTTCATTGGGTTTCGCATGTTGCTGAGTTCCAATGATGCCTTTTCTCTTGGCTGTCTGAGCA
>2113
GATCAGTGATGATAAATGCCGGCGTATGAGTCATTGATAATGAATAATACGTGTCTGAAACTCTGAGAT
>2114
ATCGCGCCTGTGAATAGCCACTGTACTCCAGCCTGGGCAACATAGCGAGACCCTGTCTCTA
>2115
TAGTGGGATCGCGCCTGTGAATAGCCACTGTACTCCAGCCTGGGCAACATAGCGAGACCCTGTCTCTA
>2116
CCTACTTGGATAACTGTGGTAATTCTAGAGCTAATACATGCCGACGGGCGCTGACCCCCTTCGCGGGGGGGATGCGTGCATTTATCAG
>2117
CTGATCAGTAGTGGGATCGCGCCTGTGAATAGCCACTGTACTCCAGCCTGGGCAACATAGCGAGACCCTGTCTCTT
>2118
CGGAAGACCCACTCCCCGGCGCCGCTCGTGGGGGGCCCAAGTCCTTCTGATC
>2119
CGGTGGATCACTCGGCTCGTGCGTCGATGAAGAACGCAGCTAGCTGCGAGAATTAATGTGAATTGCAGGACACATTGATCATCGACACTTCGAACGCACTTGCGGCCCCGGG
>2120
GTCAATGATGAACTCACTTTTTTCCCCATCAGATCGACCATGTTGATGTCTTTGAATACTTGCCAGTTAATTCTGATA
>2121
CTGATCAGTAGTGGGATCGCGCCTGTGAATAGCCACTGTACTCCAGCCTGGGCAACATAGCGAGACCCTGTCTCTA
>2122
TACGGGGATGATTTCAAAAATTGAACTCTCTCTTTCTGATGGATTAGTGGAGAAAACAAAAATTCTGAGT
>2123
GACTCTTAGCGGTGGATCACTCGGCTCGTGCGTCGATGAAGAACGCAGCTAGCTGCGAGAATTAATGTGAATTGCAGGACAA
>2124
GTGCATGATGACACCTTGGAAATGCTGTGACCTCCCGACTGCGCTGTGG
>2125
AGGTCAATGATGTGTTGGCATGTATTACCTGAGTTTATGGTGATGTGTAATAACACTTAAGCTCTAGAATTACGCTGAGACCT
>2126
ATGTTATGATGATGGGCAAATTGTTCAACTGCTCTGAATGGGCTGAGTGAAAACAGCCTTTCTGAA
>2127
TGGTTAATTCCGATAACGAACGAGACTCTGGCATGCTAACTAGTTACGCGACCCCCGAGCGGTCGGCGTCCC
>2128
ATCAATGATGACACCCTCACATGCATTCCTTGGAAAATCTGAACAAAATGAGTGAGAACTCACTACTGTCTCCTCATCGAAACTGAGGTA
>2129
ATCCTTCTGACCCTCCACTGTGGACTCAATAGCAGGGAGATGAAGAGGAACGTGACTGAGAGAA
>2130
TGCCAATGATGGTTATGAATTTCTTCACCTGAAGAAGCCATGTGGTCATGCTATATCTGAGGC
>2131
GCAAATGATGATAAACTGGACCTGATAGACTGTGCTGAGTTTGTTCAATCCAACCCTGAGC
>2132
TGAAATGATGGCAATCATCTTTCGGGACTGACCTGAAATGAAGAGAATACTCATTGCTGATCACT
>2133
CGACCTCAGATCAGACGTGGCGACCCGCTGAATTTAAGCATATTAGTCAGCGGAGGAAAAGAAACTAACCAGGATTCCCTCAGTAACGGCGAGTGAACAGGGAAGAGCCCAGCGCCGAATCCCCGCCCCGCGGTGGGGCGCTGGAATTCTC
>2134
ATCTAGAGGAAGTAAAAGTCGTAACAAGGTTTCCGTAGGTGAACCTGCGGAAGGATCATTA
>2135
GGCTGGTCCGAAGGTAGTGAGTTATCTCAATTGATTGTTCACAGTCAGTTACAGATCGAACTCCTCGTTCTACTCTTCCCCCCTTCTCACTACTGCACTTGACTAGT
>2136
TGCGGTGATGACATCCCAAATAAAGCACGCGTTAGACTGCTGACGCGGGTGATGCGAACTGGAGTCTGAGT
>2137
ATAATGATGAACTTTTTTCCCCGACAGATCGACCATGTTGATCTAACTTCTCTAAGCCAGTTTCTGTCTGATA
>2138
CTGCGGTGATGACATCCCAAATAAAGCACGTGTTAGACTGCTGACGCGGGTGATGCGAACTGGAGTCTGAGTCGGGAA
>2139
GTAAATGATGAACTCACTTTTTTCCCCATCAGATCGACCATGTTGATGTCTTTGAATACCTGCCAGTTAATTCTGATA
>2140
GTAAATGATGAACTAACTTTTTTCCCCATCAGATCGACCATGTTGATGTCTTTGAATACTTGCCAGTTAATTCTGATA
>2141
ACCGCACGTTCGTGGGGCACCTGGTGCTAAACCATTCGTAGACGACCTGCTTCTGGGTCGGGGTTTCGTACGTAGCAGAGCAGCTCCCTCGCTGCGATCTATTGAAAGTCAGCCCTCGACACA
>2142
CATTGATCATCGACACTTCGAACGCACTTGCGGCACCGGGTTCCTCCCGGGGCTACGCCTGTCTGAGCGTCGCT
>2143
TACCTGGTTGATCCTGCCAGTAGCATATGCTTGTCTCAAAGATTAAGCCATGCATGTCTAAGTACGCACGGCCGGTACAGTGAAACTGCGAATGGCTCATTAAATCAGTTATGGTTCCTTTGGTCGCTCGCTCCTCTCCTACTTGGAATTC
>2144
AACGCACTTGCGGCCCCGGGTTCCTCCCGGGGCTACGCCTGTCTGAGCGTCGCTT
>2145
CTGGAGGATGAAGATACGAAGTGATCCATCGGCTGAGTGTTCTATCACTATGCTGAGACTCGAATGGCTGACAGC
>2146
TCCTACTTGGATAACTGTGGTAATTCTAGAGCTAATACATGCCGACGGGCGCTGACCCCCTTT
>2147
CCGTGCTGATCAGTAGTGGGATCGCGCCTGTGAATAGCCACTGTACTCCAGCCTGGGCAACATAGCGAGACCCCGTCTCTA
>2148
AGTTGGTCCGAAAGCTGTGGGTTATCATATTTGTCTCCCCCACAACCCCACAACCATGTTTGACTGAC
>2149
GTAGGGCGGAGGGAAGCTCATCAGTGGGGCTACGAGCTGAGTGCGCTTAGTCACTCTATCCGGTGTCCCTTGGGAAGGTCTGAGACTAGGGC
>2150
ATTGATCATCGACACTTCGAACGCGCTTGCGGCCCCGGGTTCCTCCCGGGGCTACGCCTGTCTGAGCGTCGCT
>2151
TGCATGTGATGACACTGTGCAGCGACCAAAGTCTGACAGGAATGATTGCTGTCGTCGTCTGAT
>2152
GGTTGGTCCGAGTGCAGTGGTGTTTACAATTAATTGATCACAGCCAGTTACAGATTTCTTTGTTCCTTATCCACTCCCACTGCTTCACTTGACTAG
>2153
GAACATGATGATTTCAAAATTTGAGCTTAAAAGGACACTCTGAAA
>2154
TGCGGTGATGACATCCCAAATAAAGCACGTGTTAGACTGCTGACGCGGGTGATGCGAACTGGAGACTGAGT
>2155
CGCGACCTCAGATCAGACGTGGCGACCCGCTGAATTTAAGCATATTAGTCAGCGGAGGAAAAGAAACTAACCAGGATTCCCTCAGTAACGGCGAGTGAACAGGGAAGAGCCCAGCGCCGAATCCCCGCCCCGCGGTGGGGCG
>2156
TAGCACCATTTGAAATCGGTTGTTTATGATGACATAGGACCTTGTCTGAACATGATGATTTCAAAATTTGAGCTTAAAAGGACACTCTGAAA
>2157
AAACATGATGAGTGTACAAAATTTTGATTAAAAAATGAAAACTTATAAGATCCAACTCTGATT
>2158
TCGCTGTGATGAATGATTTTTAAACATTCGTAGTTTCCACCAAAAGCTTCAGCTAATGATGGCAAAACTTCCTTGGATGTCTGAGCGCA
>2159
GCAGCTGATGACTTGACTTTTTTCCCCATCAGATCGACCCTGTTGATCCAACTGAACTATTAGCCAGTTTGTCTGATG
>2160
GGTAAAATTGCTGAGCAAAGCAATAGACTGTAAATCTAAGAACAGAGGTTTGTTTCCTCTTTTTACCACC
>2161
ATCCTGGTGATGACAGATGACATTGTCAGCCAATCCCCACATGGGAGTGAGGACATGTCCTGCAATTCTGAAGGGA
>2162
CGACACTTCGAACGCACTTGCGGCCCCGGGTTCCTCCCGGGGCTACGCCTGTCTGAGCGTCGCT
>2163
CACAATGATGAGAGTTTATTTGCTACTCTTGACTGCGAGGATGACGAGAATTCTTACCACCATTATTCTAACTGAGG
>2164
GTAGCCAATGAGGTTTATCCGAGGCGCGATTATTGCTAATTGAAAACTTTTCCCAATACCCCGCCATGACGACTTGAAATATAGTCGGCATTGGCAATTTTTGACAGTCTCTACGGAGACTG
>2165
TGCGGTGATGACATCCCAAATAAAGCACGTGTTAGACTGCTGACGCGGGTGATGCGAACTGGAGTCTGAGTCGGGAA
>2166
TGGGAAGTGATGATACTTGACTCCTGACAGTGCTCTGATTTCTCACTGTATTCGTACTGGCTGATCCC
>2167
CACTATGATGATGGTCTTCCAACATTCGCAGTTTCCACCAGAAAGGGTTTCCTTAGTGTTGGGTAAACCTTCCTTGGATGTCTGAGTG
>2168
TCTCCTGATGATCCTTCTTCCTGAGTGGCTCTGGTGATGAGCAAACTGAGCCTCTAAGAAGTTGACTGAA
>2169
CGGGGCGCGGCCGGAAAGGCGGCCGCCCCCTCGCCCGTCACGCACCGCACGTTCGTGGGGCACCTGGTGCTAAACCATTCGTAGACGACCTGCTTC
>2170
GCGACCTCAGATCAGACGTGGCGACCCGCTGAATTTAAGCATATTAGTCAGCGGAGGAAAAGAAACTAACCAGGATTCCCTCAGTAACGGCGAGTGAACAGGGAAGAGCCCAGCGCCGAATCCCCGCCCCGC
>2171
ATCGATGATGACACCCTCACATGCATTCCTTGGAAAATCTGAACAAAATGAGTGAGAACTCA
>2172
TTGCAATGATGTCGTAATTTGCGTCTGACTCTGTTCTCAGCGACAGTTGCCTGCTGTCAGTGGCTGGTTCAGAAGGGTGACGAAAATTCTTACTGAGCAA
>2173
TTAGCGGTGGATCACTCGGCTCGTGCGTCGATGAAGAACGCAGCTAGCTGCGAGAATTAATGTGAATTGCAGGACACATTGATCATCGACACTTCGAACGCACTTGCGGCCCCGGGTTCCTCCCGGGGCTACGCCTGTCTGAGCGTCGCTT
>2174
TTCGCTGTGATGAATGATTTTTAAACATTCGTAGTTTCCACCAAAAGCTTCAGCTAATGATGGCAAAACTTCCTTGGATGTCTGAGCGA
>2175
AATATGTGATGATCTCAGCCCAACTTGAACTCTCTCACTGATGACTTGATGATGTTCAAAGATCTGAT
>2176
ATCGATGATGACACCCTCACATGCATTCCTTGGGAAATCTGAACAAAATGAGTGAGAA
>2177
ACATTGATCATCGACACTTCGAACGCACTTGCGGCC
>2178
TTTGATGGCTGATCCTCTCACTACTTTATACCTTGGGTAGTGGGATTTTAGTCCATCATAGAGCAAGCAGATTTGTTTTCACCCAGAGCACCATGCGGATGGCTTGCCTATCTGATAGTGACTCCTGGTTTTTGCAAGTCGAACAGTTTGG
>2179
TGCATATGATGGAAAAAATTTTAATCTCCTGAGACTTGTGATGTCTTCAAAGGAACCACTGA
>2180
CTACATGATGAATAAAATCAAATCACCATCTTTCGGCTGAGCTAGTGATGGATTTCCTTTTTTCTGACA
>2181
CTGCGATGATGTGTTTCTTAGGACACCTTTGGATTGACCATGAAAATAAATCCATTTCTGAGCAG
>2182
GGTAAAATTGCTGAGCAAAGCAATAGACTGTAAATCTAAGAACAGAGGTTTGATTCCTCTTTTTACCAC
>2183
GACTCTTAGCGGTGGATCACTCGGCTCGTGCGTCGATGAAGAACGCAGCTAGCTGCGAGAATTAATGTGAATTGCAGGACACATTGATCATCGACACTTCGAACGCACTTGCGGCCCCG
>2184
CTTGTCCTGGCCTGTGGTTTTTCTGCTCCCCTGTGCTCAGTTCTCAGGGGACTCCGGCAGGACGCACAGCAAGCTCCCTCTCAGTTTAGGAGGGCCGTCCTGAGAATAGGGCT
>2185
TACTTGGATAACTGTGGTAATTCTAGAGCTAATACATGCCGACGGGCGCTGACCCCCTTT
>2186
CGGTGGATCACTCGGCTCGTGCGTCGATGAAGAACGCAGCTAGCTGCGAGAATTAATGTGAATTGCAGGACACATTGATCATCGACACTTCGAAC
>2187
GTGTTATGATGATGGGCAAATTGTTCAACTGCTCTGAATGGGCTGAGTGAAAACAGCCTTTCTGAAC
>2188
ATCGATGATGACACCCTCACATGCTTTCCTTGGAAAATCTGAACAAAATGAGTGAGAACTCACTACCGTCTCCTCATCGAAACTGAGGTC
>2189
TGGAAGACTAGTGATTTTGTTGGTAAATGATGAACTCACTTTTTTCCCCATCAGATCGACCATGTTGATGTCTTTGAATACTTGCCAGTTAATTCTGAT
>2190
GCAGCTGATGACTTGACCTTTTTCCCCATCAGATCGACCCTGTTGATCCAACTGAACTATTAGCCAGTTTTGTCTGATG
>2191
AGTGATGATGACTGATGGCGTATGAGTCATGGATGGTGAATACTATATGTGCCTGAAACTCTGAGG
>2192
GCCGCCTGGATACCGCAGCTAGGAATAATGGAATAGGACCGCGGTTCTATTTTGTTGGTTTTCGGAACTGAGGCCT
>2193
TTCGTGGGGCACCTGGTGCTAAACCATTCGTAGACGACCTGCTTCTGGGTCGGGGTTTCGTACGTAGCAGAGCAGCTCCCTCGCTGCGATCTATTGAAAGTCAGCCCTCGACACAAGGGTTTGT
>2194
TTCCCCATCAGATCGACCATGTTGATGTCTTTGAATACTTGCCAGTTAATTCTGATA
>2195
ATTTATGATGAGACATAAGCTTGACTGAAACTAATGACGAGTTTGAGTAATTAAGCAGGATTACTCTGAGA
>2196
CCTCTCACTACTTTATACCTTGGGTAGTGGGATTTTAGTCCATCATAGAGCAAGCAGATTTGTTTTCACCCAGAGCACCATGCGGATGGCTTGCCTATCTGATAGTGACTCCTGGTTTTTGCAAGTCGAACAGTTTGGAATTCTCGGGTGC
>2197
ATCAATGATGAAACCTATCCCGAAGCTGATAACCTGAAGAAAAGCATGTACGGATTCGGCTTCTGAGAA
>2198
CCACAATGATGAGAGTTTATTTGCTACTCTTGACTGTGAGGATGACGAGAATTCTTACCACCATTATTTTAACTGAGG
>2199
CTCTGTGATGAGACCCTTTTCACAGACTTGTACTGAACTCCGTGAGGATAAGAAACTCTGAGG
>2200
ATGTGATGATCTCAGCCCAACTTGAACTCTCTCACTGATGACTTGATGATGTTCAAAGATCTGATA
>2201
GTAAATGATGACCTCACTTTTTTCCCCATCAGATCGACCATGTTGATGTCTTTGAATACTTGCCAGTTAATTCTGATA
>2202
CACAATGATGAGCGTTTATTTGCTACTCTTGACTGTGAGGATGACGAGAATTCTTACCACCATTATTCTAACTGAGG
>2203
CCAGTGCGGTAACGCGACCGATCCCGGAGAAGCCGGCGGGAGCCCCGGGGAGAGTTCTCTTTTCTTTGTGAAGGGCAGGGCGCCCTGGAATGGGTTCGCCCCGAGAGAGGGGCCCGCGCC
>2204
TCCCATATGGTCTAGCGGTTAGGATTCCTGGTTTTCACCCAGGCGGCCCGGGTTCGACTCCCGGTATGGGAACC
>2205
CGTGCATGATGACACCTTGGAAATGCTGTGACCTCCCGACTGCGCTGTGGGGGAGCTAACCTTGGAGAGCTGAGCG
>2206
CACAATGATGAGAGTTTATTTGCTACTCTTGACTGTGAGGATGACGAGAATTCTTACCACCATTATTCTAACTGAGGCACA
>2207
CCTGTCTGAAGGCCAAAATAAGGCCTTTGAGTGTGGAATCTGGATATCTGAGA
>2208
CTTCCCGGAGTCGGGTTGCTTGGGAATGCAGCCCAAAGCGGGTGGTAAACTCCATCTAAGGCTAAATACCGGCACGAGACCGATAGTCAACAAGTACCGTAAGGGAAAGTTGAAAAGAACTTTGAAGAGAGAGT
>2209
GGCTGGTCCGAAGGTAGTGAGTTATCTCAATTGATTGTTCACAGTCAGTTACAGATCGAACTCCTCGTTCTACTCTTCCCCCCTTCTCACTACTGCACTTGACTATT
>2210
TGCTCTGTGATGAACTCCATGCGTGTCATCTGAGCCTGGCTTCTCTGTCATCTCAGCCCAGGTAGTGTTCTACTTCCCAAGGCTGTTGTCTTGCCTGGAAAGGGGATCCCAGGCAAAGGATCAACCTTTGTATTCTGAGAGCTGGAATTCT
>2211
AGCTGTGATGACTTCGATTGCATTGATCACATGAAATGATAATGTGCTTTGTCCTCTAAGAAGTTCTGAGCTT
>2212
AGAGGAAGTAAAAGTCGTAACAAGGTTTCCGTAGGTGAACCTGCGGAAGGATCATTA
>2213
CTCTCTGTGATGAGACCCTTTTCACAGACCTGTACTGAACTCCGTGAGGATAAGAAACTCTGAGGAGG
>2214
CTTCCGTGATGATACGATGACGAGTCAGAAAAGGCACGTTCTGCTCTCGGTCCTTGTCGGTGCCACGTTCTGTGGCGCTGTGCATGGGTCCCTTTTGCAAAGTGTCCTGTTCATTGATTGATTAGAGGCATTTGTCTGAGATGGAATTCTC
>2215
TGTTAGTGATGATTTTTATAATAAAACAGATGGGAATCTCTCTGAAAAAGCATGAAGTTTTAAAAAACTGAAACAG
>2216
GCAAATGATGTCTATTTCACGATGGTCTTCAGACGCCCACCCTGGGCAGTGCTGAGAAGGCCACTTGGCGCAACTGATG
>2217
CTCTGTGATGAGACCCTTTTCACAGACCTGTACTGAACTCCGTGAGGATAAGAAACTCTGAGGAGG
>2218
TACGGGGATGATTTCAAAATTGAACTCTCTCTTTCTGATGGATTAGTGGAGAAAACAAAAACTCTGAGT
>2219
TGGCTCAGTTCAGCAGGAACAGTGTTTATGATGACATAGGACCTTGTCTGAACATGATGATTTCAAAATTTGAGCTTAAAAGGACACTCTGAAA
>2220
ATCGATGATGACACCCTCACATGCATTCCTTGGGAAATCTGAACAAAATGAGTGAGAACTCACTACCGTCTCCTCATCGAAACTGAGGTCT
>2221
CACATTGATCATCGACACTTCGAACGCACTTGCGGCCCCGGGT
>2222
CACGGCCCTGACTGAAGACCTGCAGTTACACTATAGCTGTTGGTTTCAAACAGAGGCCCAGAGCACTGTCTTCCTGTGTGATCTGTTGGTTGTTCTGGAACCTCAGCAGGGAATGGCTATTTCATTTGGAAGAAACAACCTGGAATTCTCG
>2223
TCCACGGATCGATGTGGTGTGGTCGTGTTCTCCCGGGCCGAGCCGAAACCGTGCCGGA
>2224
CCTCAGTGATGAGTTGCCATGCTAATACTGAGCCACCAGCTAGGGCAGTATTGCCCTGGTTTGGGTGCCAGTGAGTTTAACAAAACTTCTCATGTGGAGACCTGAGGGGC
>2225
TGCTCTGATGAGATCACTTAATAGGAAGTGCCGTCAGAAGCGATAACTGACGATAAAGTTTCCTGACTGACT
>2226
CTACATGATGAATAAAATCAAATCACCATCTTTCGGCTGAGCTCGTGATGGATTTCTTTTTTTCTGACA
>2227
GCAGCTGATGACTTGACTCTTTTCCCCATCAGATCGACCCTGTTGATCCAACTGAACTATTAGCCAGTTTTGTCTGATG
>2228
GTAACTGATGAACTCACTTTTTTCCCCATCAGATCGACCATGTTGATGTCTTTGAATACTTGCCAGTTAATTCTGATA
>2229
GATCGATGATGAGTACCCTGGGGTGTCTGAAGTCAAGGACTTTGATTAAACCCTGTAACTCTGAGGTCC
>2230
CATTGATCATCGACACTTCGAACGCGCTTGCGGCCCCGGGTTCCTCCCGGGGCTACGCCTGTCTGAGCGTCGCT
>2231
GACCAATGATGAAGACTAGTGGAGTATGAGTCACACATACGATGAGTACTCACGTGTCTGAAACTCTGAGG
>2232
GCCATATGATGTTTCCATTTTGAAAAGTGAGCGCTTTGCGCAGTGACGAC
>2233
GACTCTTAGCGGTGGATCACTCGGCTCGTGCGTCGATGAAGAACGCAGCTAGCTGCGAGAATTAATGTGAATTGCAG
>2234
TGCGATGATGTGTTTCTTAGGACACCTTTGGATTCACCATGAAAATAAATCCATTTCTGAGCA
>2235
GCTCTGATGAGATCACTTAATAGGAAGTGCCGTCAGAAGCGATAACTGACGATAAAGTTTCCCGACTGACT
>2236
CGACTCTTAGCGGTGGATCACTCGGCTCGTGCGTCGATGAAGAACGCAGCTAGCTGCGAGAATTAATGTGAATTGCAGGACACATTGATCATCGACACTTCGAACGCACT
>2237
GGTTAATTCCGATAACGATCGAGACTCTGGCATGCTAACTAGTTACGCGACCCCCGAGCGGTCGGCGTCC
>2238
ATAGGTTTGGTCCCAGCCTTCCTGTTAACTCTCAACAGACTTACACATGCAAGCATCCACGCCCCGGTGAGTAACGCCCTCCAAATCAATAAGACTAAGAGGAGCAGGTATCAAGCACACATCTTGTAGCTTACAACGCCTCGCTTGGAAT
>2239
GATCGATGATGACACCCTCACATGCATTTCCTTGGAAAATCTGAACAAAATGAGTGAGAACTCACTACCGTCTCCTCATCGAAACTGAGGTCT
>2240
CTACAATGATGGCAGTATTTTTCGTCAACAGCAGTTCACCTAGTGAGTGTTGATACTTTGGGTCTGAG
>2241
ACAAGTGATGAACAATAAGGGACTTAATACTGAAACCTGATGTTATATTTCAATGTGCTGATGTGA
>2242
GTAAATGATGAACTCACTTTTTTCCCCATCAGATCGACCATGTTGATGTCTTTGACTACTTGCCAGTTAATTCTGATA
>2243
GTACATGATGACAACTGGCTCCCTCTACTGAACCGTGGAGAGGAAACTGCCATGTCACCCTATCTGACT
>2244
TCTCTGTGATGAGACCCTTTTCACAGACCTGTACTGAACTCCGTGAGGATAAGAACTCTGAGG
>2245
CGGGGGATCACTCGGCTCGTGCGTCGATGAAGAACGCAGCTAGCTGCGAGAATTAATGTGAATTGCAGGACACATTGATCATCGACACTTCGAACGCACTTGCGGCCCCGGGTTCCTCCCGGGGCTACGCCTGTCTGAGCGTCGCTTGGAA
>2246
AGGCTGTGATGATTGGCGCAGGGGTACGGACCTCAGCTGATGATGGGAGCTGAGTGTATGTGCTTCTCCTTCATCCTGCATGTGGCAGGATGCTGGTGAGCACTTACATGAGACTCGTGCCATAATCTGAGCCT
>2247
TCCCATATGTCTAGCGGTTAGGATTCCTGGTTTTCACCCAGGCGGCCCGGGTTCGACTCCCGGTATGGGAACCA
>2248
TGCAAATGATGTGTTTGTTAGTGACCAAAGCCTGACTTAAGTGATTAGTCTTAACTGACTGAC
>2249
TTCCGTGATGATACGATGACGAGTCAGAAAAGGCACGTTCTGCTCTCGGTCCTTGTCGGTGCCACGTTCTGTGGCGCTGTGCATGGGTTCCTTTTGCAAAGTGTCCTGTTCATTGATTGATTAGAGGCATTTGTCTGAGATGGAATTCTC
>2250
AGTGGGATCGCGCCTGTGAATAGCCACTGTACTCCAGCCTGGGCAACATAGCGAGACCCCGTCTCTA
>2251
GACTCTTAGCGGTGGATCACTCGGCTCGTGCGTCGATGAAGAAAGCAGCTAGCTGCGAGAATTAATGTGAATTGCAGGACA
>2252
CGACTCTTAGCGGGGGATCACTCGGCTCGTGCGTCGATGAAGAACGCAGCTAGCTGCGAGAATTAATGTGAATTGCAGGACA
>2253
AGCAGTGATGAAATTCAACTCCGTTGGTCCGTGTTTCTGAACAGCATGATTTCCCTGGATGTTCTGATG
>2254
TGCCAATGAAGAAAGCAGGCGTCCTGTCTTACCCCTGTTCTGGCCCCAGAGCCAGTAATGGTGAACCCACTGGGGCGAACTGGGAGAAAGGATGAAATTTCATTCCATGAGGAATGTCTGAGGTAC
>2255
CGAGCACCTAAACCCAAGAACTGCTGTTTCTTGTAGCAGTGGTTTAAACAGAGGTGCTAACAGCAAATGTTACCTTGTCGCCTTTGTGGGGCTG
>2256
ATCAAGTGTAGTATCTGTTCTTATCAGTTTAATATCTGATACGTCCTCTATCCGAGGACAATATATTAAA
>2257
ATTTATGATGAGACATAAGCTTGACTGAAACTAATGACGAGTTTGTGTAATTAAGCAG
>2258
AACTTCTTAGAGGGACAAGTGGCGTTCAGCCACCCGAGATTGAGCAATAACAGGTCTGTGATGCCCTTAGATGTCCGGGGCTGCACGCGCGCTACACTGACTGGCTCAGCGTGTGCC
>2259
ACATTGATCATCGACACTTCGAACGCACTTGCGGCCCCGGGTTCCTCCCGGGGCTACGCCTGCCTGAGCGTCGCT
>2260
TTGATCATCGACACTTCGAACGCACTTGCGGCCCCGGGTTCCTCCCGGGGCTACGCCTGTCTGAGCGTCGCT
>2261
CACAATGATGAGAGTTTATTTGCTACTCTTGACTGTGAGGATGACGAGAATTTTTACCACCATTATTCTAACTGAGG
>2262
CCCCATCAGATCGACCCTGTTGATCCAACTGAACTATTAGCCAGTTTTGTCTGATG
>2263
AGGTCAGTGATGAGCAAAAATCACCATCTTTCGTTTGAGTCTCACGACCATGAGATCAACCCCATGCACCGCTCTGAGACCT
>2264
CCACAATGATGAGAGTTTTTTTGCTACTCTTGACTGTGAGGATGACGAGAATTCTTACCACCATTATTCTAACTGAGG
>2265
TCTGGTTTCTCTTCAGATCGTATAAATCTTTCGCCTTTTACTAAAGATTTCCGTGGAGAGGAACAATTCTGAGTCTTTACCCAATTTTTTGAGGCCTCGTTTTGAACGAGGCTA
>2266
GAGGAGTGATGACACTAAAAGGCCGAATTGCAGTGTGCCTCTTGGCAGTTGGCTCTCTGTGGGTGCACGATGACAAAACCTCCTGAAGCGAACCTCTGGTCTGACCT
>2267
CGGTGGATCACTCGGCTCGTGCGTCGATGAAGAACGCAGCTAGCTGCGAGAATTAATGTGAATTGCAGGACACAT
>2268
TGCTAAACCATTCGTAGACGACCTGCTTCTGGGTCGGGGTTTCGTACGTAGCAGAGCAGCTC
>2269
TCCTACTTGGATAACTGTGGTAATTCTAGAGCTAATACATGCCGACGGGCGCTGACCCCCTTCGCGGGGGGGATGCGTGCATTTATCAGATCAAAACCAACC
>2270
TACTTGGATAACTGTGGTAATTCTAGAGCTAATACATGCCGACGGGCGCTGACCCCCTTCGCGGGGGGGATGCGTGCATTTATCAGATCT
>2271
CTGATCAGTAGTGGGATCGCGCCTGTGAATAGCCACTGTACTCCAGCCTGGGCAACATAGCGAGACCCCGTCTCTT
>2272
GTAAATGATGAACTCACTTTTTTCCCCATCAGATCGACCATGTTGATGTCTTTGAATACTTGCCAGTTTATTCTGATA
>2273
CTCCATGATGAATGTAAAATGACAAGCATATGTCTGAACTCAAAAATGATGTCATCTTACTACTGAGA
>2274
AGGAATGATGATTTCTCAGACTAGAGTCTCTGATACTGGACTTGATGTCAAAATTGATTTCTGACT
>2275
CGGTGGATCACTCGGCTCGTGCGTCGATGAAGAACGCAGCTAGCTGCGAGAATTAATGTGAATTGCAGG
>2276
GCAGCCGACTTAGAACTGGTGCGGACCAGGGGAATCCGACTGTTTAATTAAAACAAAGCATCGCGAAGGCCCGCGGCGGGTGTTGACGCGATGTGATTTCTGCCCAGTGCTCTGAA
>2277
CTCGTATGAAAACTGCACGTGCAGTTTGATTATATTGCAAGACTGAGGCT
>2278
ATCGATGATGACTCCCCCAAATGCATTCCTTGGAAATCTGAACAAAATGAGTGAGCCATCCGTACCGTCTCCTCATCGGAACTGAGGTA
>2279
TCCCTGGTGGTCTAGTGGTTAGGATTCGGCGCTCTCACCGCCGCGGCCCGGGTTCGATTCCCGGTCAGGGAAC
>2280
TTGTCCTGGCCTGTGGTTTTTCTGCTCCCCTGTGCTCAGTTCTCAGGGGACTCCGGCAGGACGCACAGCAAGCTCCCTCTCAGTTTAGGAGGGCCGTCCTGAGAATAGGGCTGGCTCTTAAAGGCACGAGAGGACAGTATGGAATTCTCGG
>2281
GGACCAGTGATGATGACTGATGATAAAGGAGTCATGGACAATGAGAAAATATGTGTCTGAAACTCTGAGGTCC
>2282
GATCGATGATGACACCCTCACATGCTTTCCTTGGAAAATCTGAACAAAATGAGTGAGAACTCACTACCGTCTCCTCATCGAAACTGAGGTC
>2283
CTACATGATGAATAAAATCAAATCACCATCTTTCGGCTGAGCTCGTGATGGATTTCATTTTTTCTGACA
>2284
TCAGTAGTGGGATCGCGCCTGTGAATAGCCACTGTACTCCAGCCTGGGCAACATAGCGAGACCCTGTCTCTA
>2285
TCTCGGAAGCTAAGCAGGGTCGGGCCCGGTTAGTACTTGGATGGGAGACCGCCTGGGAATACCGGGTGCTGTAGGCTT
>2286
CGTACGCCTCTTAGCGGTGGATCACTCGGCTCGTGCGTCGATGAAGAACGCAGCTAGCTGCGAGAATTAATGTGAATTGCAGGACA
>2287
CTCGTACGACTCTTAGCGGTGGATCACTCGGCTCGTGCGTCGATGAAGAACGCAGCTAGCTGCGAGAATTAATGTGAATTGCAGGACACATTGATCATCGACACTTCGAACGCACTTGCGGCCCCGGGTTC
>2288
CCTTCTGACCCTCCACTGTGGACTCAATAGCAGGGAGATGAAGAGGAACGTGACTGAGAGA
>2289
GGACCAATGATGATGACTGGTGGTTTGAATCACAGATGATAAATAATATGTGCCTGAAACTCTGAGGTTC
>2290
AGCAGTGATGAAATTCCACTCCGTTGGTCCGTGTTTCTGAACAGCATGATTTCTCTGGATGTTCTGATG
>2291
AGCAGTGATGAAATTCCACTCCGTTGACCCGTGTTTCTGAACAGCATGATTTCCCTGGATGTTCTGATG
>2292
TGTGATGATCTCAGCCCAACTTGAACTCTCTCACTGATGACTTGATGATGTTCAAAGATCTGATA
>2293
GCTGCAATGATGGCATTTCTTAGGACACCTTTGGATTAATCATGAAAACAACTACTCTCTGAGCAG
>2294
AGCAGTGATGAAATTCCACTCCGTTGGTCCGTGTTTCTGAACAGCATGATTTCCCTGGATGCTCTGATG
>2295
CGCGACCTCAGATCAGACGTGGCGACCCGCTGAATTTAAGCATATTAGTCAGCGGAGGAAAAGAAACTAACCAGGATTCCCTCAGTAACGGCGAGTGAACAGGGAAGAGCCCAGCGCCGAATCCCCGCCCCGCGGTGGAATTCTCG
>2296
GATCGATGATGACACCCTCACATGCATTCCTTGGAAAATCTGAACAAAATGAGTGAGAACTCACTACCGTCTCCTCATCGAAACTGAGG
>2297
AGCGGTCGGCGTCCCCCAACTTCTTAGAGGGACAAGTGGCGTTCAGCCACCCGAGATTGAGCAATAACAGGTCTGTGATGCCCTTAGATGTCCGGGGCTGCACGCGCGCTACACTGACTGGCTCAGCGTGTGCC
>2298
CATTGATCATCGACACTTCGAACGCACTTGCGGCCCCGGGTTCCTCCCGGGGCTACGCCTGTCTGAGC
>2299
CTACATGATGAATAAAATCAAATCACCATCTTTCGGCTGAGCTCGTGATGGATTTACTTTTTTCTGACA
>2300
TGCGGAGATGACATCCCAAATAAAGCACGTGTTAGACTGCTGACGCGGGTGATGCGAACTGGAGTCTGAGT
>2301
TGCCTCTGATGAAGCCTGTGTTGGTAGGGACATCTGAGAGTGTTGATGAATGCCAACGGCTCTGA
>2302
CTCCATGATGAATGTAAAATGACAAGCATATGCCTGAACTCAAAAATGATGTCATCTTACTACTGAGAA
>2303
CACATTGATCATCGACACTTCGAACGCACTTGCGGCCCCGGGTTCCTCCCGGGGCTACGCCTGTCTGAGCGT
>2304
GTAAATGATGAACTCACTTTTTTCCCCATCAGATCGACCATGTTGATGTCTTTGAATACTTGACAGTTAATTCTGATA
>2305
AAAAGTCGTAACAAGGTTTCCGTAGGTGAACCTGCGGAAGGATCATTA
>2306
CATTGATCATCGACACTTCGAACGCACTTGCGGCCCCGGGCTCCTCCCGGGGCTACGCCTGTCTGAGCGTCGCT
>2307
CGGTGGATCACTCGGCTCGTGCGTCGATGAAGAACGCAGCTAGCTGCGAGAATTAATGTGAATTGCAGGACACATTGATCATCGACACTTCGAACGCACTTGCGGCCCCGGGTTCCTCCCGGGGCTACGCCTGTCTGAGCGTCGCTTTGAA
>2308
AAAAAGTATGCAAGAACTGCTAACTCTATGCTTCCATGTCTAACAACATGGCA
>2309
CACTTTTTTCCCCATCAGATCGACCATGTTGATGTCTTTGAATACTTGCCAGTTAATTCTGATA
>2310
TGATCTCGGAAGCTAAGCAGGGTCGGGCCCGGTTAGTACTTGGATGGGAGACCGCCTGGGAATACCGGGTGCTGTAGGCTT
>2311
TGCCCCTAGAGGCGTTGCAGGTGTGGCTGCCGTGTCACGTCTGCGTCATGAGGTGGCAGAGAGGAAAGAGGCTCGGTCTACGCCCAGTGTTCTGGCCGGTGGACCTCTGGATGATTGATAGTCTGACACTT
>2312
GTACATGATGACAACTGGCTCCCTCTACTGAACCGTGGTGAGGAAACTGCCATGTCACCCTATCTGACG
>2313
ATAGGTTTGGTCCCAGCCTTCCTGTTAACTCTCAACAGACTTACACATGCAAGCATCCACGCCCCGGTGAGTAACGCCCTCCAAATCAATAAGACTAAGAGGAGCAGGTATCAAGCACACATCTTGTAGCTTACAACGCCTCGCTTTGGAA
>2314
CTACTTGGATAACTGTGGTAATTCTAGAGCTAATACATGCCGACGGGCGCTGACCCCCTTTT
>2315
ATCACATTGCCAGGGATTTCCATGCATATGATGGAAAAAATTTTAATCTCCTGAGACTTGTGATGTCTTCAAAGGAACCACTGATG
>2316
CACAATGATGAGAGTTTATTGCTACTCTTGACTGTGAGGATGACGAGAATTCTTACCACCATTATTCTAACTGAGG
>2317
AGGAATGATGATTTCTCAGACTAGAGCCTCTGATACTGGTCTTGATGTCAAAATTGATTTCTGACT
>2318
CCCCTGTGGTCTAGTGGTTAGGATTCGGCGCTCTCACCGCCGCGGCCCGGGTTCGTTTCCCGTTCAGGGAACCA
>2319
GATCGATGATGAGTATGCGTGGGGCATCTGAATACCATTTTGATTAAACCCAGTTTGTAACTCTGAGGTCC
>2320
TGGAAGCCTAGTGATTTTGTTGTGTAAATGATGAACTCACTTTTTTCCCCATCAGATCGACCATGTTGATGTCTTTGAATACTTGCCAGTTAATTCTGATA
>2321
GCAAATGATGTGTCTGTTAGTGACCAAAGCCTGACTTAAGTGATTAGTCTTAACTGACTGAC
>2322
AGGTATGAGGAAAACATGTGAACAGTCTTACTGTCTGTGAAGACTCGTAAGATCCAACTCTGAC
>2323
ATCGATGATGACACCCTCACATGCTTTCCTTGGAAAATCTGAACAAAATGAGTGAGAACTCACTACCGTCTCCTCATCGAAACTGAGG
>2324
GATCGATGATGACACCCTCACATGCATTCCTTGGAAAATCTGAACAAAATGAGTGAGAACTCA
>2325
TCCCACATGGTCTAGCGGTTAGGATTCCTGGTTTTCACCCAGGCGGCCCGGGTTCGGCTCCCGGTGTGGGAACCA
>2326
CTCAGTGATGAGTTGCCATGCTAATACTGAGCCACCAGCTAGGGCAGTATTGCCCTGGTTTGGGTGCCAGTGAGTTTAACAAAACTTCTCATGTGGAGACCTGAGGGGC
>2327
GAGGAGTGATGACACTAAAAGGCCGAATTGCAGTGTGCCTCTTGGCAGTTGGCTCTCTGTGGGTGCACGATGACAAAACCTCCTGAAGCGAACCTCTGGTCTGACCTC
>2328
TCGCGCCTGTGAATAGCCACTGTACTCCAGCCTGGGCAACATAGCGAGACCCTGTCTCTT
>2329
CGCGACCTCAGATCAGACGTGGCGACCCGCTGAATTTAAGCATATTAGTCAGCGGA
>2330
GAGGAAGTAAAAGTCGTAACAAGGTTTCCGTAGGTGAACCTGCGGAAGGATCATTA
>2331
GTAAATGATGAACTCACTTTTTTCCCCATCAGATCGACCATGTTGATGTCTTTGAATACTTGCCGGTTAATTCTGATA
>2332
CTCTGTGATGAGACCCTTTTCACAGACCTGTACTGAACTCCGTGAGGATAAGAAACTCTGAGGAAA
>2333
GCAGCTGATGACTTTTTTCCCCATCAGATCGACCCTGTTGATCCAACTGAACTATTAGCCAGTTTTGTCTGATG
>2334
TTGTCCTGGCCTGTGGTTTTTCTGCTCCCCTGTGCTCAGTTCTCAGGGGACTCCGGCAGGACGCACAGCAAGCTTCCTCTCAGTTTAGGAGGGCCGTCCTGAGAATAGGGCTGGCTCTTAAAGGCACGAGAGGACAGTTTGGAATTCTCGG
>2335
CTGCAGCTGTGTCAAATTCGGTGCCTACCTCAACCATGGCAGGCACTGGCCCAAAAGGCTGCTACAGAAACACTGTGACTCATGGGCCCTGATCCTCTGTGCTAGGCCTCAGGGATAAATTTGGTTACAGACACCATGGAATTCTCGGGTG
>2336
TTGCTGTGATGACTAACTTAGGACACCTTTGGAATAACCGTGAAAGGAAGCTATTCTGAGCAACC
>2337
GTAGTGGGATCGCGCCTGTGAATAGCCACTGTACTCCAGCCTGGGCAACATAGCGAGACCCCGTCTCTT
>2338
CGACTCTTAGCGGTGGATCACTCGGCTCGTGCGTCGATGAAGAACGCAGCTAGCTGCGAGAATTAATGTGAATTGCAGGACACATTGATCATCGACACTTCGAAC
>2339
GTAAATGATGAACTCACTTTTTTCCCCATCAGATCGACCATGTTGATGTCTTTGAATACTTCCCAGTTAATTCTGATA
>2340
AAGCCTGTGATGGTTTACAGAGTAGTGGACAGAAGGGATTTCTGAAAATTTCTATTCTGAGGCT
>2341
CGCGACCTCAGATCAGACGTGGCGACCCGCTGAATTTAAGCATATTAGTCAGCGGAGGAAAAGAAACTAACCAGGATTCCCTCAGTAACGGCGAGTGAACAGGGAAGAGCCCAGCGCCGAATCCCCGCCCCGCGGTTTGGAATTCTCGGGT
>2342
AGGCATGATGATTTCTCAGACTAGAGTCTCTGATACTGGTCTTGATGTCAAAATTGATTTCTGACT
>2343
CGCGACCTCAGATCAGACGTGGCGACCCGCTGAATTTAAGCATATTAGTCAGCGGAGGAAAAGAAACTAACCAGGATTCCCTCAGTAACGGCGAGTGAACAGGGAAGAGCCCAGCGCCGAATCCCCGCCCCGCGGTGGAATTCTCGG
>2344
ACCAATGATGATGACTGGTGGTTTGAATCACAGATGATAAATAATATGTGCCTGAAACTCTGAG
>2345
GTAAATGATGAACTCACTTTTTTCCCCATCAGATCGACCATGTCGATGTCTTTGAATACTTGCCAGTTAATTCTGATA
>2346
CGGTGGATCACTCGGCTCGTGCGTCGATGAAGAACGCAGCTAGCTGCGAGAATTAATGTGAATTGCAGGACACATTGATCATCGACACTTCGAACGCACTTGCGGCCCCGGGCTCCTCCCGGGGCTACGCCTGTCTGAGCGTCGCTTGGAA
>2347
GGTCAGTGATGAGCAAAAATCACCATATTTCGTTTGAGTCTCACGACCATGAGATCAACCCCATGCACCGCTCTGAGACCT
>2348
TGGGTCGGGGTTTCGTACGTAGCAGAGCAGCTCCCTCGCTGCGATCTATTGAAAGTCAGCCCTCGACACAAGGGTTTGT
>2349
GACTCTTAGCGGTGGATCACTCGGCTCGTGCGTCGATGAAGAACGCAGCTAGCTGCGAGAATTAATGTGAATTGCAGGACACATTGATCATCGACACTTCGAACG
>2350
GACTCTTAGCGGTGGATCACTCGGCTCGTGCGTCGATGAAGAACGCAGCTAGCTGCGCGAATTAATGTGAATTGCAGGACA
>2351
CAGAAGTGATGAATTGATCAGATAGACGAGGCTGGGCTTGTCCCGCGCCACTGATTATCGAGGCGATTCTGATC
>2352
CTGAATGATGATATCCCACTAACTGAGCAGTCCGTAGTTGGTCCTTTGGTTGCATATGATGCA
>2353
TACATTGATCATCGACACTTCGAACGCACTTGCGGCCCCGGGTTCCTCCCGGGGCTACGCCTGTCTGAGCGTCGCT
>2354
CGGTGGATCACTCGGCTCGTGCGTCGATGAAGAACGCAGCTAGCTGCGAGAATTAATGTGAATTGCAGGACACATTGATCATCGACACTTCGAACGCACTTGCGGCCCCGGGTTTCTCCCGGGGCTACGCCTGTCTGAGCGTCGCTTGGAA
>2355
ATTGATCATCGACACTTCGAACGCACTTGCGGCACCGGGTTCCTCCCGGGGCTACGCCTGTCTGAGCGTCGCT
>2356
TCCCCTGTGGTCTAGTGGTTAGGATTCGGCGCTCTCACCGCCGCGGCCCGGGTTCGATTCCCGGTCAGGGAACCA
>2357
AGTCCATGATGATGTGAAGTTATCCCTGTCTGAAGGCCAAAATAAGGCCTTTGAGTGTGGAATCTGGATATCTGAGACA
>2358
TTCTTGTGATGAAAACTCTGTCCAGTTCTGCTACTGAAGGGAGAGAGATGAAAGCCTTTAGTGCTGAGGAA
>2359
CCACAATGATGAGAGTTTATTTGCTACTTTTGACTGTGAGGATGACGAGAATTCTTACCACCATTATTCTAACTGAGG
>2360
CACAATGATGAGAGTTTATTTGCTACTCTTGACTGTGAGGATGACGAGAATTCTTACCACCATTATTCTAACTGTGG
>2361
ATATGTGATGATCTCAGCCCAACTTGAACTCTCTCACTGATGACTTGATGATGTTTAAAGATCTGATA
>2362
AGGAATGATGATTTTTCAGACTAGAGTCTCTGATACTGGTCTTGATGTCAAAATTGATTTCTGACT
>2363
GTACATGATGACAACTGGCTCCCTCTACTGAACCGTGGCGAGGAAACTGCCATGTCACCCTATCTGACT
>2364
GAGCATGGTAATGGATTTATGGCAGGTCCTCCTCTGTGGGCCTCTCATAGTGTACCCATGCCAGAGTAAACTGCAGCCTCGAACCATTGCCCAGCCTCCTTACTTGTGGGCTGTGAGCACTGAAGGGGGTTGTATAGCATGGAATTCTCGG
>2365
GTTTATTTGCTACTCTTGACTGTGAGGATGACGAGAATTCTTACCACCATTATTCTAACTGAGG
>2366
GCAGCTGATGACTTGACTTTTTTCCCTATCAGATCGACCCTGTTGATCCAACTGAACTATTAGCCAGTTTTGTCTGATG
>2367
GACTCTTAGCGGTGGATCACTCGGCTCGCGCGTCGATGAAGAACGCAGCTAGCTGCGAGAATTAATGTGAATTGCAGGACA
>2368
CTAAGCAGGGTCGGGCCCGGTTAGTACTTGGATGGGAGACCGCCTGGGAATACCGGGTGCTGTAGGCT
>2369
GAGCTGTGATGACTTCGATTGCATTGATCATATGAAATGATAATGTGCTTTGTCCTCTAAGAAGTTCTGAGCT
>2370
GCATGTGATGACACTGTGCAGCGACCAAAGTCTGACAGGAATGATTGCTATCGTCGTCTGATGCAC
>2371
ATGAAGAACGCAGCTAGCTGCGAGAATTAATGTGAATTGCAGGACACATTGATCATCGACACTTCGAACGCACTTGCGGCCCCGGGTTCCTCCCGGGGCTACGCCTGTCTGAGCGTCGCT
>2372
GCAGCTGATGACTTGACTTTTTTCCCCATCAGATCGACCCTGTTGATCCAACTGAACTATTAGCCAGATTTGTCTGATG
>2373
TGCGGCTGATGACAACACAGCTGCTGAGACTCTGTGATTGCTCAATCTCAAAGTAAACGCACTGACGCAC
>2374
TTGCGATGATGTGAATTTCTTACTGAATTAAACCCTGAAGTGCAAACACATGAGCTTTTTAACCCTGAGCAGTT
>2375
CCAAATGATGCTTATTTGATACTGGAGCACTTTAGTGCCAGGACGACTCTTAATCTATCACCCATGACTGATGGC
>2376
ATCGATGATGACTGCTGGGTGGCGTATGAATTGTGTATGATGAATGCGTGATTGGAACTCTGAGG
>2377
CGTGCTGATCAGTAGTGGGATCGCGCCTGTGAATAGCCACTGTACTCCAGCCTGGGCAACATAGCGAGACCCCGTCTCTA
>2378
AATTCCGATAACGAACGAGACTCTGGCATGCTAACTAGTTACGCGACCCCCGAGCGGTCGGCGTCC
>2379
GGTGGATCACTCGGCTCGTGCGTCGATGAAGAACGCAGCTAGCTGCGAGAATTAATGTGAATTGCAGGAC
>2380
CGTAAATGATGAACTCACTTTTTTCCCCATCAGATCGACCATGTTGATGTCTTTGAATACTTGCCAGTTAATTCTGATA
>2381
AGTAGTGGGATCGCGCCTGTGAATAGCCACTGTACTCCAGCCTGGGCAACATAGCGAGACCCCGTCTCTT
>2382
TCAGTAGTGGGATCGCGCCTGTGAATAGCCACTGTACTCCAGCCTGGGCAACATAGCGAGACCCCGTCTCTA
>2383
CTGGAATGATGAAAAAGTATCCTTAGGTGTGGTTGTGGCCGTCTTGGTCACCTATGTGCCACTTGCCAATGTTAGGGCTTGTCATAGTTACACTGACTGT
>2384
CTTCCCGGAGTCGGGTTGCTTGGGAATGCAGCCCAAAGCGGGTGGTAAACTCCATCTAAGGCTAAATACCGGCACGAGACCGATAGTCAACAAGTACCGTAAGGGAAAGTTGAA
>2385
CAGCAGCAATTCATGTTTTGAACGACTCTTAGCGGTGGATCACTCGGCTCGTGCGTCGATGAAGAACGCAGCTAGCTGCGAGAATTAATGTGAATTGCAGGAC
>2386
ATTGATCATCGACACTTCGAACGCACTTGCGGCCCCGGGTTCCTCCCGGGGCTACGCCT
>2387
GTCACTGATGATCAATACCAACATATGAGTCATTGATGATGAATAATATGTGTCGGGAACTCTGAGG
>2388
GTGAAATGATGGCAATCATCTTTCGGGACTGACCTGAAATGAAGAGAATACTCATTGC
>2389
GCAGCTGATGACTTGACTTTTTTCCCCATCAGATCGACCCTGTTGATCCAACTGAACTATTAGCCAGGTTTGTCTGATG
>2390
CACATTGATCATCGACACTTCGAACGCACTTGCGGCCCCGGGTTCCTCCCGGGGCTACGCCTGTCTGAGCG
>2391
GACTCTTAGCGGTGGATCACTCGGCTAGTGCGTCGATGAAGAACGCAGCTAGCTGCGAGAATTAATGTGAATTGCAGGAC
>2392
GATCGATGATGAGTACCCTGGGGTGTCTGAAGTCAAGGACTTTGATTAAACCCTGTAACTCTGAGG
>2393
ATTTATGATGAGACATAAGCTTGACTGAACTAATGACGAGTTTGTGTAATTAAGCAGGATTACTCTGAGA
>2394
AAACCATTCGTAGACGACCTGCTTCTGGGTCGGGGTTTCGTACGTAGCAGAGCAGCTCCCTCGCTGCGATCTATTGAAAGTCAGCCCTCGACACAAGGGTTTG
>2395
AGGAATGATGATTTCTTAGACTAGAGTCTCTGATACTGGTCTTGATGTCAAAATTGATTTCTGACT
>2396
TGCGGGGATGACATCCCAAATAAAGCACGTGTTAGACTGCTGACGCGGGTGATGCGAACTGGAGTCTGAGT
>2397
CCACTGTACTCCAGCCTGGGCAACATAGCGAGACCCCGTCTCTA
>2398
GGTCAATGATGTGTTGGCATGTATTACCTGAGTTTATGGTGATGTGTAATAACACTTAAGCTCTAGAATTACGCTGAGA
>2399
AGTCCTGTGGTGAATTAACATATTGAATTGCAAATTCAAAGAAGCAGCTTCAAACTCTGCCGGGGCTTCCA
>2400
GTCAGATGATTTGAATTGATAATGCTGATCCTCTGTGAGGTACCACAGTTAATAGCATGTTAGAGTTCTGATG
>2401
CTTCCGTGATGATACGATGACGAGTCAGAAAAGGCACGTTCTGCTCTCGGTCCTTGTCGGTGCCACGTTCTGTGGCGCTGTGCATGGGTTCCTTTTGCAAAGTGTCCTGTTCATTGATTGATTAGAGGCATTTGTCTGAGAAGTGGAATTC
>2402
GGCTTTGGTGACTCTAGATAACCTCGGGCCGATCGCACGCCT
>2403
CACAATGATGAATGGTCCAAAACATTCGCGGTTTCCACCAGAACCCTAGATGTTGGCAATTCCTTCCTTGGATGTCTGAGTGAA
>2404
GGTCAGTGATGAGCAAAAATCACCATCTTTCGTTTGAGTCTCACGACCATGAGATCAACCCCATGCACCGCTCTGAGACCTT
>2405
AATGATGATGACTGATGGCATATGAGTTGGATACAATGAATACTGTGTGTCTGAAACTCTGAGG
>2406
ATCAGTAGTGGGATCGCGCCTGTGAATAGCCACTGTACTCCAGCCTGGGCAACATAGCGAGACCCCGTCTCTA
>2407
ATCAGTAGTGGGATCGCGCCTGTGAATAGCCACTGTACTCCAGCCTGGGCAACATAGCGAGACCCTGTCTCTA
>2408
ACATTGATCATCGACACTTCGAACGCACTTGCGGCCCCGGGTTCCTCCCGGGGCTACGCCTGTCTGCGCGTCGCT
>2409
CAGCAGTGATGAAATTCCACTCCGTTGGTCCGTGTTTCTGAACAGCATGATTTCCCTGGATGTTCTGATGCTGA
>2410
GTTAGTACTTGGATGGGAGACCGCCTGGGAATACCGGGTGCTGTAGGCTT
>2411
GACTCTTAGCGGAGGATCACTCGGCTCGTGCGTCGATGAAGAACGCAGCTAGCTGCGAGAATTAATGTGAATTGCAGGACACA
>2412
CTCCTACTTGGATAACTGTGGTAATTCTAGAGCTAATACATGCCGACGGGCGCTGACCCCCTTCGCGGGGGGGATGCGTGCATTTATCAGATCA
>2413
CACAATGATGAGAGTTTATTTGCTACTCTTGACTGTGAGGATGACGAGAATTCTTACCACCTATTCTAACTGAGG
>2414
CGCGACCTCAGATCAGACGTGGCGACCCGCTGAATTTAAGCATATTAGTCAGCGGAGGAAAAGAAACTAACCAGGATTCCCTCAGTAACGGCGAGTGAAAAGGGAAGAGCCCAGCGCCGAATCCCCGCCCCGCGGTGGGGCGCTGGAATTC
>2415
ATTGATCATCGACACTTCGAACGCACCTGCGGCCCCGGGTTCCTCCCGGGGCTACGCCTGTCTGAGCGTCGCT
>2416
AAAAAGTATGCAAGAACTGCTAACTCTATGCTTCCATGTCTAACAACATGGCTTTTTCCC
>2417
CTGAAATGATGATTCTTTAAATTTCATGTCTCTTCTCTGACATTTTTCTCTGGAGATAGTTTTTGCCTTATTAATCTGATCAG
>2418
TCCCGTGATGTCAAGCACTGGGCTCTGATCTTCTGTGCAGACATGGTGCTCCCCCGGGACCTTTGACACCCGGGGGTCTGAGGGG
>2419
CGCGACCTCAGATCAGACGTGGCGACCCGCTGAATTTAAGCATATTAGTCAGCGGAGGAAAAGAAACTAACCAGGATTCCCTCAGTAACGGCGAGTGAACAGGGAAGAGCCCAGCGCCGAATCCCCGCCCCACGTTGGGCGCCATGGAATT
>2420
GAGCTGTGATGACTTCGATTGCATTGATCATGAAATGATAATGTGCTTTGTCCTCTAAGAAGTTCTGAGCT
>2421
GGCTTTGGTGACTCTAGATAACCTCGGGCCGATCGCACGCC
>2422
GTTAATTCCGATAACGAACGAGACTCTGGCATGCTAACTAGTTACGCGACCCCCGAGCGGTCGGCGTCCC
>2423
TCGTCTGATCTCGGAAGCTAAGCAGGGTCGGGCCCGGTTAGTACTTGGATGGGAGACCGCCTGGGAATACCGGGTGCTGTAGGCT
>2424
CTTCAGATCGTATAAATCTTTCGCCTTTTACTAAAGATTTCCGTGGAGAGGAACAATTCTGAGTCTTTACCCAATTTTTTGAGGCCTCGTTTTGAACGAGGCT
>2425
ATTGATCATCGACACTTCGAACGCACTTGCGGCCCCGGGTTCCTCACGGGGCTACGCCTGTCTGAGCGTCGCT
>2426
CAAGTGATGACATTTCTCCGGAATCGCTGCACTGCCATGATGAAAGTGCATTTGAACCCTTTTCCATCTGACG
>2427
CTGGAGGATGAAGATACGAAGTGATCCATCGGCTGAGTGTTCTATCACTATGCTGAGA
>2428
GATCGATGATGACACCCTCACATGCATTCCTTGGAAAATCTGAACAAAATGAGTGAGAACTCACTACCGTCTCCTCATCGAAACTGAGGGCT
>2429
GTAAATGATGAACTCACTTTTTTCCCCATCAGATCGACCATGTTGATGTCTTTGAATACTTGCCAGTTAATTTTGATA
>2430
GATCGATGATGACACCCTCACATGCATTCCTTGGAAAATCTGAACAAAATGAGTGAGAACT
>2431
ATATGTGATGATCTCAGCCCAACTTGCACTCTCTCACTGATGACTTGATGATGTTCAAAGATCTGATA
>2432
TGTTCAGTGATGAGACCCTGGAATGAGCGCTGGGCACAGCGCCCGAGTCAGACTGCGGAAGTATTCCTCGCTGCCTTCCTTCTGAGAAC
>2433
AGTTGGTCCGAAAGCTGTGGGTTATCATATTTGTCTCCCCCACAACCCCACAACCATGTTTGACTGACTGTG
>2434
TCCCTGTGGTCTAGTGGTTAGGATTCGGCGCTCTCACCGCCGCGGCCCGGGTTCGATTCCCGGTCAGGGAACC
>2435
AGTCCTGTGAATTAACATATTGAATTGCAAATTCAAAGAAGCAGCTTCAAACTCTGCCGGGGCTTCC
>2436
GATCGATGATGACACCCTCACATGCATTCCTTGGAAAATCTGAACAAAATGAGTGAGAACTCACTACCGTCTCCTCATCGAAACTGAGGTCG
>2437
CTCCACTGAGGACATGGTGCACCCTGGGACCTTTGACACCCGGGGATCTGAGG
>2438
AGCAGTGATGAAATTCCACTCCGTTGGTCCGAGTTTCTGAACAGCATGATTTCCCTGGATGTTCTGATG
>2439
GTAAATGATGAACTCACTTTTTTCCCCATCAGATCGACCATGTTGATGTCTTTGA
>2440
AAACCATTCGTAGACGACCTGCTTCTGGGTCGGGGTTTCGTACGTAGCAGAGCAGCTC
>2441
CGCGACCTCAGATCAGACGTGGCGACCCGCTGAATTTAAGCATATTAGTCAGCGGAGGAAAAGAAACTAACCAGGATTCCCTCAGTAACGGCGAGTGAACAGGGAAGAGCCCAGCGCCGAATCCCC
>2442
GTTGCTGTGATGACTAACTTAGGACACCTTTGGAATAACCATGAAAGGAAGCTATTCTGAGCAA
>2443
CCCTCACATGCATTCCTTGGAAAATCTGAACAAAATGAGTGAGAACTCACTACCGTCTCCTCATCGAAACTGAGGTCT
>2444
ATTGATCATCGACACTTCGAACGCACTTGCGGCCCCGGGTTCCTCCCGGGGCTACGCCTGTCTGAGCGTCGCC
>2445
ACATTGATCATCGACACTTCGAACGCACTTGCGGCCC
>2446
ATCGATGATGACACCCTCACATGCATTCCTTGGAAAATCTGAACAAAATGAGTGAGA
>2447
GATCGATGATGACACCCTCACATGCATTCCTTGGCAAATCTGAACAAAATGAGTGAGAACTCACTACCGTCTCCTCATCGAAACTGAGGTCT
>2448
CACCGCACGTTCGTGGGGCACCTGGTGCTAAACCATTCGTAGACGACCTGCTTCTGGGTCGGGGTTTCGTACGTAGCAGAGCAGCTCCCTCGCTGCGATCTATTGAAAGTCAGCCCTCGACACAAGGGTTTGTA
>2449
CGCTACGCCGCGACGAGTAGGAGGGCCGCTGCGGTGAGCCTTGAAGCCTAGGGCGCGGGCCCGGGTGGAGCCGCCGCAGGTGCAGATCTTGGTGGTAGTAGCAAATATTCAAACGAGAACTTTGAAGGCCGAAG
>2450
GGTCAGTGATGAGCAAAAATCACCATCTTTCGTTTGAGTCTCACGACCATGAGATCAACCCCATGCACCGCTCTGAGACCTG
>2451
GATCGATGATGACACCCTCACATGCTTTCCTTGGAAAATCTGAACAAAATGAGTGAGAACTCACTACCGTCTCCTCATCGAAACTGAGGTCC
>2452
GCTGGAGGATGAAGATACGAAGTGATCCATCGGCTGAGTGTTCTATCACTATGCTGAGA
>2453
GACTCTTAGCGGTGGATCACTCGGCTCGTGCGTCGATGAAGAACGCAGCTAGCTGCGAGAATTAATGTGAATTGCAGGACACATTGATCATCGACACTTCGAACGCACTTGCGGCCCCGGGTTCC
>2454
CGCTGAGAAGACGGTCGAACTTGACTATCTAGAGGAAGTAAAAGTCGTAACAAGGTTTCCGTAGGTGAACCTGCGGAAGGATCATTA
>2455
GACTCTTAGCGGTGGATCACTCGGATCGTGCGTCGATGAAGAACGCAGCTAGCTGCGAGAATTAATGTGAATTGCAGGACA
>2456
TACATGATGAATAAAATCAAATCACCATCTTTCGGCTGAGCTCGTGATGGATTTCCTTTTTTCTGACA
>2457
CGCCCGTCACGCACCGCACGTTCGTGGGGCACCTGGTGCTAAACCATTCGTAGACGACCTGCTTCTGGGTCGGGGTTTCGTACGTAGCAGAGCAGCTCCCTCGCTGCGATCTATTGAAAGTCAGCCCTCGACACATGGAATTCTCGGGTGC
>2458
ATCGATGTGGTGTGGTCGTGTTCTCCCGGGCCGAGCCGAAACCGTGCCGGACGAGGGACGGGCGTTCCCGG
>2459
ACAAGTGATGAACAATAAGGGACTTAATACTGAAACCTGATGTTATATTTCAATGTGCTGAT
>2460
AGGACGGTGGCCATGGAAGTCGGAATCCGCTAAGGAGTGTGTAACAACTCACCTGCCG
>2461
GTGAAATGATGGCAATCATCTTTCGGGACTGACCTGAAATGAAGAGAATACTCATTGCTGA
>2462
CGCGACCTCAGATCAGACGTGGCGACCCGCTGAATTTAAGCATATTAGTCAGCGGAGGAAAAGAAACTAACCAGGATTCCCTCAGTAACGGCGAGTGAACAGGGAAGAGCCCAGCGCCGAATCCCCGCCCCGCGGG
>2463
TATCCAATGATTAAACATTTTCACTGCTGTTCACATAATGAACTTATGTGATTACTGAATACATGAATGAGGAT
>2464
CACATTGATCATCGACACTTCGAACGCACTTGCGGCC
>2465
AAGGGATGATGTCCCAACTGAAACTCAAGAAAAGGATTCTGAGCCTCAGAGCTTTGAAGGAGCCATTCGTTCCCTGACC
>2466
TAGCACCATTTGAAATCGGTTAGTTTATGATGACATAGGACCTTGTCTGAACATGATGATTTCAAAATTTGAGCTTAAAAGGACACTCTGAAA
>2467
TTGTCCTGGCCTGTGGTTTTTCTGCTCCCCTGTGCTCAGTTCTCAGGGGACTCC
>2468
AGCAGTGATGAAATTCCACTCCGTTGGTCCGTGTTTATGAACAGCATGATTTCCCTGGATGTTCTGATG
>2469
TCTCTGTGATGAGACCCTTTTCACAGACCTGTACTGAACTCCGTGAGGATAAGAAACTCTGAGGAT
>2470
GGTCGGCGTCCCCCAACTTCTTAGAGGGACAAGTGGCGTTCAGCCACCCGAGATTGAGCAATAACAGGTCTGTGATGCCCTTAGATGTCCGGGGCTGCACGCGCGCTACACTGACTGGCTCAGCGTGTGCCTA
>2471
CTCTTGACTGTGAGGATGACGAGAATTCTTACCACCATTATTCTAACTGAGG
>2472
GTCGATGATGACCGTTGGTGGAGTATGAGTCATGGACAATGACAACTTCATTCTGGAATCTGAGG
>2473
GCTTAATGATGATTATCTTTTTGATTGCTTAAAGCAACGTGAAAATGACATTTCACCGGCTCTGAGAGCT
>2474
ACTCGGCTCGTGCGTCGATGAAGAACGCAGCTAGCTGCGAGAATTAATGTGAATTGCAGGAC
>2475
AGCAGTGATGAAATTCCACTCCGGTCCGTGTTTCTGAACAGCATGATTTCCCTGGATGTTCTGATG
>2476
TCTCTGTGATGAGACCCTTTTCACAGACCTGTACTGAACTCCGTGAGGATAAGAAACTCTGAGGAGGA
>2477
GTTAATTCCGATAACGAACGAGACTCTGGCATGCTAACTAGTTACGCGACCCCC
>2478
CGCGACCTCAGATCAGACGTGGCGACCCGCTGAATTTAAGCATATTAGTCAGCGGAGGAAAAGAAACTAACCAGGATTCCCTCAGTAACGGCGAGTGAACAGGGAAGAGCCCAGCGCCGAATCCCCGCCCCGCGGTGGGGCGGGGAATTCT
>2479
GCTGATCAGTAGTGGGATCGCGCCTGTGAATAGCCACTGTACTCCAGCCTGGGCAACATAGCGAGACCCCGTCTCTA
>2480
CTTCAGATCGTATAAATCTTTCGCCTTTTACTAAAGATTTCCGTGGAGAGGAACAATTCTGAGTCTTTACCCAATTTTTTGAGGCCTCGTTTTGAACGAGGCTA
>2481
CTACATGATGAATAAAATCAAATCACTATCTTTCGGCTGAGCTCGTGATGGATTTCCTTTTTTCTGACA
>2482
TCCTGTGGTCTAGTGGTTAGGATTCGGCGCTCTCACCGCCGCGGCCCGGGTTCGTTTCCCGGTCAGGGAACCA
>2483
TGAGAAGACGGTCGAACTTGACTATCTAGAGGAAGTAAAAGTCGTAACAAGGTTTCCGTAGGTGAACCTGCGGAAGGATCATTA
>2484
GTAAATGATGAACTCACTTTTTTCCCCATCAGATCAACCATGTTGATGTCTTTGAATACTTGCCAGTTAATTCTGATA
>2485
CTTCTATGATGATTTTATCAAAATGACTTTCGTTCTTCTGAGTTTGCTGAAGCCACATTTAGATACTGAG
>2486
CCTGGTGCTAAACCATTCGTAGACGACCTGCTTCTGGGTCGGGGTTTCGTACGTAGCAGAGCAGCTCCCTCGCTGCGATCTATTGAAAGTCAGCCCTCGACACAAGGGTTTG
>2487
ACTATATCTAGCCCAATCCCCCCCCCATCTAAATTACCAAAACAGTCTAAAACAAAACATTTACCCCAATTAAAGTATAGGAGATAGAAATTTTAAATA
>2488
CTGAAGTGATGATTTACATTCATGTCTCTTCTCTGATAAATCTCTTGAAGAAAACTCTGCATATCTGATCAGGA
>2489
TACAATGATGGCAGTATTTTTCGTCAACAGCAGTTCACCTAGTGAGTGTTGATACTTTGGGTCTGAG
>2490
TTCTATGATGAATCAAACTAGCTCACTATGACTTAAACAGTGAAAAGACATGAACATCTGAG
>2491
CTCAAGTGATGGAGAAGATGACCTGGGAGTACTGTGACCGAACTGGGATGTATTCGTACTGTCTGATG
>2492
CCTACTTGGATAACTGTGGTAATTCTAGAGCTAATACATGCCGACGGGCGCTGACCCCCTTCGCGGGGGGGATGCGTGCATTTATCAGATCTT
>2493
AAGTAAAAGTCGTAACAAGGTTTCCGTAGGTGAACCTGCGGAAGGATCATTA
>2494
CGGAAGACCCACTCCCCGGCGCCGCTCGCGGGGGGCCCAAGTCCTTCTGATCGAGGCC
>2495
ACAGCATGTTTCCAAGGGCTGTGGCTTGTCGTGGCCATGGGATCTCCAACTGCATGCGAGAGCAACGTGGAGAGACTTTGACAGCACAGGTCAGCATAATACCTGGAGCTGCCACTCGCCTCTCCTATATCT
>2496
CTCCATGATGAATGTAAAATGACAAGCATATGCCTGAACTCAAAAATGATGTC
>2497
GACTCTTAGCGGTGGATCACTCGGCTAGTGCGTCGATGAAGAACGCAGCTAGCTGCGAGAATTAATGTGAATTGCAGGACACATTGATCATCGACACTTCGAACGCACTTGCGGCCCCGGGTT
>2498
GTTCAGTGATGAGACCCTGGAATGAGCGCTGGGCACAGCGCCCGAGTCAGACTGCGGAAGAATTCCTCGCTGCCTTCCTTCTGAGAACA
>2499
CGACTCTTAGCGGTGGATCACTCGGCTCGTGCGTCGATGAAGAACGC
>2500
GCAGCTGATGACTTGACTTTTTTCCCCATCAGATCGACCCTGTTGATCCAACTGAACTATTAGCCAGTTTTGTCTGATGCGTTGG
>2501
TCGCGCCTGTGAATAGCCACTGTACTCCAGCCTGGGCAACATAGCGAGACCCCGTCTCTA
>2502
ATCGATGATGACACCCTCACATGCATTCCTTGGAAAATCTGAACAAAATGAGTGAGAACTCACTACCGTCTCCTCATCGAAACTGAGGTCTAG
>2503
CTTAGCGGTGGATCACTCGGCTCGTGCGTCGATGAAGAACGCAGCTAGCTGCGAGAATTAATGTGAATTGCAGGACACATTGATCATCGACACTTCGAACGCACTTGCGGCCCCGGGT
>2504
TGGCCCTCAGCCACACTCTGAGGCTGCTGCCCTCAGGGTTCTGGCTTTGCACAAAGGGGGCCGAGATCATGGCTTGTTCTTGGGTGGGCTGGGCCCAGGGCTCTAGGCAGAGCCGTCCTCTGCGCCAGCTTGAGTCCACCTACATACTGGA
>2505
GACTCTTAGCGGTGGATCACTCGGCTCGTGCGTCGATGAAGAACGCAGCTAGCTGCGAGAATTAATGTGAATTGCAGGACACATA
>2506
AATGATGATGACTGGCGCATATGAGTCCTGTATAGTGAATACTACGTGTCAGGAGCTCTGAGG
>2507
AGAAGTGATGAAATTCCACTCCGTTGGTCCGTGTTTCTGAACAGCATGATTTCCCTGGATGTTCTGATG
>2508
CCAACTTCTTAGAGGGACAAGTGGCGTTCAGCCACCCGAGATTGAGCAATAACAGGTCTGTGATGCCCTTAGATGTCCGGGGCTGCACGCGCGCTACACTGACTGGCTCAGCGTGTGCCTA
>2509
CAGGGTCGGGCCCGGTTAGTACTTGGATGGGAGACCGCCTGGGAATACCGGGTGCTGTAGGCT
>2510
TCCGGTGATGACATCCCAAATAAAGCACGTGTTAGACTGCTGACGCGGGTGATGCGAACTGGAGTCTGAGT
>2511
CTCGTATGAAAACTGCACGTGCAGTTTGATTATATTGCAAGACTGAGGCTT
>2512
GTAAATGATGAACTCACTTTTTTCCCCATCAGATCGACCATGTTGATGTCTTTCAATACTTGCCAGTTAATTCTGATA
>2513
CATTCGTAGACGACCTGCTTCTGGGTCGGGGTTTCGTACGTAGCAGAGCAGCTCCCTCGCTGCGATCTATTGAAAGTCAGCCCTCGACACAAGGGTTTGT
>2514
GTAGGGCGGAGGGAAGCTCATCAGTGGGGCTACGAGCTGAGTGCGCTTAGTCACTCT
>2515
GCAGCTGATGACTTGACTTTTTTCCCCATCAGATCGACCCTGTTGATCCAACTGAACTATTAGCTAGTTTTGTCTGATG
>2516
ATTCGTAGACGACCTGCTTCTGGGTCGGGGTTTCGTACGTAGCAGAGCAGCTCCCTCGCTGCGATCTATTGAAAGTCAGCCCTCGACACAAGGGTTTGT
>2517
GACAATGATGCTTTATTTCCAAGCACATATCTGAGTTGTATGTGTAGAGGCACGAAAACTGAGTCTT
>2518
TAAAAGTCGTAACAAGGTTTCCGTAGGTGAACCTGCGGAAGGATCATTA
>2519
CCACAATGATGAGAGTTTATTTGCTACTCTTGACTGCGAGGATGACGAGAATTCTTACCACCATTATTCTAACTGAGG
>2520
GATCGATGATGACACCCTCACATGCATTCCTTGGAAAATCTGAACAAAATGAGTGAGAACTC
>2521
TGCAATGATGGCATTTCTTAGGACACCTTTGGATTAATCATGAAAACAACTACTCTCTGAGCAGC
>2522
CACATTGATCATCGACACTTCGAACGCACTTGCGGCACCGGGTTCCTCCCGGGGCTACGCCTGTCTGAGCGTCGCT
>2523
TGCATATGATGAAGCAAATCAGTATGAGTAAAATCATGATACTGTAAACGCTTTCTGAT
>2524
GTAAATGATGAACTCACTTTTTTCCCCATCAGATCGACCATGTTGATGTCTTTGAATCCTTGCCAGTTAATTCTGATA
>2525
GACTCTTAGCGGTGGATCACTCGGCTCGTGCGTCGATGAAGAACGCAGCTAGCTGCGAGAATTAATGTGAATTGCAGGACATTGATCATCGACACTTCGAACGCACTTGCGGCCCCGGGTT
>2526
ACATTGATCATCGACACTTCGAACGCACTTGCGGCCCCGGGTTCCTCCCGGGGCTACGCCTGTCTGTGCGTCGCT
>2527
TCCGGTGATGTCAAGCACTGGGCTCTGATCTTCTGTGCAGACATGGTGCTCCCCCGGGACCTTTGACACCCGGGGGTCTGAGGGGA
>2528
AGTGAAATGATGGCAATCATCTTTCGGGACTGACCTGAAATGAAGAGAATACTCATTGCTGATCACT
>2529
TTCAAGTAATTCAGGATAGGTCTCTGTGATGAGACCCTTTTCACAGACCTGTACTGAACTCCGTGAGGATAAGAAACTCTGAGGA
>2530
GAGCATGGTAATGGATTTATGGCAGGTCCTCCTCTGTGGGCCTCTCATAGTGTACCCATGCCAGAGTAAACTGCAGCCTCGAACCATTGCCCAGCCTCCTTACTTGTGGGCTGTGAGCACTGAAGGGGGTTGTATAGTGGAATTCTCGGG
>2531
AATGATGATTTCTCAGACTAGAGTCTCTGATACTGGTCTTGATGTCAAAATTGATTTCTGACT
>2532
CGACTCTTAGCGGTGGATCACTCGGCTCGTGCGTCGATGAAGAACGCAGCTAGCTGCGAGAATTAATGTGAATTGCAG
>2533
TGGGGCACCTGGTGCTAAACCATTCGTAGACGACCTGCTTCTGGGTCGGGGTTTCGTACGTAGCAGAGCAGCTCCCTCGCTGCGATCTATTGAAAGTCAGCCCTCGACACAAGGGTTTG
>2534
AGCAGTGATGAAATTCCACTCCGTTGGTCCGTGCTTCTGAACAGCATGATTTCCCTGGATGTTCTGATG
>2535
GTAAATGATGGACTCACTTTTTTCCCCATCAGATCGACCATGTTGATGTCTTTGAATACTTGCCAGTTAATTCTGATA
>2536
GTAAATGATGAACTCACTTTTTTCCCCATCAGATCGACCCTGTTGATGTCTTTGAATACTTGCCAGTTAATTCTGATA
>2537
GTACGACTCTTAGCGGTGGATCACTCGGCTCGTGCGTCGATGAAGAACGCAGCTAGCTGCGAGAATTAATGTGAATTGCAGGACG
>2538
GTAAATGATGAACTCAATTTTTTCCCCATCAGATCGACCATGTTGATGTCTTTGAATACTTGCCAGTTAATTCTGATA
>2539
AAGGTGACTTTTTATATGCCCTCTATCCCAAGACTATGGCCAGAGGGATATTAAGGTCACCAAGAATAATTTGGAGGTTGCCAAAGACTTGTTTTTGAAGTGTTTTCAAGTCTGACCGAGAACTCTGACATTTC
>2540
CCCGTCACGCACCGCACGTTCGTGGGGCACCTGGTGCTAAACCATTCGTAGACGACCTGCTTCTGGGTCGGGGTTTCGTACGTAGCAGAGCAGCTCCCTCGCTGCGATCTATTGAAAGTCAGCCCTCGACACA
>2541
CGCGACCTCAGATCAGACGTGGCGACCCGCTGAATTTAAGCATATTAGTCAGCGGAGGAAAAGAAACTAACCAGGATTCCCTCAGTAACGGCGAGTGAAC
>2542
AAGACGGTCGAACTTGACTATCTAGAGGAAGTAAAAGTCGTAACAAGGTTTCCGTAGGTGAACCTGCGGAAGGATCATTA
>2543
GATCTCGTCTGATCTCGGAAGCTAAGCAGGGTCGGGCCCGGTTAGTACTTGGATGGGAGACCGCCTGGGAATACCGGGTGCTGTAGGCTT
>2544
TCTTGTGATGAAAACTCTGTCCAGTTCTGCTACTGAAGGGAGAGAGATGAAAGCCTTTAGTGCTGAGGAAA
>2545
CTTCTGGGTCGGGGTTTCGTACGTAGCAGAGCAGCTCCCTCGCTGCGATCTATTGAAAGTCAGCCCTCGACACAAGGGTTTGT
>2546
GGCCCGGTTAGTACTTGGATGGGAGACCGCCTGGGAATACCGGGTGCTGTAGGCTT
>2547
CACAATGATGAGAGTTTATTTGCTACTCTTGACTGTGAGGATGACGAGAATTCTTACCACTATTATTCTAACTGAGG
>2548
GCATTGTGGTTCAGTGGTAGAATTCTCGCCTGCCACGCGGGAGGCCCGGGT
>2549
AGCAGTGATGAAATTCCACTACGTTGGTCCGTGTTTCTGAACAGCATGATTTCCCTGGATGTTCTGATG
>2550
GACTCTTAGCGGTGGATCACTCGGCTCGTGCGTCGATGAAGAACGCAGCTAGCTGCGAGAATTAATGTGAATTGCAGGACACATTGATCATCGACACTTCGAACGCACTTGCGGCCCCGGGTTT
>2551
GGTCAATGATGTGTTGGCATGTATTACCTGAGTTTATGGTGATGTGTAATAACACTTAAGCTCTAGAATTACGCTGAGACCTT
>2552
AATAATGATGAACTCTTTTCCCCGACAGATCGACCATGTTGATCTAACTTCTCTAAGCCAGTTTCTGTCTGATA
>2553
TAATTCCGATAACGAACGAGACTCTGGCATGCTAACTAGTTACGCGACCCCCGAGCGGTCGGCGTC
>2554
GTTTATGATGACATAGGACCTTGTCTGAACATGATGATTTCAAAATTTGAGCTTAAAAGGACACTCTGAAAT
>2555
ATTGATCATCGACACTTCGAACGCACTTGCGGCCCCGGGTTCCTCCAGGGGCTACGCCTGTCTGAGCGTCGCT
>2556
TGCGACCTCAGATCAGACGTGGCGACCCGCTGAATTTAAGCATATTAGTCAGCGGAGGAAAAGAAACTAACCAGGATTCCCTCAGTAACGGCGAGTGAACAGGGAAGAGCCCAGCGCCGAATCCCCGCCCCGCGGTGGAATTCTCGGGTGC
>2557
GCAGATGATGACTTGACTTTTTTCCCCATCAGATCGACCCTGTTGATCCAACTGAACTATTAGCCAGTTTTGTCTGATG
>2558
GATCGATGATGACACCCTCACATGCATTCCTTGGAAAATCTGAACAAAATGAGTGAGAACTCACTACCGTCTCCTCATCGAAACTGAGGTCA
>2559
CGCGACCTCAGATCAGACGTGGCGACCCGCTGAATTTAAGCATATTAGTCAGCGGAGGAAAAGAAACTAACCAGGATTCCCTCAGTAACGGCGAGTGAACAGGGAAGAGCCCAGCG
>2560
ATTGATCATCGACACTTCGAACGCACTTGCGGCCCCGGGTTACTCCCGGGGCTACGCCTGTCTGAGCGTCGCT
>2561
CGCGACCTCAGATCAGACGTGGCGACCCGCTGAATTTAAGCATATTAGTCAGCGGAGGAAAAGAAACTAACCAGGATTCCCTCAGTAACGGCGAGTGAACAGGGAAGAGCCCAGCGCCGAATCCCCGCCCCGCGGTGGGGCGTGGAA
>2562
GTAAATGATGAACTCACTTTTCTCCCCATCAGATCGACCATGTTGATGTCTTTGAATACTTGCCAGTTAATTCTGATA
>2563
CGCGACCTCAGATCAGACGTGGCGACCCGCTGAATTTAAGCATATTAGTCAGCGGAGGAAAAGAAACTAACCAGGATTCCCTCAGTAACGGCGAGTGAACAGGGAAGAGCCCAGCGCCGAATCCCCGCCCCGCGGTGGGGC
>2564
TTCTATGATGAATCAAACTAGCTCACTATGACTTAAACAGTGAAAAGACATGAACATCTGAGAA
>2565
TTCGAACGCACTTGCGGCCCCGGGTTCCTCCCGGGGCTACGCCTGTCTGAGCGTCGCT
>2566
CATTGATCATCGACACTTCGAACGCACTTGCGGCCCCGGGTTCCTCCCGGGGCTACGACTGTCTGAGCGTCGCT
>2567
CGACTCTTAGCGGTGGATCACTCGGCTCGTGCGTCGATGAAGAACG
>2568
GTCAATGATGTGATGGCATGTATTAGCTGAATCCAAAGTTGATGTAAATTCTAAAATGCACTGAGAC
>2569
CATTGATCATCGACACTTCGAACGCACTTGCGGCCCCGGGTTCATCCCGGGGCTACGCCTGTCTGAGCGTCGCT
>2570
CACAATGATGAGAGTTTATTTGCTACTCTTGACTGTGAGGATGACGAGAATTCTTACTACCATTATTCTAACTGAGG
>2571
AGAAATGATGAACTTATTGACGGGCGGACAGAGACGCTGTGCTGATTGTCATGTTCTGA
>2572
CACTGTACTCCAGCCTGGGCAACATAGCGAGACCCCGTCTCTT
>2573
CTACTTGGATAACTGTGGTAATTCTAGAGCTAATACATGCCGACGGGCGCTGACCCCCTTCGCGGGGGGGATGCGTGCATTTATCAGATCAAAACCAACCCGGTCCGCCTCCTCCCGGCCCCGGCCGGGGGGCGGGCGCCGGTGGAATTCT
>2574
TTTGAATGATGACTTAAGTTGTCGGATACCCCTTCACTCCTTCTATGAGTGAAATCTCATAGTCTGACAA
>2575
GAAGCAGGATCTAATTACAACGTAGCTGAGAAGTGCTGCATTGTCTTTGCCCCCTGCTCAAAATAAGACTGTTTCCTTTCAAGTCCTGTCTGCCATGCCGCTGTAGCACCCAGGGATGCGTGGTTTCATACACA
>2576
GACTCTTAGCGGTGGATCACTCGGCTCGTGCGTCGATGAAGAAAGCAGCTAGCTGCGAGAATTAATGTGAATTGCAGGACACA
>2577
TGGTTAATTCCGATAACGAACGAGACTCTGGCATGCTAACTAGTTACGCGACCCCC
>2578
AAGCTTCCAAGACTCCAGACACATCCAAATGAGGCGCTGCACGTGGCAGTCTGCCTTTCTTT
>2579
CGCGACCTCAGATCAGACGTGGCGACCCGCTGAATTTAAGCATATTAGTCAGCGGAGGAAAAGAAACTAACCAGGATTCCCTCAGTAACGGCGAGTGAACAGGGAAGAGCCCAGCGCCGCATCCCCGCCCCGCG
>2580
TCCACGGATCGATGTGGTGTGGTCGTGTTCTCCCGGGCCGAGCCGAAACCGTGCCGGACGAGGG
>2581
TCCAATGATTAAACTTTCCCACTGCTGTTCACATCATGATTTGTTGTGATTAATGTATGTGAATGAGGAC
>2582
AGCAAATGATGATAAACTGGACCTGACAGACTGTGCTGAGTTTGTTCAATCCAACCCTGAG
>2583
CGCACCGCACGTTCGTGGGGCACCTGGTGCTAAACCATTCGTAGACGACCTGCTTCTGGGTCGGGGTTTCGTACGTAGCAGAGCAGCTCCCTCGCTGCGATCTATTGAAAGTCAGCCCTCGACACA
>2584
TGTAAATGATGAACTCACTTTTTTCCACATCAGATCGACCATGTTGATGTCTTTGAATACTTGCCAGTTAATTCTGATA
>2585
GCAGCTGATGACTTGACTTTTTTCCCCATCAGATCGACCATGTTGATCCAACTGAACTATTAGCCAGTTTTGTCTGATG
>2586
ACATTGATCATCGACACTTCGAACGCACTTGCGGCCACGGGTTCCTCCCGGGGCTACGCCTGTCTGAGCGTCGCT
>2587
GCCATATGATGTTTCCATTTTGAAAAGTGAGCGCTTTGCGCAGTGACGACCGTAAATCTATCACCCTTGACTGATGG
>2588
AGCAGTGATGAAATTCCACTCCGTTGGTCCGTGTTTCTGAACAGCATGATTTCCCCGGATGTTCTGATG
>2589
AATAATGATGAACTTTTTTTCCCCGACAGATCGACCATGTTGAT
>2590
GTAAATGATGAACTCACTTTTTTCCCCATCAGATCGACCATGTTGATGTCTTTGCATACTTGCCAGTTAATTCTGATA
>2591
TGCTGTGATGACTAACTTAGGACACCTTTGGAATAACCATGAAAGGAAGCTATTCTGAGCAA
>2592
CGGTGGATCACTCGGCTCGTGCGTCGATGAAGAACGCAGCTAGCTGCGAGAATTAATGTGAATTGCAGGACACATTGATCATCGACACTTCGAACGCACTTGCGGACCCGGGTTCCTCCCGGGGCTACGCCTGTCTGAGCGTCGCTTGGAA
>2593
TCAAGTGTAGTATCTGTTCTTATCAGTTTAATATCTGATACGTCCTCTATCCGAGGACAATATATTAAA
>2594
TCCCACATGGTCTAGCGGTTAGGATTCCTGGTTTTCACCCAGGCGGCCCGGGTTCGACTCCCGGTATGGGAACCA
>2595
GTAAATGATGAACTCCCTTTTTTCCCCATCAGATCGACCATGTTGATGTCTTTGAATACTTGCCAGTTAATTCTGATA
>2596
TTCACCCAGAGCACCATGCGGATGGCTTGCCTATCTGATAGTGACTCCTGGTTTTTGCAAGTCGAACAGTT
>2597
GACTCTTAGCGGCGGATCACTCGGCTCGTGCGTCGATGAAGAACGCAGCTAGCTGCGAGAATTAATGTGAATTGCAGGACACA
>2598
GGTTCCATGGTGTAATGGTTAGCACTCTGGACTCTGAATCCAGCGATCCGAGT
>2599
TGCTGGAGGATGAAGATACGAAGTGATCCATCGGCTGAGTGTTCTATCACTATGCTGAGACTCGAATGGCTGACAGCA
>2600
CAGGGCCTCTCTCCCGTAGAGCTGAAGAGAAAAGTTCTCCTCAGCCGGGACTGGAGCCCAAGATGAACTCTTGAGGGTTGTTTTCGGGGCTGCCGTGAGCTGGGCAGCCGTGTTTTCCTACCTCAGACATTC
>2601
TCTTAGCGGTGGATCACTCGGCTCGTGCGTCGATGAAGAACGCAGCTAGCTGCGAGAATTAATGTGAATTGCAGGACACATTGATCATCGACACTTCGAACGCACTTGCGGCCCCGGG
>2602
TCTCTGTGATGAGACCCTTTTCACAGACCTGTACTGAACTCCGTGAGGATAAGAAACTCTGAGGAGGC
>2603
GTAAATGATGAACTCACTTTTTTCCCCCTCAGATCGACCATGTTGATGTCTTTGAATACTTGCCAGTTAATTCTGATA
>2604
CGCCGGGGTCGGCCCACGGCCCTGGCGGAGCGCTGAGAAGACGGTCGAACTTGACTATCTAGAGGAAGTAAAAGTCGTAACAAGGTTTCCGTAGGTGAACCTGCGGAAGGATCATTA
>2605
TGCAAATGATGTGTCTGTTAGTGACCAAAGCCTGACTTAAGTGATTAGTCTTAACTGACTGAC
>2606
TTTCTATGATGAATCAAACTAGCTCAATATGACTTAAACAGTGAAAAGACATGAACATCTGAGA
>2607
CGCGACCTCAGATCAGACGTGGCGACCCGCTGAATTTAAGCATATTAGTCAGCGGAGGAAAAGAAACTAACCAGGATTCCCTCAGTAACGGCGAGTGAACAGGGAAGAGCCCAGCGCCGAATCCCCGCCCCGCGGTGGAATTCTCGGTGCC
>2608
CATATTGATCATCGACACTTCGAACGCACTTGCGGCCCCGGGTTCCTCCCGGGGCTACGCCTGTCTGAGCGTCGCT
>2609
ATCGATGATGACCGTTGGTGGAGTATGAGTCATGGACAATGACAACTTCATTCTGGAATCTGAGGTCT
>2610
AGCAGTGATGAAATTCCACTCCGTTGGTCCGTGTTTCTGAACAGCATGATTTCCCTGGATGTTC
>2611
GGTAAAATCGCTGAGCAAAGCAATAGACTGTAAATCTAAGAACAGAGGTTTGATTCCTCTTTTTACCACCA
>2612
GCAGCTGATGACTTGACTTTTTTCACCATCAGATCGACCCTGTTGATCCAACTGAACTATTAGCCAGTTTTGTCTGATG
>2613
TCTTGTGATGAAAACTCTGTCCAGTTCTGCTACTGAAGGGAGAGAGATGAAAGCCTTTAGTGCTGAGGAA
>2614
ACCAATGATGATGACTGATGGCATATGAGTTGGATACAATGAATACTGTGTGTCTGAAACTCTGAGGTA
>2615
TCTTCTATGATGATTTTATCAAAATGACTTTCGTTCTTCTGAGTTTGCTGAAGCCACATTTAGATACTGAGAAGA
>2616
ATTACCTGAGTTTATGGTGATGTGTAATAACACTTAAGCTCTAGAATTACGCTGAGACCT
>2617
CTTGTCCTGGCCTGTGGTTTTTCTGCTCCCCTGTGCTCAGTTTTCAGGGGACTCCGGCAGGACGCACAGCAAGCTCCCTCTCAGTTTAGGAGGGCCGTCCTGAGAATAGGGCTGGCTCTTAAAGGCACGAGAGGACAGTTTGGAATTCTCG
>2618
CACAATGATGAGAGTTTATTTGCTACTCTTGACTGTGAGGATGACGAGAATTCTTATCACCATTATTCTAACTGAGG
>2619
TTGCACTGCATGGTATCTGCATTCAGCAGTTTGTTCCTGCTGGCTGTTCAAAAGACAGTGCGATATAAATTCAGTATCTGGCATCGTTGGTTTTTTTGCTTTGTGCATGTTAGACCTGGTATTTCTACTGATACAGTATGGAATTCTCGGG
>2620
AACCTCCCAGGATCGCATCTGGAGAATGGCTTGTATTCTGCCAGCTTCGGAGTCGGGAGGGAAAGCAAGCCTGGCAGAGGTACCCATTCCATTCCCAGTTTGCTCAGTATCTGGTGATTGGAAGACACTCTGCAACAAGTGGAATTCTCGG
>2621
GACCAATGATGTGAATGGAATGCATCTGAATGAAAATTATGATCAATCATGTTTGGAACCCCTGAGG
>2622
CTGCAGCTGTGTCAAATTCGGTGCCTACCTCAACCATGGCAGGCACTGGCCCAAAAGGCTGCTACAGAAACACTGTGACTCATGGGCCCTGATCCTCTGTGCTAGGCCTCAGGGATAAATTTGGTTACAGACACCTGGAATTCTCGGGTGC
>2623
GCATTGATCATCGACACTTCGAACGCACTTGCGGCCCCGGGTTCCTCCCGGGGCTACGCCTGTCTGAGCGTCGCT
>2624
CACATTGATCATCGACACTTCGAACGCACTTGCGGCCCCGG
>2625
ACATTGATCATCGACACTTCGAACGCACTTGCGGACCCGGGTTCCTCCCGGGGCTACGCCTGTCTGAGCGTCGCT
>2626
GTTCAGTGATGAGACCCTGGAATGAGAGCTGGGCACAGCGCCCGAGTCAGACTGCGGAAGTATTCCTCGCTGCCTTCCTTCTGAGAACA
>2627
ACGACTCTTAGCGGTGGATCACTCGGCTCGTGCGTCGATGAAGAACGCAGCTAGCTGCGAGAATTAATGTGAATTGCAGGAAA
>2628
AGTTGGTCCGAAAGCTGTGGGTTATCATATTTGTCTCCCCCACAACCCCACAACCATGTTTGACTGACTG
>2629
GGACCAATGATGATGACTGATGGCATATGAGTTGGATACAATGAATACTGTGTGTCTGAAACTCTGAGGTC
>2630
CAGCAGCAATTCATGTTTTGAAGACTCTTAGCGGTGGATCACTCGGCTCGTGCGTCGATGAAGAACGCAGCTAGCTGCGAGAATTAATGTGAATTGCAGGAC
>2631
GGATCAGTGATGATAAATGCCGGCGTATGAGTCATTGATAATGAATAATACGTGTCTGAAACTCTGAGATCC
>2632
ACATTGATCATCGACACTTCGAACGCACTTGCGGCCCCGGGTTCCTCCCGGG
>2633
GTGCTGTGATGATGCCTTAAAATTGTGGTTTCGACTCACTGAGAGTAACATGAAGACCTACAATTCCTTGGCTGTGTCTGAGCACC
>2634
GCATGTGATGACACTGTGCAGCGACCAACGTCTGACAGGAATGATTGCTATTGTCGTCTGATG
>2635
CAGCAGTGATGAAATTCCACTCCGTTGGTCCGTGTTTCTGAACAGCATGATTTCCCTGGATGTTCTGAT
>2636
AGCGCTGAGAAGACGGTCGAACTTGACTATCTAGAGGAAGTAAAAGTCGTAACAAGGTTTCCGTAGGTGAACCTGCGGAAGGATCATTA
>2637
CGGTGGATCACTCGGCTCGTGCGTCGATGAAGAACGCAGCTAGCTGCGAGAATTAATGTGAATTGCAGGACACATTGATCATCGACACTTCGAACGCGCTTGCGGCCCCGGGTTCCTCCCGGGGCTACGCCTGTCTGAGCGTCGCTTGGAA
>2638
AGCAGTGATGAAATTCCACTCCGTTGGTCTGTGTTTCTGAACAGCATGATTTCCCTGGATGTTCTGATG
>2639
GGTAAATATTGTTTAAAAAAAACATTAGATTGTGAATCTAACAATAGAAGCCT
>2640
GACTCTTAGCGGTGGATCACTCGGCTCGTGCGTCGATGAAGAACGCAGCTAGCTGCGAGAATTAATGTGAATTGCAGGACACATTGATCATCGACACTTCGAACGC
>2641
ATTGATCATCGACACTTCGAACGCACTTGCGGCCCCGGGTTCCTCCCGGGGCTACGCCTGACTGAGCGTCGCT
>2642
CTACATGATGAATAAAATCAAATCACCATCTTTCGGCTGAGCTCGCGATGGATTTCCTTTTTTCTGACA
>2643
ACATTGATCATCGACACTTCGAACGCACTTGCGGCCCGGGTTCCTCCCGGGGCTACGCCTGTCTGAGCGTCGCT
>2644
TCTTGTGATGAAAACTCTGTCCAGTTCTGCTACTGAAGGGAGAGAGATGAAAGCC
>2645
AGTGGTTAGGATTCGGCGCTCTCACCGCCGCGGCCCGGGTTCGTTTCCCGGTCAGGGAACCA
>2646
GTAAATGATGAACTCACTTTTTTCCCCATCAGATCGACCATGTTGATGTCTTTAAATACTTGCCAGTTAATTCTGATA
>2647
CGCGACCTCAGATCAGACGTGGCGACCCGCTGAATTTAAGCATATTAGTCAGCGGAGGAAAAGAAACTAACCAGGATTCCCTCAGTAACGGCGAGTGAACAGGGAAGAGCCCAGCGCCGAATCCCCGCCCCGCGAGGAATTCTCGGGTGCC
>2648
TCTCATGATGACCCTTGTGCCTCTGAGCTGCCATGATTCTGGCTTCAAAGTAAACGCTCTGAAGAGA
>2649
CTGTGTGATGATAAGCAAATGCTGACTGAATATGAAGGACTTAATTAGCTCTATCTGATG
>2650
AAAGTTTCGTGGGGGTGGAGCCCACCAGTCTAGCCA
>2651
GTACATGATGACAACTGGCTCCCTCTACTGAACCGTGGTGAGGAAACTGCCATGTCACCCTATCTGACA
>2652
ACATTGATCATCGACACTTCGAACGCACCTGCGGCCCCGGGTTCCTCCCGGGGCTACGCCTGTCTGAGCGTCGCT
>2653
TTTGAATGATGACTTAAGTTGTCGGATACCCCTTCACTCCTTCTATGAGTGAAATCTCATAGTCTGAC
>2654
GCGGTGGATCACTCGGCTCGTGCGTCGATGAAGAACGCAGCTAGCTGCGAGAATTAATGTGAATTGCAGGAC
>2655
GTACATGATGACAACTGGCTCCCTCTACTGAACCGTGGTGAGGAAACTG
>2656
ACTCGGCTCGTGCGTCGATGAAGAACGCAGCTAGCTGCGAGAATTAATGTGAATTGCAGGACACATTGATCATCGACACTTCGAACGCACTTGCGGCCCCGGGTTCCTCCCGGGGCTACGCCTGTCTGAGCGTCGCTTGGAATTCTCGGGT
>2657
CATTGATCATCGACACTTCGAACGCACTTGCGGCCCCGGGTTCCTCCCGGGGCTACGCCTGACTGAGCGTCGCT
>2658
GCATGTGATGACACTGTGCAGCGACCAAAGTCTGACAGGAATGATTGCTATCGTCGTCTGATGC
>2659
GTAAATGCTGAACTCACTTTTTTCCCCATCAGATCGACCATGTTGATGTCTTTGAATACTTGCCAGTTAATTCTGATA
>2660
CGCGACCTCAGATCAGACGTGGCGACCCGCTGAATTTAAGCATATTAGTCAGCGGAGGAAAAGAAACTAACCAGGATTCCCTCAGTAACGGCGAGTGAACAGGGAAGAGCCCAGCGCCGAATCCCCGCCCCGTGGAATTCTCGGGGGCCAA
>2661
AGTTATGATGTGTAAATCCTATTCCATTGCTGAAATGCAGTGTGGAACACGATGAACTGAACTCT
>2662
CTTGCGGCCCCGGGTTCCTCCCGGGGCTACGCCTGTCTGAGCGTCGCTT
>2663
TGATCATCGACACTTCGAACGCACTTGCGGCCCCGGGTTCCTCCCGGGGCTACGCCTGTCTGAGCGTCGCT
>2664
GAGTTATGATGTGTAAATCCTATTCCATTGCTGAAATGCAGTGTGGAACACGATGAACTGAACTC
>2665
ATCGCTTCTCGGCCTTTTGGCTAAGATCAAGTGTAGTATCTGTTCTTATCAGTTTAATATCTGATACGTCCTCTATCCGAGGACAATATATTAAA
>2666
TTCAAGTAATTCAGGATAGGTTATCAATGATGAAACCTATCCCGAAGCTGATAACCTGAAGAAAAGCATGTACGGATTCGGCTTCTGAGA
>2667
GCGCCGGGATGATCCCAACATGCCATCTGAGTGCCTATGCTGAAACCCAGAGGCTGTTTCTGAGCTG
>2668
GACTCTTAGCGGTGGATCACTCGGCTCGTGCGTCGATGAAGAACGCAGCTAGCTGCGAGAATTAATGAGAATTGCAGGAC
>2669
TGAAATGATGATTCTTTAAATTTCATGTCTCTTCTCTGACATTTTTCTCTGGAGATAGTTTTTGCCTTATTAATCTGAT
>2670
CGGTGGATCACTCGGCTCGTGCGTCGATGAAGAACGCAGCTAGCTGCGAGAATTAATGTGAATTGCAGGACACATTGATCATCGACACTTCGAACGCACTTGCGGCCCC
>2671
ACGACTCTTAGCGGTGGATCACTCGGCTCGTGCGTCGATGAAGAACGCAGCTAGCTGC
>2672
GCAAATGATGTGTCTGTTAGTGACCAAAGTCTGACTTAAGTGATTAGTCTTAACTGACTGACT
>2673
TTCTATGATGATTTTATCAAAATGACTTTCGTTCTTCTGAGTTTGCTGAAGCCACATTTAGATACTGAGAAGA
>2674
AGGAATGATGATTTCTCAGACTAGCGTCTCTGATACTGGTCTTGATGTCAAAATTGATTTCTGACT
>2675
GTACATGATGACAACTGGCTCCCTTTACTGAACCGTGGTGAGGAAACTGCCATGTCACCCTATCTGACT
>2676
CATTGATCATCGACACTTCGAACGCACTTGCGGCCCCGGGTTCCTCACGGGGCTACGCCTGTCTGAGCGTCGCT
>2677
ATTGATCATCGACACTTCGAACGCACTTGCGGCCACGGGTTCCTCCCGGGGCTACGCCTGTCTGAGCGTCGCT
>2678
CTCGTACGACTCTTAGCGGTGGATCACTCGGCTCGTGCGTCGATGAAGAAC
>2679
CGGTGGATCACTCGGCTCGTGCGTCGATGAAGAACGCAGCTAGCTGCGAGAATTAATGTGAATTGCAGGACACATTGATCATCGACACTTCGAACGCACTTGCGGCCCCGGGTTCCTCCCGGGGCTACGCCTGTCTGAGCGTCGCCTGGAA
>2680
CCAAGTGATGACATTTCTCTGGAATCGCTGCACTGCCATGATGAAAGTGCATTTGAACCCTTTTCCATCTGACG
>2681
TCCCATCTGGTCTAGCGGTTAGGATTCCTGGTTTTCACCCAGGCGGCCCGGGTTCGACTCCCGGTATGGGAACCA
>2682
GGGGGGGAAGTAAATGATGAACTCACTTTTTTCCCCATCAGATCGACCATGTTGATGTCTTTGAATACTTGCCAGTTAATTCTGATA
>2683
TTCAAGTAATTCAGGATAGGTTCTCTGTGATGAGACCCTTTTCACAGACCTGTACTGAACTCCGTGAGGATAAGAAACTCTGAGGA
>2684
TGCATGTGATGACACTGTGCAGCGACCAAAGTCTGACAGGAATGATTGCTATCGTCGTCTGA
>2685
CGCGACCTCAGATCAGACGTGGCGACCCGCTGAATTTAAGCATATTAGTCAGCGGAGGAAAAGAAACTAACCAGGATTCCCTCAGTAACGGCGAGTGAACAGGGAAGAGCCCAGCGCCGAATCCCCGCCCCGCGTGGAATTCTCGGTGCCA
>2686
CTAGCACTTTCACAGGTCCTCCCCCAGATCGTGGGGCCAGGATTTGGTAGCTGGTGCTAAAATTGAAAACCCTTGATGATATCTTTGCCCTGAGATTGTGTCAGTGGCAACTGTCAATTGATGGGACAGAG
>2687
GACTCTTAGCGGTGGATCACTCGGCTCGTGCGTCGATGAAGAACGCAGCTAGCTGCGAGAATTAATGTGAATTGCAGGACACATTGATCATCGACACTTCGAACGCACTTGCGGCCCCGGGTTCCTCCCGGGGCTACGCCTGTCTGAGC
>2688
GGATATGATGACTGATTATCTGAGAAGTAACTGATGAAATCTCAAGAAAATTCCTCTAGATAGTCAAGTTCTGATC
>2689
CACATTGATCATCGACACTTCGAACGCACTTGCGGCCC
>2690
GACTCTTAGCGGTGGATCACTCGGCTAGTGCGTCGATGAAGAACGCAGCTAGCTGCGAGAATTAATGTGAATTGCAGGACAC
>2691
GTAAATGATGAACTCACTTTTTTCCCCATCAGATCGACCATGTTGATGTCTTTGAATACTCGCCAGTTAATTCTGATA
>2692
TTTCCCATTTGACTACCACATTATCTCCTGATAGATTTTAGTGGCTATGCTTATGGGATAGATGAGAACTGCCGTGATCTGAAGAGGGAGGGTTTGCTCATGTCCTCCTCCTATATGAAACGGCTGAACAGAA
>2693
CGCGACCTCAGATCAGACGTGGCGACCCGCTGAATTTAAGCATATTAGTCAGCGGAGGAAAAGAAACTAACCAGGATTCCCTCAGTAACGGCGAG
>2694
ACATTGATCATCGACACTTCGAACGCACTTGCGGCCCCGGGTTCCTCCCGGGGCTACGACTGTCTGAGCGTCGCT
>2695
GGCGGTGAGGAGAGAATTGCTGTGTTGACTTAAGGTGATCGTCTTATACGCTATTCTGAGCCCG
>2696
AGTTTATTTGCTACTCTTGACTGTGAGGATGACGAGAATTCTTACCACCATTATTCTAACTGAGG
>2697
AGTCCTGGTGAATTAACATATTGAATTGCAAATTCAAAGAAGCAGCTTCAAACTCTGCCGGGGCTTCCA
>2698
CACAATGATGAGAGTTTATTTGCTACTCTTGACTGAGGATGACGAGAATTCTTACCACCATTATTCTAACTGAGG
>2699
TGGAAGACTAGTGATTTTGTTGTTGTAAATGATGAACTCACTTTTTTCCCCATCAGATCGACCATGTTGATGTCTTTGAATACTTGCCAGTTAATTCTGAT
>2700
CAGTGCGGTAACGCGACCGATCCCGGAGAAGCCGGCGGGAGCCCCGGGGAGAGTTCTCTTTTCTTTGTGAAGGGCAGGGCGCCCTGGAATGGGTTCGCCCCGAGAGAGGGGCCCGC
>2701
GCATATGATGGAAAAAATTTTAATCTCCTGAGACTTGTGATGTCTTCAAAGGAACCA
>2702
TCTTGTGATGAAAACTCTGTCCAGTTCTGCTACTGAAGGGAGAGAGATGAAAGCCTTTAGTGCTGAGGGCTGCGATCTATTGAAAGTCAGCCCTCGACACA
>2703
TCCTCTTTAGTATAGTGGTGAGTATCCCCGCCTGTCACGCGGGAGACCGGGGTTCGATTCCCCGACGGGGAGCCA
>2704
TGCTAAACCATTCGTAGACGACCTGCTTCTGGGTCGGGGTTTCGTACGTAGCAGAGCAGCTCCCTCGCTGCGATCTATTGAAAGTCAGCCCTCGACACAAGGGTTTG
>2705
TGGAAGACTAGTGATTTTGTTGTAAATGATGAACTCACTTTTTTTCCCCATCAGATCGACCATGTTGATGTCTTTGAATACTTGCCAGTTAATTCTGATA
>2706
CGCGACCTCAGATCAGACGTGGCGACCCGCTGAATTTAAGCATATTAGTCAGCGGAGGAAAAGAAACTAACCAGGATTCCCTCAGTAACGGCGAGTGAACAGGGAAGAGCCCAGCGCCGAATCCCCGCCCCGCGGT
>2707
CGCGACCTCAGATCAGACGTGGCGACCCGCTGAATTTAAGCATATTAGTCAGCGGAGGAAAAGAAACTAACCAGGATTCCCTCAGTAACGGCGAGTGAACAGGGAAGAGCCCAGCGCCGAATCCCCGCCCCGCGGATGGAATTCTCGGG
>2708
CTTAGCGGTGGATCACTCGGCTCGTGCGTCGATGAAGAACGCAGCTAGCTGCGAGAATTAATGTGAATTGCAGGACACATTGATCATCGACACTTCGAACGCACTTGCGGCCCCGGGTT
>2709
AGGAATGATGATTTCTCAGACTAGAGTCTCTGATACTGGTCTTGATGTCAAAATTGAATTCTGACT
>2710
CTCTCATGATGACCCTTGTGCCTCTGAGCTGCCATGATTCTGGCTTCAAAGTAAACGCTCTGAAGAA
>2711
GGTTAATTCCGATAACGAACGAGACTCTGGCATGCTAAC
>2712
TCTCTGTGATGAGACCCTTTTCACAGACCTGTACTGAACTCCGTGAGGATAAGAAACTCTGAGGAGAA
>2713
GTAAATGATGAACTCACTTTTTTCCCCATCAGATCGACCATGTTGGTGTCTTTGAATACTTGCCAGTTAATTCTGATA
>2714
GTCGGTGATGTTCTGCAATTACCTACATTGTTTGATCCCTGTGAAAAGAGCACCGGCTGAGACGC
>2715
TGGCGGTGAGGAGAGAATTGCTGTGTTGACTTAAGGTGATCGTCTTATACGCTATTCTGAGC
>2716
AGCAGTGATGAAATTCCACTCCGTTGGTCCGTGTTCTGAACAGCATGATTTCCCTGGATGTTCTGATG
>2717
GTACATGATGACAACTGGCTCCCTCTACTGAACCGAGGTGAGGAAACTGCCATGTCACCCTATCTGACT
>2718
CAGGACGGTGGCCATGGAAGTCGGAATCCGCTAAGGAGTGTGTAACAACTCACCTGCT
>2719
GTAAATGATGAACTCACTTTTTTCCCCATCAGATCGACCATGTTGATGTCTTTGAATACTTGCCAGTTAATTC
>2720
TGTCGATGATGTATCCTTGTTGAACCTGAATTTGCATGATCTAACTCAAATATTCGTCACTACCACTGAGAC
>2721
CACTGTACTCCAGCCTGGGCAACATAGCGAGACCCTGTCTCTA
>2722
GCGCCGTGATGATCCCAACATGCCATCTGAGTGCCTATGCTGAAACCCAGAGGCTGTTTCTGAG
>2723
TCCCCTGTGGTCTAGTGGTTAGGATTCGGCGCTCTCACCGCCGCGGCCCGGGTTCGTTTCCCGGTCAGGGAACC
>2724
CGACTCTTAGCGGTGGATCACTCGGCTCGTGCGTCGATGAAGAACGCAGCTAGCTGCGAGAATTAATGTGAATTGCAGGACACATTGATCATCGACACTTCGAACGCACTTGC
>2725
TCTTGTGATGAAAACTCTGTCCAGTTCTGCTACTGAAGGGAGAGAGATGAAAGCCTTTAGTGCTGAGGAAGA
>2726
AGTCCTGTGTGAATTAACATATTGAATTGCAAATTCAAAGAAGCAGCTTCAAACTCTGCCGGGGCTTCCA
>2727
GGTCAGTGATGAGCAAAAATCACCATCTTTCGTTTGAGTCTCACGACCATGAGATCAACCCCATGCACC
>2728
AGAGTTTATTTGCTACTCTTGACTGTGAGGATGACGAGAATTCTTACCACCATTATTCTAACTGAGG
>2729
CGACTCTTAGCGGTGGATCACTCGGCTCGTGCGTCGATGAAGAACGCAGCTAGCTGCGAGAATTAATGTGAATTGCAGGACAA
>2730
GGGTCGGGCCCGGTTAGTACTTGGATGGGAGACCGCCTGGGAATACCGGGTGCTGTAGGCT
>2731
TGCTGTGATGATGGATTCCAAAACCATTCGTAGTTTCCACCAGAAATCCTGTGTTGGCCAACTCCTTCCTTGGATGTCTGAG
>2732
ACATTGTTCATCGACACTTCGAACGCACTTGCGGCCCCGGGTTCCTCCCGGGGCTACGCCTGTCTGAGCGTCGCT
>2733
TCGCTGTGATGAATGATTTTTAAACATTCGTAGTTTCCACCAAAAGCTTCAGCTAATGATGGCAAAACTTCCTTGGATGTCTGAGCGCG
>2734
GGTCAATGATGTGATGGCATGTATTAGCTGAATCCAAAGTTGATGTAAATTCTAAAATGCACTGAGAC
>2735
TCGTACGTAGCAGAGCAGCTCCCTCGCTGCGATCTATTGAAAGTCAGCCCTCGACACAAGGGTTTGT
>2736
CGCGACCTCAGATCAGACGTGGCGACCCGCTGAATTTAAGCATATTAGTCAGCGGAGGAAAAGAAACTAACCAGGATTCCCTCAGTAACGGCGAGTGAACAGGGAAGAGCCCAGCGCCGAATCCCCGCCCCGCGGGGGGGCGTGGAATTCT
>2737
GAGCACTGTTCGTGACCTGCTGGTCTGCCTGTGGCTGGCGGGTTCCATTCCGGTGCCATAGCAGCTCCAGCACCATGTGACTGACTGCCTGGCCTGGAGGCCCTCGGTTTAAGGTCTTGGAGACAAA
>2738
ACACTTCGAACGCACTTGCGGCCCCGGGTTCCTCCCGGGGCTACGCCTGTCTGAGCGTCGCT
>2739
TGGCGAGGATGACATACACTTGCCCTCACTTAGACCATAGTTCGTTGATGAGCGCACCTAGTATTCTGAGCCA
>2740
CTTCCCGGAGTCGGGTTGCTTGGGAATGCAGCCCAAAGCGGGTGGTAAACTCCATCTAAGGCTAAATACCGGCACGAGACCGATAGTCAACAAGTACCGTAAGGGAAAGTTGAAA
>2741
GTTCGTGGGGCACCTGGTGCTAAACCATTCGTAGACGACCTGCTTCTGGGTCGGGGTTTCGTACGTAGCAGAGCAGCTCCCTCGCTGCGATCTATTGAAAGTCAGCCCTCGACACAAGGGTTTGT
>2742
AGGAATGATGATTTCTCAGACTAGAGACTCTGATACTGGTCTTGATGTCAAAATTGATTTCTGACT
>2743
GAGCTGTGATGACTTCGATTGCATTGATCACATGAAATGATAATGTGCTTTGTCCTAAGAAGTTCTGAGC
>2744
CGCGACCTCAGATCAGACGTGGCGACCCGCTGAATTTAAGCATATTAGTCAGCGGAGGAAAAGAAACTAACCAGGATTCCCTCAGTAACGGCGAGTGAACAGGGAAGAGCCCAGCGCCGAATCCCCGCCCCGGTGGGGCGCTGGAATTCTC
>2745
GAGCGCTTTGCGCAGTGACGACCGTAAATCTATCACCCTTGACTGATGGCT
>2746
TCTGATGAAGCCTGTGTTGGTAGGGACATCTGAGAGTGTTGATGAATGCCAACGGCTCTGATG
>2747
CGCGACCTCAGATCAGACGTGGCGACCCGCTGAATTTAAGCATATTAGTCAGCGGAGGAA
>2748
GTACATGATGATAACTGGCTCCCTCTACTGAACCGTGGTGAGGAAACTGCCATGTCACCCTATCTGACT
>2749
TGAAGTGATGATTTACATTCATGTCTCTTCTGATAAATCTCTTGAAGAAAACTCTGCATATCTGATC
>2750
ATGGATTTTTGGAGCAGGGAGTTGGAATAGGAGCTTGCTCCGTCCACTCCACGCATCGACCTGGTATTGCAGTACTTCCAGGAACGGTGCACC
>2751
CTACATGATGAATAAAATCAAATCACCATCCTTCGGCTGAGCTCGTGATGGATTTCCTTTTTTCTGACA
>2752
ACATTGATCATCGACACTTCGAACGCACTTGCGGCCCCGGGTTC
>2753
GGTAAAAATGCTGAGCAAAGCAATAGACTGTAAATCTAAGAACAGAGGTTTGATTCCTCTTTTTACCACC
>2754
TCTTGTGATGAAAACTCTGTCCAGTTCTGCTACTGAAGGGAGAGAGATGAAAGCCT
>2755
CGGTGGATCACTCGGCTCGTGCGTCGATGAAGAACGCAGCTAGCTGCGAGAATTAATGTGAATTGCAGGACACATTGATCATCGA
>2756
TCGTACGACTCTTAGCGGTGGATCACTCGGCTCGTGCGTCGATGAAGAAC
>2757
CGCGACCTCAGATCAGACGTGGCGACCCGCTGAATTTAAGCATATTAGTCAGCGGAGGAAAAGAAACTAACCAGGATTCCCTCAGTAACGGCGAGTGAACAGGG
>2758
TACTTGGATAACTGTGGTAATTCTAGAGCTAATACATGCCGACGGGCGCTGACCCCCTTCGCGGGGGGGATGCGTGCATTTATCAGATCA
>2759
AGTGGGATCGCGCCTGTGAATAGCCACTGTACTCCAGCCTGGGCAACATAGCGAGACCCTGTCTCTA
>2760
AGCAGTGATGAAATTCCACTCCGTCGGTCCGTGTTTCTGAACAGCATGATTTCCCTGGATGTTCTGATG
>2761
ACGCACTTGCGGCCCCGGGTTCCTCCCGGGGCTACGCCTGTCTGAGCGTCGCTT
>2762
CCATACCACCCTGAACGCGCCCGATCTCGTCTGATCTCGGAAGCTAAGCAGGGTCGGGCCCGGTTAGTACTTGGATGGGAGACCGCCTGGGAATACCGGGTGCTGTAGGCTT
>2763
TCCCATATGGTCTAGCGTTAGGATTCCTGGTTTTCACCCAGGCGGCCCGGGTTCGACTCCCGGTATGGGAACCA
>2764
GCATGTGATGACACTGTGCAGCGACCAAAGTCTGACAGGAATGATTGCTATTGTCGTCTGATGT
>2765
AAACAATGATGTCATAATTTCCAAGCACATATCTGACAGTTCTGTGTAGAATTCAACCACTGAGTTA
>2766
CCACAATGATGAGAGTTTATTTGCTACTCTTGACTGTGAGGATGACGAGAATTCTTACCACCATATTCTAACTGAGG
>2767
CGCGACCTCAGATCAGACGTGGCGACCCGCTGAATTTAAGCATATTAGTCAGCGGAGGAAAAGAAACTAACCAGGATTCCCTCAGTAACGGCGAGTGAACAGGGAAGAGCCCAGCGCCGAATCCCCGCCCCGCGGCGGGGCGCTGGAATTC
>2768
CATTGATCATCGACACTTCGAACGCACTTGCGGCCCCGGG
>2769
ATTCGGCGCTCTCACCGCCGCGGCCCGGGTTCGTTTCCCGGTCAGGGAACCA
>2770
AAGCAGGGTCGGGCCCGGTTAGTACTTGGATGGGAGACCGCCTGGGAATACCGGGTGCTGTAGGCTT
>2771
CTCCCGTGATGTCAAGCACTGGGCTCTGATCTTCTGTGCAGACATGGTGCTCCCCCGGGACCTTTGACACCCGGGGGTCTGAG
>2772
GTAAATGATGAACTCACTTTTTTCCCCATCAGATCGACCATGTTGACGTCTTTGAATACTTGCCAGTTAATTCTGATA
>2773
ACGAACGAGACTCTGGCATGCTAACTAGTTACGCGACCCCCGAGCGGTCGGCGTCC
>2774
GGTAAAATTGCTGAGCAAAGCAATAGACTGTATCTAAGAACAGAGGTTTGATTCCTCTTTTTACCACC
>2775
CACTTCGAACGCACTTGCGGCCCCGGGTTCCTCCCGGGGCTACGCCTGTCTGAGCGTCGCT
>2776
GTCAGATGATTTGAATTGATAATGCTGATCCTCTGTGAGGTACCACAGTTAATAGCATGTTAGAGTTCTGATGGC
>2777
ACATTGATCATCGACACTTCGAACGCACTTGCGGCCCCGGGTTCCTACCGGGGCTACGCCTGTCTGAGCGTCGCT
>2778
TTACCTGAGTTTATGGTGATGTGTAATAACACTTAAGCTCTAGAATTACGCTGAGACCT
>2779
GGCTTTGGTGACTCTAGATAACCTCGGGCCGATCGCACGCCC
>2780
CTACATGATGAATAAAATCAAATCACCATCTTTCGGCTGAGCTCGTGA
>2781
ATAGGTTTGGTCCCAGCCTTCCTGTTAACTCTCAACAGACTTACACATGCAAGCATCCACGCCCCGGTGAGT
>2782
TTCGCCTTTTACTAAAGATTTCCGTGGAGAGGAACAATTCTGAGTCTTTACCCAATTTTTTGAGGCCTCGTTTTGAACGAGGCT
>2783
CAGCATGTTTCCAAGGGCTGTGGCTTGTCGTGGCCATGGGATCTCCAACTGCATGCGAGAGCAACGTGGAGAGA
>2784
AGCTGATGACTTGACTTTTTTCCCCATCAGATCGACCCTGTTGATCCAACTGAACTATTAGCCAGTTTTGTCTGAT
>2785
CGAACGCACTTGCGGCCCCGGGTTCCTCCCGGGGCTACGCCTGTCTGAGCGTCGCT
>2786
GTCAGTGATGATAAATGCCGGCGTATGAGTCATTGATAATGAATAATACGTGTCTGAAACTCTGAGA
>2787
ATATGTGATGATCTCAGCCCAACTTGAACTCTCTCACTGATGAATTGATGATGTTCAAAGATCTGATA
>2788
CCATATGATGTTTCCATTTTGAAAAGTGAGCGCTTTGCGCAGTGACGACCGTAAATCTATCACCCTTGACTGA
>2789
CGGAAGACCCACTCCCCGGCGCCGCTCGTGGGGGGGCCCAAGTCCTTCTGATCGAGGCC
>2790
TCCCCTGTGGTCTAGTGGTTAGGATTCGGCGCTCTCACCGCCGCGGCCCGGGTTCGATTCCCGTTCAGGGAACCA
>2791
GTAAATGATGAACTCACTTTTTTCCCCATCAGATCGACCATGTTGATGTCTTTGAATACTTGCCAGTTAATTCTGCTA
>2792
TTTCTATGATGAATCAAACTAGCTCATTATGACTTAAACAGTGAAAAGACATGAACATCTGAGA
>2793
CGCGACCTCAGATCAGACGTGGCGACCCGCTGAATTTAAGCATATTAGTCAGCGGAGGAAAAGAAACTAACCAGGATTCCCTCAGTAACGGCGAGTGAACAGGGAAGAGCCCAGCGCCGAATCCCCGCCCCGCGTGGAATTCTCGGGGG
>2794
GTGCGGTAACGCGACCGATCCCGGAGAAGCCGGCGGGAGCCCCGGGGAGAGTTCTCTTTTCTTTGTGAAGGGCAGGGCGCCCTGGAATGGGTTCGCCCCGAGAGAGGGGCCCGCGC
>2795
GAGGAGTGATGACACTAAAAGGCCGAATTGCAGTGTGCCTCTTGGCAGTTGGCTCTCTGTGGGTGCACGATGACAAAACCTCCTGAAGCGAACCTCTGGTCTGACCTCA
>2796
AATATGTGATGATCTCAGCCCAACTTGAACTCTCTCACTGATGACTTGATGATGTTCAAAGATCTGATAT
>2797
GCATATGATGGAAAAAATTTTAATCTCCTGAGACTTGTGATGACTTCAAAGGAACCACTGATG
>2798
TTCGTAGACGACCTGCTTCTGGGTCGGGGTTTCGTACGTAGCAGAGCAGCTCCCTCGCTGCGATCTATTGAAAGTCAGCCCTCGACACAAGGGTTTGT
>2799
AATGATGAGAGTTTATTTGCTACTCTTGACTGTGAGGATGACGAGAATTCTTACCACCATTATTCTAACTGAGG
>2800
CTGGCAGTGATGAGCCACTTGCCCTCTCTGAGAACAGAGTTCGGTAATGAGAATCTTTACTCTGGACTCAAGTTCTGAGCCAG
>2801
AGCCCCCGCCGCGCCTGCGCGTGGCGCCGGGGGTCAGGCTGCAGCGCCAGAGCACATGCTCGCGCATAACTGGGGTCGTCTGCCCCCGCGGCTGCGGCCCTTTTAACCGCGAGCGACACGG
>2802
AGTACTTGGATGGGAGACCGCCTGGGAATACCGGGTGCTGTAGGCTT
>2803
GAAAAAGTATGCAAGAACTGCTAACTCTATGCTTCCATGTCTAACAACATGGCTTTTTCACCA
>2804
TTGAATGATGACTTAAGTTGTCGGATACCCCTTCACTCCTTCTATGAGTGAAATCTCATAGTCTGACAA
>2805
ACAAGTGATGAACAATAAGGGACTTAATACTGAAACCTGATGTT
>2806
AGCCAGTGATGAAGACTCCTCCCACTCGTGTTCGAGTTTCCCAACCGTGAGATGACGCCACATGCACTACCATCTGAGGCCTGAGGTAGTAGGTTGTGTGGTT
>2807
GGCAATGATGCATGAATTTCTTCTCCTGGAATCACTGTGGAGAGTAAAATCCGAGCTTTTTAACCCTGAGTCAC
>2808
GTACATGATGAACTCACTTTTTTCCCCATCAGATCGACCATGTTGATGTCTTTGAATACTTGCCAGTTAATTCTGATA
>2809
GTGAAATGATGGCAATCATCTTTCGGGACTGACCTGAAATGAAGAGAATACTCATTGCTGATCACTT
>2810
TAACCAGTGATGTGATGATTCTGCCAAATGAATAGAATGATATCAACCAAAAAACCGTTCCATTTTAATTCTGAGGTTA
>2811
GACTCTTAGCGGTGGATCACTCGGCTCGTGCGTCGATGAAGAACGCAGCTAGCTGCGAGAATTAATGGGAATTGCAGGACACA
>2812
GAGCTGTGATGACTTCGATTGCATTGATCACATGAAATGATAATGTGCTTTGTCCTAAGAAGTTCTGAGCT
>2813
GATCATCGACACTTCGAACGCACTTGCGGCCCCGGGTTCCTCCCGGGGCTACGCCTGTCTGAGCGTCGCT
>2814
TTCTATGATGATTTTATCAAAATGACTTTCGTTCTTCTGAGTTTGCTGAAGCCACATTTAGATACTGAGAAA
>2815
GTCGATGATGAGTATGCGTGGGGCATCTGAATACCATTTTGATTAAACCCAGTTTGTAACTCTGAGG
>2816
CCAAATGATGCTTATTTGATACTGGAGCACTTTAGTGCCAGGACGACTCTTAATCTATCACCCATGACTGATGGCA
>2817
CGCGACCTCAGATCAGACGTGGCGACCCGCTGAATTTAAGCATATTAGTCAGCGGAGGAAAAGAAACTAACCAGGATTCCCTCAGTAACGGCGAGTGAACAGGGAAGAGCCCAGCGCCGAATCCCCGCCCCGCGGGTGGAATTCTCGGGTG
>2818
GCAGCTGATGACTTGACTTTTTTCCCCATCAGATCGCCCCTGTTGATCCAACTGAACTATTAGCCAGTTTTGTCTGATG
>2819
GGTAAACTTGCTGAGCAAAGCAATAGACTGTAAATCTAAGAACAGAGGTTTGATTCCTCTTTTTACCACC
>2820
CTCGTACGACTCTTAGCGGTGGATCACTCGGCTCGTGCGTCGATGAAGAACGCAGCTAGCTGCGAGAATTAATGTGAATTGCAGGACACATTGATCATCGACACTTCGAACGCACTTGCGGCCCCGGGG
>2821
AGCAGTGATGAAATTCCACTCCGTTGGTCCGTGTTTCTGAACAGCATGATTTACCTGGATGTTCTGATG
>2822
CCTGGTGCTAAACCATTCGTAGACGACCTGCTTCTGGGTCGGGGTTTCGTACGTAGCAGAGCAGCTCCCTCGCTGCGATCTATTGAAAGTCAGCCCTCGACACA
>2823
TCTCTGTGATGAGACCCTTTTCACAGACCTGTACTGAACTCCGTGAGGATAAGAAACTCTGAGGT
>2824
TCGCGCCTGTGAATAGCCACTGTACTCCAGCCTGGGCAACATAGCGAGACCCCGTCTCTT
>2825
GGTCAGTGATGAGCAAATCACCATCTTTCGTTTGAGTCTCACGACCATGAGATCAACCCCATGCACCGCTCTGAGACCT
>2826
CCACAATGATGAGAGTTTATTTGCACTCTTGACTGTGAGGATGACGAGAATTCTTACCACCATTATTCTAACTGAGG
>2827
AGCAGTGATGAAATTCCACTCCGTTGCTCCGTGTTTCTGAACAGCATGATTTCCCTGGATGTTCTGATG
>2828
CTTGTCCTGGCCTGTGGTTTTTCTGCTCCCCTGTGCTCAGTTCTCAGGGGACTCCGGCAGGACGCATAGCAAGCTCCCTCTCAGTTTAGGAGGGCCGTCCTGAGAATAGGGCTGGCTCTTAAAGGCACGAGAGGACAGTTTGGAATTCTCG
>2829
ATTTATGATGAGACATAAGCTTGACTGAAACTAATGACGAGTTTGTGTAATTAAGTAGGATTACTCTGAGA
>2830
GAGCTGTGATGACTTCGATTGCATTGATCATGAAATGATAATGTGCTTTGTCCTCTAAGAAGTTCTGAGC
>2831
CACAATGATGAGAGTTTATTTGCTACTCTTGACTGTGAGGATGACGAGAATTCTTACCACCATTATTCTAACTGAGGTGAGGTAGTAGGTTGTGTGGTT
>2832
GACTCTTAGCGGTGGATCACTCGGCTCGTGCGTCGATGAAGAACGCAGCTAGCTGCGAGAATTAATGTGAATTGCAGGACACATTGATCATCGACACTTCGAACGCACTTGCGGCCCC
>2833
CATTGATCATCGACACTTCGAACGCACTTGCGGCCCCGGGTTCCTCCCGGGGCTACGCCTGTCTGAGCGTCGCC
>2834
GTGGTTAGGATTCGGCGCTCTCACCGCCGCGGCCCGGGTTCGTTTCCCGGTCAGGGAACCA
>2835
GTAAATGATGAACTCACTTTTTTCCCCATCAGATCGACCATGTTGATGTCTTTGAATACTTGCCAGTTAGTTCTGATA
>2836
CTGGTGCTAAACCATTCGTAGACGACCTGCTTCTGGGTCGGGGTTTCGTACGTAGCAGAGCAGCTCCCTCGCTGCGATCTATTGAAAGTCAGCCCTCGACACAAGGGTTTG
>2837
CCACAATGATGAGAGTTTATTTGCTACCTTGACTGTGAGGATGACGAGAATTCTTACCACCATTATTCTAACTGAGG
>2838
AACCATTCGTAGACGACCTGCTTCTGGGTCGGGGTTTCGTACGTAGCAGAGCAGCTCCCTCGCTGCGATCTATTGAAAGTCAGCCCTCGACAC
>2839
CGCGACCTCAGATCAGACGTGGCGACCCGCTGAATTTAAGCATATTAGTCAGCGGAGGAAAAGAAACTAACCAGGATTCCCTCAGTAACGGCGAGTGAACAGGGAAGAGCCCAGCGCCGAATCCCCGCCCCGCGTGGAAATCTCGGGTGCC
>2840
GGGAATGATGATTTCTCAGACTAGAGTCTCTGATACTGGTCTTGATGTCAAAATTGATTTCTGACT
>2841
TGAGGTAGTAGGTTGTATGGGGTCAGTGATGAGCAAAAATCACCATCTTTCGTTTGAGTCTCACGACCATGAGATCAACCCCATGCACCGCTCTGAGACCT
>2842
ACCCTGAACGCGCCCGATCTCGTCTGATCTCGGAAGCTAAGCAGGGTCGGGCCCGGTTAGTACTTGGATGGGAGACCGCCTGGGAATACCGGGTGCTGTAGGCTT
>2843
TCCTACTTGGATAACTGTGGTAATTCTAGAGCTAATACATGCCGACGGGCGCTGACCCCCTT
>2844
CGTGGGGCACCTGGTGCTAAACCATTCGTAGACGACCTGCTTCTGGGTCGGGGTTTCGTACGTAGCAGAGCAGCTC
>2845
ACTTCGAACGCACTTGCGGCCCCGGGTTCCTCCCGGGGCTACGCCTGTCTGAGCGTCGCT
>2846
ATCCTTCTGACCCTCCACTGTGGACTCAATAGCAGGGAGATGAAGAGGAACGTGACTGAGAGA
>2847
AGCAGTGATGAAATTCCACTCCGCTGGTCCGTGTTTCTGAACAGCATGATTTCCCTGGATGTTCTGATG
>2848
GACTCTTAGCGGTGGATCACTCGGCTCGTGCGAGAATTAATGTGAATTGCAGGACA
>2849
GTCCATGATGATGTGAAGTTATCCCTGTCTGAAGGCCAAAATAAGGCCTTTGAGTGTGGAATCTGGATATCTGAGAC
>2850
CGACTCTTAGCGGTGGATCACTCGGCTCGTGCGTCGATGAAGAACGCAGCTAGCTGCGAGAATTAATGAGAATTGCAGGACACA
>2851
CTCTGTGATGAGACCCTTTTCACAGACCTGTACTGAACTCCGTGAGGATAAGAAACTCTGA
>2852
ATTGATCATCGACACTTCGAACGCACTTGCGGCCCCGGGTTCCTCCCGGGGCTACGCATGTCTGAGCGTCGCT
>2853
CTTGTCCTGGCCTGTGGTTTTTCTGCTCCCCTGTGCTCAGTTCTCAGGGGACTCCGGCAGGACGCACAGCAAGCTCCCTCTCAGTTTAGGAGGGCCGTCCTGAGACTAGGGCTGGCTCTTAAAGGCACGAGAGGACAGTTTGGAATTCTCG
>2854
GCCAAGTGATGACATTTCTCCGGAATCGCTGCACTGCCATGATGAAAGTGCATTTGAACCCTTTTCCATCTGACGGCTG
>2855
CACAATGATGAGAGTTTATTTGCTACTCTTGACTGTGAGGATGACGAGAA
>2856
ACCCCCATGATGTCCAGCACTGGGCTCTGATCTCCACTGAGGACATGGTGCACCCTGGGACCTTTGACACCCGGGGATCTGAGG
>2857
CGGTGGATCACTCGGCTCGTGCGTCGATGAAGAACGCAGCTAGCTGCGAGAATTAATGTGAATTGCAGGACACATTGATCATCGACACTTCGAACGCACTTGCGGCCCCGGGTTCCTCCCGGGGCTACGCCTGTCTGAG
>2858
CATGATTAAGAGGGACGGCCGGGGGCATTCGTATTGCGCCGCTAGAGGTGAAATTCTTGGACCGGCGCAAGACGGACCAGAGCGAAAGCATTTGCCAAGAATGTTTTCATTAATCAAGAACGAAAGTCGGAGG
>2859
TCTCTGTGATGAGACCCTTTTCACAGACCTGTACTGAACTCCGAGAGGATAAGAAACTCTGAGGA
>2860
AGCAGTGATGAAATTCCACTCCGTTGGTTCGTGTTTCTGAACAGCATGATTTCCCTGGATGTTCTGATG
>2861
ACCACCCACGCAGTTTTATCCGGTAAAGCGAATGATTAGAGGTCTTGGGGCCG
>2862
AGTCCTGTGGTGAATTAACATATTGAATTGCAAATTCAAAGAAGCAGCTTCAAACTCTGCCGGGGCTTCC
>2863
GCCAGGGATGAGAACCCTAATCTGATTGGATATCCTCTGCTCTGATGGGTTAAAGGATTTACCTGAGGCC
>2864
CTGCGATGATGTGTTTCTTAGGACACCTTTGGATTGACCATGAAAATAAATCCATTTCTGAGCAGCC
>2865
GGTGGATCACTCGGCTCGTGCGTCGATGAAGAACGCAGCTAGCTGCGAGAATTAATGTGAATTGCAGGACA
>2866
GAGAAGACGGTCGAACTTGACTATCTAGAGGAAGTAAAAGTCGTAACAAGGTTTCCGTAGGTGAACCTGCGGAAGGATCATTA
>2867
GTAAATGTTGAACTCACTTTTTTCCCCATCAGATCGACCATGTTGATGTCTTTGAATACTTGCCAGTTAATTCTGATA
>2868
TTGCAGTGATGACTTGAGTCTGTCAATCCCCTGAGTGAGTGTAATCACTGATGTCTCCATGTCTCTGAG
>2869
ACATTGATCATCGACACTTCGAACGCCCTTGCGGCCCCGGGTTCCTCCCGGGGCTACGCCTGTCTGAGCGTCGCT
>2870
TGGTCGATGATGACGTGACCACTGCGCAATCTGAGTTCTGGGAACTAGGTGATGGAGCGTGTTCTGAGAACGGACTGAGACCG
>2871
TGGGAAGTGATGATACTTGACTCCTGACAGTGCTCTGATTTCTCACTGTATTCGTACTGGCTGATCCCGA
>2872
CCACAATGATGAGAGTTTATTTGCTACTCTTGACTGTGAGGATGACGAGAATTCTTACCACCATTATTCTAACTG
>2873
CGCGACCTCAGATCAGACGTGGCGACCCGCTGAATTTAAGCATATTAGTCAGCGGAGGAAAAGAAACTAACCAGGATTCCCTCAGTAACGGCGAGTGAACAGGGAAGAGCCCAGCGCCGAATCCCCGCCCCGCGGTGGGGCGCGGGAATT
>2874
GAATAATGGAATAGGACCGCGGTTCTATTTTGTTGGTTTTCGGAACTGAGGCCATGATTAAGAG
>2875
GTAAATGATGAACTCACTTTTTTCCCCATCAGATCGACCATGTTGATGTCTTTGAATACTTGCCAGTTAATTCCGATA
>2876
CCTACTTGGATAACTGTGGTAATTCTAGAGCTAATACATGCCGACGGGCGCTGACCCCCTTTGCGGGGGGGATGCGTGCATTTATCAGATC
>2877
AGTAAAAGTCGTAACAAGGTTTCCGTAGGTGAACCTGCGGAAGGATCATTA
>2878
CGGTGGATCACTCGGCTCGTGCGTCGATGAAGAACGCAGCTAGCTGCGAGAATTAATGTGAATTGCAGGACATATTGATCATCGACACTTCGAACGCACTTGCGGCCCCGGGTTCCTCCCGGGGCTACGCCTGTCTGAGCGTCGCTTGGAA
>2879
GTCCTGGCCTGTGGTTTTTCTGCTCCCCTGTGCTCAGTTCTCAGGGGACTCCGGCAGGACGCACAGCAAGCTCCCTCTCAGTTTAGGAGGGCCGTCCTGAGAATAGGGCTGGCTCTTAAAGGCACGAGAGGACAGTTGGAATTCTCGGGTG
>2880
CGGTGGATCACTCGGCTCGTGCGTCGATGAAGAACGCAGCTAGCTGCGAGAATTAATGAGAATTGCAGGACACATTGATCATCGACACTTCGAACGCACTTGCGGCCCCGGGTTCCTCCCGGGGCTACGCCTGTCTGAGCGTCGCTTGGAA
>2881
CCACAATGATGAGAGTTTATTTGCTACTCTTGACTGTGAGGATGACGAGAATTTTTACCACCATTATTCTAACTGAGG
>2882
GACTCTTAGCGGTGGATCACTCGGCTCGTGCGTCGAGAATTAATGTGAATTGCAGGACACATTGATCATCGACACTTCGAACGCACTTGCGGCCCCGGGTTCCTCCCGGGGCTACGCCTGTCTGAGCGTCGCT
>2883
CTACATGATGAATAAAATCAAATTACCATCTTTCGGCTGAGCTCGTGATGGATTTCCTTTTTTCTGACA
>2884
AAACCATTCGTAGACGACCTGCTTCTGGGTCGGGGTTTCGTACGTAGCAGAGCAGCTCCCTCGCTGCGATCTATTGAAAGTCAGCCCTCGACAC
>2885
GTACATGATGACAACTGGCTTCCTCTACTGAACCGTGGTGAGGAAACTGCCATGTCACCCTATCTGACT
>2886
GCGGTGGATCACTCGGCTCGTGCGTCGATGAAGAACGCAGCTAGCTGCGAGAATTAATGTGAATTGCAGGACA
>2887
ATATGAGATGATCTCAGCCCAACTTGAACTCTCTCACTGATGACTTGATGATGTTCAAAGATCTGATA
>2888
TGCGGCGATGACATCCCAAATAAAGCACGTGTTAGACTGCTGACGCGGGTGATGCGAACTGGAGTCTGAGT
>2889
CCCATCAGATCGACCCTGTTGATCCAACTGAACTATTAGCCAGTTTTGTCTGATG
>2890
GACTCTTAGCGGTGGATCACTCGGCTCGTGCGTCGATGAAGAACGCAGCTAGCTGCGAGAATTAAT
>2891
GCATGTGATGACACTGTGTAGCGACCAAAGTCTGACAGGAATGATTGCTATCGTCGTCTGATG
>2892
AGGAATGATGATTTCTCAGATTAGAGTCTCTGATACTGGTCTTGATGTCAAAATTGATTTCTGACT
>2893
TTGCAGCCAATTAAGCCGACTGTGCTCTTTTCCTCATGGGGGCCCAGTGTGCAGTGGCTGCAGACAGCAGCCTCCTTGGTAGTGTATGCAGCCTGTTGCCTGTACAGGTTGCCCTAAGGGACCTTGGAGACACTCTGGAATTCTCGGGTGC
>2894
CGCGACCTCAGATCAGACGTGGCGACCCGCTGAATTTAAGCATATTAGTCAGCGGAGGAAAAGAAACTAACCAGGATTCCCTCAGTAACGGCGAGTGAACAGGGAAGAGCCCAGCGCCGAATCCCCGCCCCGCGGCGGGGCGCTGGAATT
>2895
TTCCACTGATGACTTCTTATTAGTGCCACGTGTCTGGGCCACTGAGACCCCGTGATGGAACTGAGGATCTGAGGAAGG
>2896
CACAATGATGAGAGTTTATTTGCTGCTCTTGACTGTGAGGATGACGAGAATTCTTACCACCATTATTCTAACTGAGG
>2897
AATAATGATGAACTTTTCCCCGACAGATCGACCATGTTGATCTAACTTCTCTAAGCCAGTTTCTGTCTGATA
>2898
AGCCAAATGATGCTTATTTGATACTGGAGCACTTTAGTGCCAGGACGACTCTTAATCTATCACCCATGACTGATGGCT
>2899
GTAAATGATGAACTCACTTTTTTCCCCATCGGATCGACCATGTTGATGTCTTTGAATACTTGCCAGTTAATTCTGATA
>2900
GTAAATGATGAACTCACTTTTTTCCCCATCAGATCGACCATGTTGATGTCTTTGAATACTTGCCAGTTAATTCTGACA
>2901
CGCGACCTCAGATCAGACGTGGCGACCCGCTGAATTTAAGCATATTAGTCAGCGGAGGAAAAGAAACTAACCAGGATTCCCTCAGTAACGGCGAGTGAACAGGGAAGAGCCCAGCGCCGAATCCCCGCCCCGCTGGAATTCTC
>2902
TATCAATGATGAAATCACCCAAAAGAAGCTGGAATTACCGGCAGATTGTGTAGTGGTGAACCTATGGTTTTCTGAGGATA
>2903
AATAATGATGAACTTTTTTCCCCGACAGATCGACCATGTTGATCTAACTTTTCTAAGCCAGTTTCTGTCTGATA
>2904
TGCCAATGAAGAAAGCAGGCGTCCTGTCTTACCCCTGTTCTAGCCCCAGAGCCAGTAATGGTGAACCCACTGGGGCGAACTGGGAGAAAGGATGAAATTTCATTCCATGAGGAATTGTCTGAGGTAC
>2905
GCGTTGGTGGTATAGTGGTGAGCATAGCTGCCTTCCAAGCAGTTGACCCGGGT
>2906
TTTTTCCCCATCAGATCGACCATGTTGATGTCTTTGAATACTTGCCAGTTAATTCTGATA
>2907
ACATTGATCATCGACACTTCGAACGCACTTGCGGCCCCGGGTTCCTCCCGGGGCTACGCCTGTCTGAGCGCCGCT
>2908
TTAATTCCGATAACGAACGAGACTCTGGCATGCTAACTAGTTACGCGACCCCCGAGCGGTCGGCGTCCC
>2909
CTGAATGATGATATCCCACTAACTGAGCAGTCCGTAGTTGGTCCTTTGGTTGCATATGATGCAATTAATTGTTTCAAGACGGGACTGATGT
>2910
ATTGATCATCGACACTTCGAACGCACTTGCGGCCCCGGGTTCCTCCCGGGGCTACGCCTGTCTGCGCGTCGCT
>2911
TGGGGGGCCCAAGTCCTTCTGATCGAGGCCCAGCCCGTGGACGGTGTGAGGCCGGTAGCGGCC
>2912
CCTACTTGGATAACTGTGGTAATTCTAGAGCTAATACATGCCGACGGGCGCTGACCCCCTTCGCGGGGGGGATGCGTGCATTTATCA
>2913
GCAGCTGATGACTTGACTTTTTTCCCCATCAGATCGACCCTGTTGATCCAACTGAACTATTAGCCAGTTTTGTCTGATGCGTT
>2914
AGCAGTGATGAAATTCCACTCCGTTGGTCCGTGTTTCTGAACAGCATGATTTCCCTGGATGTTATGATG
>2915
TCGATGTGGTGTGGTCGTGTTCTCCCGGGCCGAGCCGAAACCGTGCCGGACG
>2916
CGTGGGGCACCTGGTGCTAAACCATTCGTAGACGACCTGCTTCTGGGTCGGGGTTTCGTACGTAGCAGAGCAGCTCCCTCGCTGCGATCTATTGAAAGTCAGCCCTCGACACAAGGGTTTG
>2917
TAAACCATTCGTAGACGACCTGCTTCTGGGTCGGGGTTTCGTACGTAGCAGAGCAGCTCCCTCGCTGCGATCTATTGAAAGTCAGCCCTCGACACAA
>2918
TGGCTCAGTTCAGCAGGAACAGGTTTATGATGACATAGGACCTTGTCTGAACATGATGATTTCAAAATTTGAGCTTAAAAGGACACTCTGAAA
>2919
CTCAAGTGATGGAGAAGATGACCTGGGAGTACTGTGACCGAACTGGGATGTATTCGTACTGTCTGATGGGGA
>2920
CGACTCTTAGCGGTGGATCACTCGGCTCGCGCGTCGATGAAGAACGCAGCTAGCTGCGAGAATTAATGTGAATTGCAGGACA
>2921
CTCCACGGATCGATGTGGTGTGGTCGTGTTCTCCCGGGCCGAGCCGAAACCGTGCCGGACGAGGGACGGGCGTTCCCGG
>2922
CTTGTCCTGGCCTGTGGTTTTTCTGCTCCCCTGTGCTCAGTTCTCAGGGGACTCCGGCAGGACGCACAGCA
>2923
CGGTGGATCACTCGGCTCGTGCGTCGATGAAGAACGCAGCTAGCTGCGAGAATTAATGTGAATTGCAGGACACATTGATCATCGACACTTCGAACGCACTTGCGGCCC
>2924
GGAATAATGGAATAGGACCGCGGTTCTATTTTGTTGGTTTTCGGAACTGAGGCCATGATTAAGAG
>2925
TACCTGGTTGATCCTGCCAGTAGCATATGCTTGTCTCAAAGATTAAGCCATGCATGTCTAAGTACGCACGGCCGGTACAGTGAAACTGCGAATGGCTCATTAAATCAGTTATGGTTCCTTTGGTCGCTCGTGGAATTCTCGGGGGCCAAGG
>2926
CTCGTACGACTCTTAGCGGTGGATCACTCGGCTCGTGCGTCGATGAAGAACGCAGCTAGCTGCGAGAATTAATGTGAATTGCAGG
>2927
CTGAAATGATGATTCTTTAAATTTCATGTCTCTTCTCTGACATTTTTCTCTGGAGATAGTTTTTGCCTTATTAATCTGATCAGA
>2928
TTCCGTGATGATACGATGACGAGTCAGAAAAGGCACGTTCTGCTCTCGGTCCTTGTCGGTGCCACGTTCTGTGGCGCTGTGCATGGGTCCCTTTTGCAAAGTGTCCTGTTCATTGATTGATTAGAGGCATTTGTCTGAGATGGAATTCTCG
>2929
CGACTCTTAGCGGTGGATCACTCGGCTCGTGCGTCGATGAAGAACGCAGCT
>2930
CACAATGATGAGAGTTTATTTGCTACTCTTGACTGTGAGGATGACGAGAATTCTTACCACCATTATTCTAACT
>2931
GTCGGGCCCGGTTAGTACTTGGATGGGAGACCGCCTGGGAATACCGGGTGCTGTAGGCTT
>2932
TCCCTGGTGGTCTAGTGGTTAGGATTCGGCGCTCTCACCGCCGCGGCCCGGGTTCGATTCCCGGTCAGGGAA
>2933
GGTTAATTCCGATAACGAACGAGACTCTGGCATGCTAACTAGTTACGCGACCCCCGAGCGGTCGGCGTCT
>2934
GTAGCTGATGACTTGACTTTTTTCCCCATCAGATCGACCCTGTTGATCCAACTGAACTATTAGCCAGTTTTGTCTGATG
>2935
GCGCTGAGAAGACGGTCGAACTTGACTATCTAGAGGAAGTAAAAGTCGTAACAAGGTTTCCGTAGGAACCTGCGGAAGGATCATTA
>2936
ATTGATCATCGACACTTCGAACGCACTTGCGGCCCCGGGCTCCTCCCGGGGCTACGCCTGTCTGAGCGTCGCT
>2937
CGGTGGATCACTCGGCTCGTGCGTCGATGAAGAACGCAGCTAGCTGCGAGAATTAATGTGAATTGCAGGACACATT
>2938
GCAGAGCAGCTCCCTCGCTGCGATCTATTGAAAGTCAGCCCTCGACACAAGGGTTTGT
>2939
AGCAGGGTCGGGCCCGGTTAGTACTTGGATGGGAGACCGCCTGGGAATACCGGGTGCTGTAGGCTT
>2940
TGAGCGGGATGAATTATTAATACAGACTAGAGTTTCTGATGTGTCTGTGACGCCACTGCTTGGAACTGAC
>2941
CGTTCGTGGGGCACCTGGTGCTAAACCATTCGTAGACGACCTGCTTCTGGGTCGGGGTTTCGTACGTAGCAGAGCAGCTCCCTCGCTGCGATCTATTGAAAGTCAGCCCTCGACACAAGGGTTTGT
>2942
TTGTACTGGCCTGTGGTTTTTCTGCTCCCCTGTGCTCAGTTCTCAGGGGACTCCGGCAGGACGCACAGCAAGCTCCCTCTCAGTTTAGGAGGGCCGTCCTGAGAATAGGGCTGGCTCTTAAAGGCACGAGAGGACAGTTTGGAATTCTCGG
>2943
TACGGGGATGATTTCAAAAATTGAACTCTCTCTTTCTGATGGATTAGTGGAGAAAACAAAAACTCTGAGA
>2944
CTTAGCGGTGGATCACTCGGCTCGTGCGTCGATGAAGAACGCAGCTAGCTGCGAGAATTAATGTGAATTGCAGGAC
>2945
CGCGACCTCAGATCAGACGTGGCGACCCGCTGAATTTAAGCATATTAGTCAGCGGAGGAAAAGAAACTAACCAGGATTCCCTCAGTAACGGCGAGTGAACAGGGAAGAGCCCAGCGCCGAATCCCCGCCCCGCGTGGAATTCTCGG
>2946
ATCGATGATGAGAAAAACTGTCTGAGGATGCTGAGGGACTCATTCCAGATGTCAATCTGAGGTA
>2947
AGAAATGATGAACTTATTGACGGGCGGACAGAGACGCTGTGCTGATTGTCATGTTCTGATTT
>2948
GTAAATGATGAACTCACTTTTTTCCCCACCAGATCGACCATGTTGATGTCTTTGAATACTTGCCAGTTAATTCTGATA
>2949
AAGTGTAGTATCTGTTCTTATCAGTTTAATATCTGATACGTCCTCTATCCGAGGACAATATATTAAA
>2950
CTGCATCCACTGATAGACCTTGAACAGTCTGCAGTTGTTCCTATGGTTTGCACTAGGATGCAACAGCAACATCCCCG
>2951
CCAAGTGATGACATTTCTCCGGAATCGCTGCACTGCCATGATGAAAGTGCATTTGAACCCTTTTCCATCTGA
>2952
ACATTGATCATCGACACTTCGAACGCACTTGCGGCCCCGGGTTCCTCCCGGGGCTAAGCCTGTCTGAGCGTCGCT
>2953
AACCATTCGTAGACGACCTGCTTCTGGGTCGGGGTTTCGTACGTAGCAGAGCAGCTC
>2954
GGTTAATTCCGATAACGAACGAGACTCTGGCATGCTAACTAGTTAC
>2955
ACGACTCTTAGCGGTGGATCACTCGGCTCGTGCGTC
>2956
CACATTGATCATCGACACTTCGAACGCACTTGCGGCCCCGGGTTTCTCCCGGGGCTACGCCTGTCTGAGCGTCGCT
>2957
CGCGCCTGTGAATAGCCACTGTACTCCAGCCTGGGCAACATAGCGAGACCCCGTCTCTT
>2958
CGTACGCCTCTTAGCGGTGGATCACTCGGCTCGTGCGTCGATGAAGAACGCAGCTAGCTGCGAGAATTAATGTGAATTGCAGGACACA
>2959
CGCGACCTCAGATCAGACGTGGCGACCCGCTGAATTTAAGCATATTAGTCAGCGGAGGAAAAGAAACTAACCAGGATTCCCTCAGTAACGGCGAGTGAAAAGGGAAGAGCCCAGCGCCGAATCCCCGCCCCGC
>2960
ACGACTCTTAGCGGTGGATCACTCGGCTCGTGCGTCGATGAAGAACGCAGCTAGCTGCG
>2961
TTGCAATGATGTCGTAATTTGCGTCTGACTCTGTTCTCAGCGACAGTTGCCTGCTGTCAGTGGCTGGTTCAGAAGGGTGACGAAAATTCTTACTGAG
>2962
ATTGATCATCGACACTTCGAACGCACTTGCGGCCCCGGGTTCATCCCGGGGCTACGCCTGTCTGAGCGTCGCT
>2963
TACTTGGATAACTGTGGTAATTCTAGAGCTAATACATGCCGACGGGCGCTGACCCCCTTCGCGGGGGGGATGCGTGCATTTATCAGATCAAAACCAACC
>2964
CGCACCGCACGTTCGTGGGGCACCTGGTGCTAAACCATTCGTAGACGACCTGCTTC
>2965
GTCTAGGATGACACCAAATCTGAGTGGACATCTGTGGATGATAAATGCGGATATGGGACTGAGACA
>2966
TCTGTGATGAGACCCTTTTCACAGACCTGTACTGAACTCCGTGAGGATAAGAAACTCTGAGGA
>2967
AAGCCCTGTGGTTACTGGATGCTGTTGTGCAGGTACAGCTCTCCAGTGGATGTGAGGGGCTAGAGCAATCCTGTGATATATGCATGGGGGCTGTTTCTCCTCAGCAGCCCCCATAGCCCGGTCACTGATACATG
>2968
AGCAGTGATGAAATTCCACTCCGTTGATCCGTGTTTCTGAACAGCATGATTTCCCTGGATGTTCTGATG
>2969
ACCGGCAGATTGTGTAGTGGTGAACCTATGGTTTTCTGAGG
>2970
TCTTAGCGGTGGATCACTCGGCTCGTGCGTCGATGAAGAACGCAGCTAGCTGCGAGAATTAATGTGAATTGCAGGACACATTGATCATCGACACTTCGAACGCACTTGC
>2971
CTGCGATGATGTGTTTCTTAGGACACCTTTGGATTCACCATGAAAATAAATCCATTTCTGAGCAG
>2972
CACCAAAAGTTTGTTATTGGGGGAAGGTTTTTTAATGGCCTTTACCAACTTCAGGCTATTTGGAAGAATAAAGAAGGCCATG
>2973
ACCTGCTTCTGGGTCGGGGTTTCGTACGTAGCAGAGCAGCTCCCTCGCTGCGATCTATTGAAAGTCAGCCCTCGACACAAGGGTTTGT
>2974
CTCCACGGATCGATGTGGTGTGGTCGTGTTCTCCCGGGCCGAGCCGAAACCGTGCCGGACG
>2975
AGCAGTGATGAACTTCCACTCCGTTGGTCCGTGTTTCTGAACAGCATGATTTCCCTGGATGTTCTGATG
>2976
TGCTGTGATGACTAACTTAGGACACCTTTGGAATAACCATGAAAGGAAGCTATTCTGAGC
>2977
CGGTCGGCGTCCCCCAACTTCTTAGAGGGACAAGTGGCGTTCAGCCACCCGAGATTGAGCAATAACAGGTCTGTGATGCCCTTAGATGTCCGGGGCTGCACGCGCGCTACACTGACTGGCTCAGCGTGTGCCT
>2978
GCAGCTGATGATTTGACTTTTTTCCCCATCAGATCGACCCTGTTGATCCAACTGAACTATTAGCCAGTTTTGTCTGATG
>2979
TTGCTGTGATGATTTTCATTGGGTTTCGCATGTTGCTGAGTTCCAATGATGCCTTTTCTCTTGGCTGTCTGAGCAT
>2980
ATAGGTTTGGTCCCAGCCTTCCTGTTAACTCTCAACAGACTTACACATGCAAGCATCCACGCCCCGGTGAGTAACGC
>2981
GGTAAAATAGCTGAGCAAAGCAATAGACTGTAAATCTAAGAACAGAGGTTTGATTCCTCTTTTTACCACCA
>2982
ATTGATCATCGACACTTCGAACGCACTTGCGGCCCCGGG
>2983
ACCAATGATGATGACTGGCGCATATGAGTCCTGTATAGTGAATACTACGTGTCAGGAGCTCTGAGGT
>2984
ATTTATGATGAGACATAAGCTTGACTGAAACTAATGACGCGTTTGTGTAATTAAGCAGGATTACTCTGAGA
>2985
TAGGTCATTTCAAAGAGGGCTGATGGGACCAAATCCTGGAGCCCTTAACGCTGTGACCAAAGATTGAATTCTCCATTGGATATAATAGTCACTCGATAGTGCTATGTTTTCCTGATGGAGATACAAGC
>2986
TGCATGTGATGACACTGTGCAGCGACCAAAGTCTGACAGGAATGATTGCTATTGTCGTCTGA
>2987
ACATTGATCATCGACACTTCGAACGCACTTGCGGCCCCGGG
>2988
TTCAAGTAATTCAGGATAGGTCTCTGTGATGAGACCCTTTTCACAGACCTGTACTGAACTCCGTGAGGATAAGAAACTCTGAGG
>2989
GAGCATGGTAATGGATTTATGGCAGGTCCTCCTCTGTGGGCCTCTCATAGTGTACCCATGCCAGAGTAAACTGCAGCCTCGAACCATTGCCCAGCCTCCTTACTTGTGGGCTGTGAGCACTGAAGGGGGTTGTATAGCGTGGAATTCTC
>2990
CTGAATGATGATATCCCACTAACTGAGCAGTCCGTAGTTGGTCCTTTGGTTGCATATGATGCAATTAATTGTTTCAAGACG
>2991
CGGAAGACCCACTCCCCGGCGCCGCTCGTGGGGGGCCCAAGTCCTTCTGATCGAGG
>2992
GTAAATGATGAACTCACTTTTTTCCCCATCAGATCGACCATGTTGATGTCTTTGAATACTTGCCAGTTACTTCTGATA
>2993
TACTTGGATGGGAGACCGCCTGGGAATACCGGGTGCTGTAGGCTT
>2994
CGGTGGATCACTCGGCTCGTGCGTCGATGAAGAACGCAGCTAGCTGCGAGAATTAATGTGAATTGCAGGACACATTGATCATCGACACTTCGAACGCACTTGCGGCCCCGGGTTCCTCCCGGGGCTACGCCTGTCTGAGCGTCGC
>2995
TACCTGGTTGATCCTGCCAGTAGCATATGCTTGTCTCAAAGATTAAGCCATGCATGTCTAAGTACGCACG
>2996
ACAAGTGATGAACAATAAGGGACTTAATACTGAAACCTGATGTTATATTTCAATGTGCTGA
>2997
AGCCTGTGATGGTTAGTTATCCCTGTCTGAACATCTCGACTGAGGGAAAACAGTCTGTTCTGAGGC
>2998
CGCGACCTCAGATCAGACGTGGCGACCCGCTGAATTTAAGCATATTAGTCAGCGGAGGAAAAGAAACTAACCAGGATTCCCTCAGTAACGGCGAGTGAACAGGGAAGAGCCCAGCGCCGAATCCCCGCCCCGCGGTGGAATTCTCGGGAG
>2999
ATGGATTTTTGGAGCAGGGAGTTGGAATAGGAGCTTGCTCCGTCCACTCCACGCATCGACCTGGTATTGCAGTACTTCCAGGAACGGTGCACCA
>3000
CTGCAGACTCACTCTGCACCCAGCCGCCGCCCCAGGTGGGTGCTTTTTCCGTCTGCCACAGGAACTTGCGGGGGCTGTGACCTCTGCCCTGTGAAGGGCAGCACAGCTACCCCGGTACACGG
>3001
GACTCTTAGCGGTGGATCACTCGGCTCGTGCGTCGAGAATTAATGTGAATTGCAGGACA
>3002
CACAATGATGAGAGTTTATTTGCTACTCTTGACTGTGAGGATGACGAGAATTCTTACCACCATTATTCTAACTG
>3003
TTGTCCTGGCCTGTGGTTTTTCTGCTCCCCTGTGCTCAGTTCTCAGGGGACTCCGGCAGGACGCACAGCAAGCTCCCTCTCAGTTTAGGAGGGCCGTCCTGAGAATAGGGCT
>3004
AGTCGATGATGGTTTTACCTACATGTCTGAACCTGTCTGATGAACCTCAGTGATGTCATCTCTGTATGGTTCTGAGAC
>3005
TCGTCTGATCTCGGAAGCTAAGCAGGGTCGGGCCCGGTTAGTACTTGGATGGGAGACCGCCTGGGAATACCGGGTGCTGTAGGCCT
>3006
CACATTGATCATCGACACTTCGAACGCACTTGCGGCCCCGGGTTCCTCCCGGGGCTACGCCTGTCTGAGCGTCGCTGCATTGGTGGTTCAGTGGTAGAATTCTCGCC
>3007
ACTCAGCGGTGGATCACTCGGCTCGTGCGTCGATGAAGAACGCAGCTAGCTGCGAGAATTAATGTGAATTGCAGGACACATTGATCATCGACACTTCGAACGCACTTGCGGCCCCGGGTTCCTCCCGGGGCTACGCCTGTCTGAGCGTCGC
>3008
TGCAGCTGATGACTTGACTTTTTTCCACATCAGATCGACCCTGTTGATCCAACTGAACTATTAGCCAGTTTTGTCTGATG
>3009
CCTACTTGGATAACTGTGGTAATTCTAGAGCTAATACATGCCGACGGGCGCTGACCCCCTTCGCGGGGGGGATGCGTGCATTTATCAGATCAAAACCAACCCGG
>3010
TGAGATGAAGCACTGTAGCTCTCTGAATGATGATATCCCACTAACTGAGCAGTCCGTAGTTGGTCCTTTGGTTGCATATGATGCAATTAATTGTTTCAAGACGGGACTGATG
>3011
CTTAATGATGATTATCTTTTTGATTGCTTAAAGCAACGTGAAAATGACATTTCACCGGCTCTGAG
>3012
GCAGCTGATGACTTGACTTTTTTCCCCATCAGATCGACCCTGTTGATCCAATTGAACTATTAGCCAGTTTTGTCTGATG
>3013
GCCAAATGATGCTTATTTGATACTGGAGCACTTTAGTGCCAGGACGACTCTTAATCTATCACCCATGACTGATGGAA
>3014
TAAACCATTCGTAGACGACCTGCTTCTGGGTCGGGGTTTCGTACGTAGCAGAGCAGCTCCCTCGCTGCGATCTATTGAAAGTCAGCCCTCGACACAAGGGTTTG
>3015
TTTCTGTGATGAGACCCTTTTCACAGACCTGTACTGAACTCCGTGAGGATAAGAAACTCTGAGG
>3016
GTAAATGATGAACTCACTTTTTTCCCCATCAGATCGACCATGTAGATGTCTTTGAATACTTGCCAGTTAATTCTGATA
>3017
GTAAATGATGAACTCACTTTTTTCCCCATCAGATCGACCATGTTGATGTCTTTGGATACTTGCCAGTTAATTCTGATA
>3018
GAGCTGTGATGATTTCGATTGCATTGATCACATGAAATGATAATGTGCTTTGTCCTCTAAGAAGTTCTGAGCT
>3019
CGCCCTGCTGTAGGAGGGAGATCCTGAACTGTGGAAGGGTGAATAAGCACCAGCCGGGCAGAGCAATGGAGAAGGGCAGGCCTGGCAGGAGGACCTGGGTATATTGTCCCCGAGTCCTGAGAGCCTGATTCCTACACCATGGAATTCTCGG
>3020
CACAATGATGAGAGTTTATTTGCTATTCTTGACTGTGAGGATGACGAGAATTCTTACCACCATTATTCTAACTGAGG
>3021
GACTCTTAGCGGTGGATCACTCGGCTCGTGCGTCGATGAAGAACGCAGCTAGCTGCGAGAATTAATGTGAAT
>3022
CGTACGACTCTTAGCGGTGGATCACTCGGCTCGTGCGTCGATGAAGAACGCAGCTAGCTGCGAGAATTAATGTGAATTGCAGGACACATTGATCATCGACACTTCGAACGCACTTGCGGCCCCGGGTTC
>3023
GTAAATGATGAACTCACTTTCTTCCCCATCAGATCGACCATGTTGATGTCTTTGAATACTTGCCAGTTAATTCTGATA
>3024
CGACGATCCATTGATCATCGACACTTCGAACGCACTTGCGGCCCCGGGTTCCTCCCGGGGCTACGCCTGTCTGAGCGTCGCT
>3025
AGCAGCCGACTTAGAACTGGTGCGGACCAGGGGAATCCGACTGTTTAATTAAAACAAAGCATCGCGAAGGCCCGCGGCGGGTGTTGACGCGATGTGATTTCTGCCCAGTGCTCTGA
>3026
TGAACGCGCCCGATCTCGTCTGATCTCGGAAGCTAAGCAGGGTCGGGCCCGGTTAGTACTTGGATGGGAGACCGCCTGGGAATACCGGGTGCTGTAGGCTT
>3027
CGCGACCTCAGATCAGACGTGGCGACACGCTGAATTTAAGCATATTAGTCAGCGGAGGAAAAGAAACTAACCAGGATTCCCTCAGTAACGGCGAGTGAACAGGGAAGAGCCCAGCGCCGAATCCCCGCCCCGC
>3028
GGTAAATATGGTTTAAAAAAAACATTAGATTGTGAATCTAACAATAGAAGCCT
>3029
CCACAATGATGAGAGTTTATTTGCTACTCTTGACTGTGAGGATGACGAGAATTCTTACCACCATTATTCTAACTGAGGTGAGGTAGTAGGTTGTGTGGTT
>3030
GGTCAGTGATGAGCAAAATCACCATCTTTCGTTTGAGTCTCACGACCATGAGATCAACCCCATGCACCGCTCTGAGACCT
>3031
CTACATGATGAATAAAATCAAATCACCATCTTTCGGCTGAGATCGTGATGGATTTCCTTTTTTCTGACA
>3032
CTGGAATGATGAAAAAGTATCCTTAGGTGTGGTTGTGGCCGTCTTGGTCACCTATGTGCCACTTGCCAATGTTAGGGCTTGTCATAGTTACACTGAC
>3033
GAAGACCCACTCCCCGGCGCCGCTCGTGGGGGGCCCAAGTCCTTCTGATCGAGGCCC
>3034
TGGCAATGATGCATGAATTTCTTCTCCTGGAATCACTGTGGAGAGTAAAATCCGAGCTTTTTAACCCTGAGTCA
>3035
CCAGTGCGGTAACGCGACCGATCCCGGAGAAGCCGGCGGGAGCCCCGGGGAGAGTTCTCTTTTCTTTGTGAAGGGCAGGGCGCCCTGGAATGGGTTCGCCCCGAGAGAGGGGCCCGCG
>3036
CTTGTCCTGGCCTGTGGTTTTTCTGCTCCCCTGTCCTCAGTTCTCAGGGGACTCCGGCAGGACGCACAGCAAGCTCCCTCTCAGTTTAGGAGGGCCGTCCTGAGAATAGGGCTGGCTCTTAAAGGCACGAGAGGACAGTTTGGAATTCTCG
>3037
CCTACTTGGATAACTGTGGTAATTCTAGAGCTAATACATGCCGACGGGCGCTGACCCCCTTC
>3038
CGGTGGATCACTCGGCTCGTGCGTCGATGAAGAACGCAGCTAGCTGCGAGAATTAATGTGAATTGCAGGACACATTGATCATCGACACTTCGAACGCACTTGCGGCCCCGGGTTCTTCCCGGGGCTACGCCTGTCTGAGCGTCGCTTGGAA
>3039
TCCTTCTGACCCTCCACTGTGGACTCAATAGCAGGGAGATGAAGAGGAACGTGACTGAGAGAA
>3040
CTGCGGTGATGACATCCCAAATAAAGCACGTGTTAGACTGCTGACGCGGGTGATGCGAACTGGAGTCTGAGTCGG
>3041
GTGCGGTAACGCGACCGATCCCGGAGAAGCCGGCGGGAGCCCCGGGGAGAGTTCTCTTTTCTTTGTGAAGGGCAGGGCGCCCTGGAATGGGTTCGCCCCGAGAGAGGGGCCCGCGCC
>3042
GACCAATGATGATGACTGGTGGTTTGAATCACAGATGATAAATAATATGTGCCTGAAACTCTGAGGTTCGGGAA
>3043
GCATGTGATGACACTGTGCAGCGACCAAAGACTGACAGGAATGATTGCTATTGTCGTCTGATG
>3044
CAATAATGATGAACTTTTTTTCCCCGACAGATCGACCATGTTGATCTAACTTCTCTAAGCCAGTTTCTGTCTGATA
>3045
GTTCAGTGATGAGACCCTGGAATGAGCGCTGGGCACAGCGCCCGAGTCAGACTGCGGAAGTATTCCTCGCTGCCTTCCTTCTGAGAACAT
>3046
AGGAATGATGATTTCTCAGACTAGAGTCTCTGATCCTGGTCTTGATGTCAAAATTGATTTCTGACT
>3047
GTAAATGATGAACTCACTTTTTTCCCCATCAGATCGACCATGTTGATGTCTTT
>3048
TCCCTGGTGGTCTAGTGTTAGGATTCGGCGCTCTCACCGCCGCGGCCCGGGTTCGTTTCCCGGTCAGGGAACCA
>3049
CTTGTCCTGGCCTGTGGTTTTTCTGCTCCCCTGTGCTCAGTTCTCAGGGGACTCCGGCAGGACAGTT
>3050
GCATATGATGGAAAAAATTTTAATCTCCTGAGACTTGTGATGTCTTCAAAGGAACAACTGATG
>3051
CCTGTGTGATGATAAGCAAATGCTGACTGAATATGAAGGTCTTAATTAGCTCTATCTGAT
>3052
AGCAGTGATGAAATTCCACTCCGTTGGTCCGTGTTTCTGAACAGCATGATTTCCCTGGATGTTCTGATGCTGTA
>3053
AGAATTAATGTGAATTGCAGGACACATTGATCATCGACACTTCGAACGCACTTGCGGCCCCGGGTTCCTCCCGGGGCTACGCCTGTCTGAGCGTCGCT
>3054
AGTACGAAAGGACAAGAGAAATAAGGCCAACTTCAACAAAGCGCCTTAAACC
>3055
TGCGGTGATGACATCCCAAATAAAGCACGTGTTAGACTGCTGATGCGGGTGATGCGAACTGGAGTCTGAGT
>3056
AGCAGTGATGAAATTCCACTCTGTTGGTCCGTGTTTCTGAACAGCATGATTTCCCTGGATGTTCTGATG
>3057
TCCTACTTGGATAACTGTGGTAATTCTAGAGCTAATACATGCCGACGGGCGCTGACCCCCTTCGCGGGGGGGATGCGTGCATTTATCAGATT
>3058
TCAAGTGATGGAGAAGATGACCTGGGAGTACTGTGACCGAACTGGGATGTATTCGTACTGTCTGATGGG
>3059
GCCAAATGATGCTTATTTGATACTGGAGCACTTTAGTGCCAGGACGACTCTTAATCTATCACCCATGACTGATGGCA
>3060
CACTGTACTCCAGCCTGGGCAACATAGCGAGACCCTGTCTCTT
>3061
GCATATGATGGAAAAAATTTTAATCTCCTGAGACTTGTGATGTCTTCAAAGGAACCACTGATGC
>3062
AATAATGATGAACTTTTTTCCCCGACAGATCGACCATGTTGATA
>3063
ACATTGGTCATCGACACTTCGAACGCACTTGCGGCCCCGGGTTCCTCCCGGGGCTACGCCTGTCTGAGCGTCGCT
>3064
GTGAAATGATGGCAATCATCTTTCGGGACTGACCTGAAATGAAGAGAATACTCATTGCTGATCT
>3065
GGCAGATGATGGGTTTTTCTCACGATGGTCTGCGGATGCCACTGTGGGCAGTGCCGAAAACGCCAATGGCTCAGCTGATGC
>3066
TATCCAATGATTAAACATTTTCACTGCTGTTCACATAATGAACTTATGTGATTACTGAATACATGAATGAGGATA
>3067
GATCGATGATGACCGTTGGTGGAGTATGAGTCATGGACAATGACAACTTCATTCTGGAATCTGAGGTCT
>3068
GGTGCTAAACCATTCGTAGACGACCTGCTTCTGGGTCGGGGTTTCGTACGTAGCAGAGCAGCTCCCTCGCTGCGATCTATTGAAAGTCAGCCCTCGACACAAGGGTTTGT
>3069
GACTCTTAGCGGTGGATCACTCGGCTCGTGCGTCGATGAAGAACGCAGCTAGCTGCGAGAATTAATGTGAATTGCAGGACACATTGATCATCGACACTTCGAACGCACTTGCGGCCCCGGGTTTGGAATTCTCGGGGGCCAAGGAACTCCA
>3070
ATCACATTGCCAGGGATTTCCAAGCAGTGATGAAATTCCACTCCGTTGGTCCGTGTTTCTGAACAGCATGATTTCCCTGGATGTTCTGATG
>3071
AGCCTGTGATGGTTAGTTATCCCTGTCTGAACATCTCGACTGAGGGAAAACAGTCTGTTCTGAGGCT
>3072
CAGGACGGTGGCCATGGAAGTCGGAATCCGCTAAGGAGTGTGTAACAACTCACCTGCCGA
>3073
TTATCCCTGTCTGAAGGCCAAAATAAGGCCTTTGAGTGTGGAATCTGGATATCTGAGA
>3074
CTTGTCCTGGCCTGTGGTTTTTCTGCTCCCCTGTGCTCAGTTCTCAGGGGACTCCGGCAGGACGCACAGCAAGCTCCCTCTCAGTTTAGGAGGGCCGTCCTGAGCATAGGGCTGGCTCTTAAAGGCACGAGAGGACAGTTTGGAATTCTCG
>3075
TCGTCTGATCTCGGAAGCTAAGCAGGGTCGGGCCCGGTTAGTACTTGGATGGGAGACCGCCTGGGAATACCGGGTGCTGTAGGCTT
>3076
AGCAGTGATGAAATTCCACTCCGTTGGTCCGTGTCTCTGAACAGCATGATTTCCCTGGATGTTCTGATG
>3077
CGCGACCTCAGATCAGACGTGGCGACCCGCTGAATTTAAGCATATTAGTCAGCGGAGGAAAAGAAACTAACCAGGATTCCCTCAGTAACGGCGAGTGAACAGGGAAGAGCCCAGCGCCGAAT
>3078
TGTGATGACTTACATGGAATCTCGTTCGGCTGATGATTTGCTGTTGAGACTCGGATATCTGATT
>3079
ACTCCATGATGAATGTAAAATGACAAGCATATGCCTGAAC
>3080
GTAAATGATGAACTCTCTTTTTTCCCCATCAGATCGACCATGTTGATGTCTTTGAATACTTGCCAGTTAATTCTGATA
>3081
ATCGATGTGGTGTGGTCGTGTTCTCCCGGGCCGAGCCGAAACCGTGCCGGACGAGG
>3082
CATTGATCATCGACACTTCGAACGCACTTGCGGCCCCGGGTTCCTCCCGGGGCTACGCCTGTCTGCGCGTCGCT
>3083
GAGAGTGATGAGTTGCACACTGGTGGAGCCACAGCGTCAGGTGATGCAGGCACCACCCAGTACCTCCCTGATGACAAAGTCAAGTGCACAGGGGCCATCTGACT
>3084
CGCGACCTCAGATCAGACGTGGCGACCCGCTGAATTTAAGCATATTAGTCAGCGGAGGAAAAGAAACTAACCAGGATTCCCTCAGTAACGGCGAGTGAACAGGGAAGAGCCCAGCGCCGAATCCCCGCCCCGCGGCGGAATTCTCGGGTGC
>3085
TCGTACGACTCTTAGCGGTGGATCACTCGGCTCGTGCGTCGATGAAGAACGCAGCTAGCTGCGAGAATTAATGTGAATTGCAGGAAA
>3086
ACTCTCTCAGCTCTGCATGGTTGCACTTGTTGTCACACGTGTGACTTTCGTAAAGGGGAGAGAGAGGAAGGATCTCCTCGGGATCTCAGATTGGCCTCCTGGTGGCCAGTCTTGCCTTGAGGGGCGCAACAGAC
>3087
CGCGACCTCAGATCAGACGTGGCGACCCGCTGAATTTAAGCATATTAGTCAGCGGAGGAAAAGAAACTAACCAGGATTCCCTCAGTAACGGCGAGTGAACAGGGAAGAGCCCAGCGCCGAATCCCCGCCCCGCGGTGAATTCTCGGGTGCC
>3088
CGACTCTTAGCGGTGGATCACTCGGCTCGTGCGTCGATGAAGAACGCAGCTAGCTGCGAGAATTAATGTGAATTGCAGGACACATTGATCATCGACACTTCGAACGCACTTGCGGCCCCGGGTTCCTCCCGGGGCTACGCCTGTCTGAGCT
>3089
ATATGTGATGATCTCAGCCCAACTTGAACTCTTTCACTGATGACTTGATGATGTTCAAAGATCTGATA
>3090
ATTGATCATCGACACTTCGAACGCACTTGCGGCCCCGGGGTCCTCCCGGGGCTACGCCTGTCTGAGCGTCGCT
>3091
CGGAAGACCCACTCCCCGGCGCCGCTCGTGGGGGGCCCAAGTCCTTCTGATCGAGGCCCT
>3092
GCAGCTGATGACTTGACTTTTCCCCATCAGATCGACCCTGTTGATCCAACTGAACTATTAGCCAGTTTTGTCTGATG
>3093
AGGAATGATGATTTCTCAGACTAGAGTCTCTGATACTGCTCTTGATGTCAAAATTGATTTCTGACT
>3094
CACAATGATGAGAGTTTATTTGCTACTCTTGACTGTGAGGATGACGAGAAA
>3095
GTCGATGATGTATCCTTGTTGAACCTGAATTTGCATGATCTAACTCAAATATTCGTCACTACCACTGAGACA
>3096
GTCCATGATGATGTGAAGTTATCCCTGTCTGAAGGCCAAAATAAGGCCTTTGAGTGTGGAATCTGGATATCTGA
>3097
TTGTCCTGGCCTGTGGTTTTTCTGCTCCCCTGTGCTCAGTTTTCAGGGGACTCCGGCAGGACGCACAGCAAGCTCCCTCTCAGTTTAGGAGGGCCGTCCTGAGAATAGGGCTGGCTCTTAAAGGCACGAGAGGACAGTTTGGAATTCTCGG
>3098
CCACAATGATGAGAGTTTATTTGTTACTCTTGACTGTGAGGATGACGAGAATTCTTACCACCATTATTCTAACTGAGG
>3099
TGGCGAGGATGACATACACTTGCCCTCACTTAGACCATAGTTCGTTGATGAGCGCACCTAGTATTCTGAGC
>3100
CACAATGATGAGAGTTTATTTGCTACTCTTGACTGTGAGGATGACGAGAATTCTTACCATCATTATTCTAACTGAGG
>3101
ACCACGAGGACGAGATAAAGCGTTCTCTCCTGAGCGTGAAGTCGGCTTTTGGTGTTGCTTTTGCAACTGCCGCTAGCCATTGATGATCGTTCTTCTCTTCCTTTCGGAGGTGAAGAGGGAGAGAACGTAATCTGAGTGGTGGAATTCTCGG
>3102
ACATTGATCATCGACACTTCGAACGCACTTGCGGCCCCGGGTTCATCCCGGGGCTACGCCTGTCTGAGCGTCGCT
>3103
GTACATGATGACAACTGGCTCCTTCTACTGAACCGTGGTGAGGAAACTGCCATGTCACCCTATCTGACT
>3104
ACCTCAGATCAGACGTGGCGACCCGCTGAATTTAAGCATATTAGTCAGCGGAGGAAAAGAAACTAACCAGGATTCCCTCAGTAACGGCGAGTGAACAGGGAAGAGCCCAGCGCCGAATCCCCGCCCCGCGG
>3105
ATAGGTTTGGTCCCAGCCTTCCTGTTAACTCTCAACAGACTTACACATGCAAGCATCCACGCCCCGGTGAGTAACGCCCTCCAAATCAATAAGACTAAGAGGAGCAA
>3106
ACTCCATGATGAATGTAAAATGACAAGCATATGCCTGAACTCAAAAATGATGTCATCTTACTACTGAG
>3107
GACTCTTAGCGGTGGATCACTCGGCTCGTGCGTCGATGAAGAACGCAGCTAGCTGCGAGAATTAATGTGAATTGCAGGAAAA
>3108
CACAGTGATGGTTGACCAGGGCTCCCTGACCTATACAGGCCTCTGCTATGGGGGTGATGGCCAGTCCTGGTGTCTGAGTG
>3109
AGCAGTGATGAAATTCCACTCCGTTGGTCCGTGTTTCTGAACAGCATGATTTCCCTGGATGTTCTGGTG
>3110
AGTCCATGATGATGTGAAGTTATCCCTGTCTGAAGGCCAAAATAAGGCCTTTGAGTGTGGAATCTGGATATCTGA
>3111
CGACTCTTAGCGGTGGATCACTCGGCTCGTGCGTCGATGAAGAACGCAGCTAGCTGCGAGAATTAATGTGAATTGCAGGACACATA
>3112
CTGCAATGATGGCATTTCTTAGGACAACTTTGGATTAATCATGAAAACAACTACTCTCTGAGCAGC
>3113
CTTGTCCTGGCCTGTGGTTTTTCTGCTCCCCTGTGCTCAGTTCTCAGGGGACTCCGGCAGGACGCACAGCAAGCTCCCTCTCAGTTTAGGAGGGCCGTCCTGAGAATAGGGCTGGCTCTTAAAGGCATGAGAGGACAGTTTGGAATTCTCG
>3114
ATTGCTCATCGACACTTCGAACGCACTTGCGGCCCCGGGTTCCTCCCGGGGCTACGCCTGTCTGAGCGTCGCT
>3115
AGCTGTGATGACTTCGATTGCATTGATCACATGAAATGATAATGTGCTTTGTCCTCTAAGAAGTTCTGAG
>3116
GTAAATGACGAACTCACTTTTTTCCCCATCAGATCGACCATGTTGATGTCTTTGAATACTTGCCAGTTAATTCTGATA
>3117
ACTCTTAGCGGTGGATCACTCGGCTCGTGCGTCGATGAAGAACGCAGCTAGCTGCGAGAATTAATGTGAATTGCAGGACACATTGATCATCGACACTTCGAACGCACTTGCGGCCCCGGG
>3118
GAATAATGGAATAGGACCGCGGTTCTATTTTGTTGGTTTTCGGAACTGAGGCCATGATTAAGA
>3119
CACATTGATCATCGACACTTCGAACGCACTTGCGGC
>3120
GTACATGATGACAACTGGCTCTCTCTACTGAACCGTGGTGAGGAAACTGCCATGTCACCCTATCTGACT
>3121
GGCCAGTGATGATCAGGAAAAAAAGAGCCCTGAGCAGTGAAAAGATGTCTGAAACTCTGAGGTC
>3122
AGACGGTCGAACTTGACTATCTAGAGGAAGTAAAAGTCGTAACAAGGTTTCCGTAGGTGAACCTGCGGAAGGATCATTA
>3123
TGAAATGATGATTCTTTAAATTTCATGTCTCTTCTCTGACATTTTTCTCTGGAGATAGTTTTTGCCTTATTAATCTGATCA
>3124
ATAGGTTTGGTCCCAGCCTTCCTGTTAACTCTCAACAGACTTACACATGCAAGCATCCACGCCCCGGTGAGTAACGCCCTCCAAATCAATAAA
>3125
GCAGCTGATGACTTGACTTTTTTTCCCATCAGATCGACCCTGTTGATCCAACTGAACTATTAGCCAGTTTTGTCTGATG
>3126
CGACGATCATTGATCATCGACACTTCGAACGCACTTGCGGCCCCGGGTTCCTCCCGGGGCTACGCCTGTCTGAGCGTCGCT
>3127
TCGTACGACTCTTAGCGGTGGATCACTCGGCTCGTGCGTCGATGAAGAACGCAGCTAGCTGCGAGAATTAATGTGAATTGCAGGAA
>3128
GACTCTTAGCGGTGGATCACTCGGCTCGTGCGTCGATGAAGAACGCAGCTAGCTGCGAGAATTAATGCGAATTGCAGGACA
>3129
CGTGCTGATCAGTAGTGGGATCGCGCCTGTGAATAGCCACTGTACTCCAGCCTGGGCAACATAGCGAGACCCTGTCTCTA
>3130
GAGCGGGATGAATTATTAATACAGACTAGAGTTTCTGATGTGTCTGTGACGCCACTGCTTGGAACTGAC
>3131
GCAGCTGATGAATTGACTTTTTTCCCCATCAGATCGACCCTGTTGATCCAACTGAACTATTAGCCAGTTTTGTCTGATG
>3132
AAATCTGAACAAAATGAGTGAGAACTCACTACCGTCTCCTCATCGAAACTGAGGTCT
>3133
TGGCAATGATGCATGAATTTCTTCTCCTGGAATCACTGTGGAGAGTAAAATCCGAGCTTTTTAACCCTGAGT
>3134
GCCATATGATGTTTCCATTTTGAAAAGTGAGCGCTTTGCGCAGTGACGACCGTAAATCTATCACCCTTGACTGATGGCTGCTG
>3135
CGCGACCTCAGATCAGACGTGGCGACCCGCTGAATTTAAGCATATTAGTCAGCGGAGGAAAAGAAACTAACCAGGATTCCCTCAGTAACGGCGAGTGAACAGGGAAGAGCCCAGCGCCGAATCCCCGCCCCGCGTGGAATTCTCGGGTGCA
>3136
TATCTAGAGGAAGTAAAAGTCGTAACAAGGTTTCCGTAGGAACCTGCGGAAGGATCATTA
>3137
CTACATGATGAAAAATCAAATCACCATCTTTCGGCTGAGCTCGTGATGGATTTCCTTTTTTCTGACA
>3138
ATCGATGATGACACCCTCACATGCTTTCCTTGGAAAATCTGAACAAAATGAGTGAGAACTCACTACCGTCTCCTCATCGAAACTGAGGTA
>3139
GACTCTTAGCGGTGGATCACTCGGCTCGTGCGTCGATGAAGAACGCAGCTAGCTGCGAGAATTAATGTGAATTGCAGGACACATTGATCATCGACACTTCGAACGCACTTGCGGCCC
>3140
CAGTAGTGGGATCGCGCCTGTGAATAGCCACTGTACTCCAGCCTGGGCAACATAGCGAGACCCCGTCTCTTA
>3141
CCTACTTGGATAACTGTGGTAATTCTAGAGCTAATACATGCCGAC
>3142
CACGAGGACGAGATAAAGCGTTCTCTCCTGAGCGTGAAGTCGGCTTTTGGTGTTGCTTTTGCAACTGCCGCTAGCCATTGATGATCGTTCTTCTCTTCCTTTCGGAGGTGAAGAGGGAGAGAACGTAATCTGAGTGGTTGGAATTCTCGGG
>3143
CGTGGCGACCCGCTGAATTTAAGCATATTAGTCAGCGGAGGAAAAGAAACTAACCAGGATTCCCTCAGTAACGGCGAGTGAACAGGGAAGAGCCCAGCGCCGAATCCCCGCCCCGCGGTGGGGCGC
>3144
CAAGCTTCCAAGACTCCAGACACATCCAAATGAGGCGCTGCACGTGGCAGTCTGCCTTTCTTT
>3145
GATCGATGATGAGTACCCTGGGGTGTCTGAAGTCAAGGACTTTGATTAAACCCTGTAACTCTGAGGT
>3146
AGCAGTGATGAAATTCCACTCAGTTGGTCCGTGTTTCTGAACAGCATGATTTCCCTGGATGTTCTGATG
>3147
CTCAGATCAGACGTGGCGACCCGCTGAATTTAAGCATATTAGTCAGCGGAGGAAAAGAAACTAACCAGGATTCCCTCAGTAACGGCGAGTGAACAGGGAAGAGCCCAGCGCCGAATCCCCGCCCCGCGGTGGGGCGCTGGAATTCTCGGG
>3148
TGTAGTATCTGTTCTTATCAGTTTAATATCTGATACGTCCTCTATCCGAGGACAATATATTAAA
>3149
TCTCAGGGGACTCCGGCAGGACGCACAGCAAGCTCCCTCTCAGTTTAGGAGGGCCGTCCTGAGAATAGGGCTGGCTCTTAAAGGCACGAGAGGACAGTT
>3150
GTAAATGATGAACTCACTTTTTTCCCCATCAGATCGACCATGTTGATGTCTTTGAATACTTGCCAGTTAATTCTGTTA
>3151
ACATTGATCATCGACACTTCGAACGCACTTGCGGCCCCGGGTTCCTCCCGGGGCTACGCCTGTCTGAGCGACGCT
>3152
CTGGAGGATGAAGATACGAAGTGATCCATCGGCTGAGTGTTCTATCACTATGCTGAGACTCGAATGGCTGAC
>3153
GGGTCTATGATGAGTTGGCATGTATTCTGAATCTAAAGTTGATTATTACTACTTTAGCTCTAGAATTACTCTGAGACCTG
>3154
ATACTCTGGTTTCTCTTCAGATCGTATAAATCTTTCGCCTTTTACTAAAGATTTCCGTGGAGAGGAACAATTCTGAGTCTTTACCCAATTTTTTGAGGCCTCGTTTTGAACGAGGCTA
>3155
TGTAAACATCCTCGACTGGAAGCTCTGAATGATGATATCCCACTAACTGAGCAGTCCGTAGTTGGTCCTTTGGTTGCATATGATGCAATTAATTGTTTCAAGACGGGACTGATG
>3156
TACAATGATGAAAACATAGTTCAGCAGACTAACAGTGATGAGCAAATACTGTCTTTCGCTCCTATCTGAT
>3157
ATTGATCATCGACACTTCGAACGCACTTGCGGCCCCGGGTTCCTCCCGGGGCTACGCCTGTATGAGCGTCGCT
>3158
CACCGCACGTTCGTGGGGCACCTGGTGCTAAACCATTCGTAGACGACCTGCTTCTGGGTCGGGGTTTCGTACGTAGCAGAGCAGCTC
>3159
CCCCTGTGATGAGTTGCCATGCTAATTCTGAGACACCAGGTAGGGGATTTTTCCCTGCATTGGGTGTTACTGAGATAAATTCTACTTCTCTTAAATCAACCTGAGGGG
>3160
ACATTGATCATCGACACTTCGAACGCACTTGCGGCCCCGGGTTCCTCCCGGGGCTACGCCTGTCTGAGCGTCGCAT
>3161
ATATGTGATGATCTCAGTCCAACTTGAACTCTCTCACTGATGACTTGATGATGTTCAAAGATCTGATA
>3162
ACCATTCGTAGACGACCTGCTTCTGGGTCGGGGTTTCGTACGTAGCAGAGCAGCTCCCTCGCTGCGATCTATTGAAAGTCAGCCCTCGACACAAGGGTTTGT
>3163
GGATCAGTGATGATAAATGCCGGCGTATGAGTCATTGATAATGAATAATACGTGTCTGAAACTCTGAGATC
>3164
TGCAGCTGATGACTTGACTTTTTTCCCCATCAGATCGACC
>3165
GTAAATGATGATCTCACTTTTTTCCCCATCAGATCGACCATGTTGATGTCTTTGAATACTTGCCAGTTAATTCTGATA
>3166
GTTATGATGACATAGGACCTTGTCTGAACATGATGATTTCAAAATTTGAGCTTAAAAGGACACTCTGAAA
>3167
TCTTGTGATGAAAACTCTGTCCAGTTCTGCTACTGAAGGGAGAGAGATGAAAGC
>3168
CGCGACCTCAGATCAGACGTGGCGACCCGCTGAATTTAAGCATATTAGTCAGCGGAGGAAAAGAAACTAACCAGGATTCCCTCAGTAACGGCGAGTGAACAGGGAAGAGCCCAGCGCCGAATCCCCGCCCCGCGGATGGAATTCTCGGGGG
>3169
CATTGATCATCGACACTTCGAACGCACCTGCGGCCCCGGGTTCCTCCCGGGGCTACGCCTGTCTGAGCGTCGCT
>3170
CCACAATGATGAGAGATTATTTGCTACTCTTGACTGTGAGGATGACGAGAATTCTTACCACCATTATTCTAACTGAGG
>3171
GACTCTTAGCGGTGGATCACTCGGCTCGCGCGTCGATGAAGAACGCAGCTAGCTGCGAGAATTAATGTGAATTGCAGGACACA
>3172
CTCTGTGATGAGACCCTTTTCACAGAACTGTACTGAACTCCGTGAGGATAAGAAACTCTGAGG
>3173
TGGGGGGCCCAAGTCCTTCTGATCGAGGCCCAGCCCGTGGACGGTGTGAGGCCGGTAGCGGCCCC
>3174
GTAAATGATGAGCTCACTTTTTTCCCCATCAGATCGACCATGTTGATGTCTTTGAATACTTGCCAGTTAATTCTGATA
>3175
AATAATGATGAACTTTTTTCCCCGACAGATCGACCATGTTGATCTAACTTCTCTAAGCCAGATTCTGTCTGATA
>3176
TGTCAATGATGCATTCTTTTTGAAACTGAATTTAAGTGATCTAACTCAAATTCGTCACTACCACTGAGA
>3177
CTTCCGTGATGATACGATGACGAGTCAGAAAAGGCACGTTCTGCTCTCGGTCCTTGTCGGTGCCACGTTCTGTGGCGCTGTGCATGGGTTCCTTTTGCAAAGTGTCCTGTTCATTGATTGATTAGAGGCATTTGTCTGAGATGAATTCTCG
>3178
GCGGTGGATCACTCGGCTCGTGCGTCGATGAAGAACGCAGCTAGCTGCGAGAATTAATGTGAATTGCAGGACACA
>3179
CGCGACCTCAGATCAGACGTGGCGACCCGCTGAATTTAAGCATATTAGTCAGCGGAGGAAAAGAAACTAACCAGGATTCCCTCAGTAACGGCGAGTGAACAGGGA
>3180
AACCAGTGATGTGATGATTCTGCCAAATGAATAGAATGATATCAACCAAAAAACCGTTCCATTTTAATTCTGAGGTA
>3181
TTCAGTGATGAGACCCTGGAATGAGCGCTGGGCACAGCGCCCGAGTCAGACTGCGGAAGTATTCCTCG
>3182
CTCTGTGATGAGACCCTTTTCACAGAACTGTACTGAACTCCGTGAGGATAAGAAACTCTGAGGA
>3183
AGCAGTGATGAAATTCCACTCCGTTGGGCCGTGTTTCTGAACAGCATGATTTCCCTGGATGTTCTGATG
>3184
GTACATGATGACAACTGGCTCCCTCTACTGAACCGTGGGGAGGAAACTGCCATGTCACCCTATCTGACT
>3185
AATTAATGTGAATTGCAGGACACATTGATCATCGACACTTCGAACGCACTTGCGGCCCCGGGTTCCTCCCGGGGCTACGCCTGTCTGAGCGTCGCT
>3186
CGCGACCTCAGATCAGACGTGGCGACCCGCTGAATTTAAGCATATTAGTCAGCGGAGGAAAAGAAACTAACCAGGATTCCCTCAGTAACGGCGAGTGAACAGGGAAGAGCCCAGCGCCGAATCCCCGCCCCGCGGTTGGAATTCTCGGGAG
>3187
CGTACGACTCTTAGCGGTGGATCACTCGGCTCGTGCGTCGATGAAGAACGCAGCTAGCTGCGAGAATTAATGTGAATTGCAGGACACATTGATCATCGACACTTCGAACGCACTTGCGGCCCCGGGG
>3188
CGACTCTTAGCGGTGGATCACTCGGCTCGTGCGTCGATGAAGAACGCAGCTAGCTGCGAGAATTAATGGGAATTGCAGGACA
>3189
ACGACTCTTAGCGGTGGATCACTCGGCTCGTGCGTCGATGAAGAACGCAGCTAGCTGCGAGAATTAATGTGAATTGCAGGACAT
>3190
GTCAATGATGTGTTGGCATGTATTACCTGAGTTTATGGTGATGTGTAATAACACTTAAGCTCTAGAATTACGCTGAGACA
>3191
GTTTCCGTAGTGTAGTGGTTATCACGTTCGCCTGAC
>3192
TGGAAGACTAGTGATTTTGTTGTTGTAAATGATGAACTCATTTTTTTCCCCATCAGATCGACCATGTTGATGTCTTTGAATACTTGCCAGTTAATTCTGATA
>3193
ACGACTCTTAGCGGTGGATCACTCGGCTCGTGCGTCGATGAAGAACGCAGCTAGCTGCGAGAATTAATGTGAATTGCAGGAA
>3194
CACATTGATCATCGACACTTCGAACGCACTTGCGGCCCCGGGATCCTCCCGGGGCTACGCCTGTCTGAGCGTCGC
>3195
CTACTTGGATAACTGTGGTAATTCTAGAGCTAATACATGCCGACGGGCGCTGACCCCCTTCGCGGGGGGGATGCGTGCATTTATCAGATCAAAACCAACCC
>3196
CGTCGGTGATGTTCTGCAATTACCTACATTGTTTGATCCCTGTGAAAAGAGCACCGGCTGAGAC
>3197
ATAGGTTTGGTCCCAGCCTTCCTGTTAACTCTCAACAGACTTACACATGCAAGCATCCACGCCCCGGTGAGTAAA
>3198
AATAATGATGAACTTTTTTCCCCGACAGATCGACCATGTTGATCTAACTTCTCTAAGCCAGTTCTGTCTGATA
>3199
ATACTGTGATGGTTGCATAGTTCAACAGATATGAATCATGAAAGAGAAACCATTTTATCTGATG
>3200
CTACTTGGATAACTGTGGTAATTCTAGAGCTAATACATGCCGACGGGCGCTGACCCCCTTCGCGGGGGGGATGCGTGCATTTATCAGATT
>3201
GTTCAGTGATGAGACCCTGGAATGAGCGCTGGGCACAGCGCCCGAGTCAGACTGCGGAAGTATTCCTCGCTGCCTTCCTTCTGAGAAAA
>3202
GACTCTTAGCGGGGGATCACTCGGCTCGTGCGTCGATGAAGAACGCAGCTAGCTGCGAGAATTAATGTGAATTGCAGGACACA
>3203
ATCCTGGTGATGACAGATGACATTGTCAGCCAATCCCCACATGGGAGTGAGGACATGTCCTGCAATTCTGAAGGG
>3204
CTTGTCCTGGCCTGTGGTTTTTCTGCTCCCCTGTGCTCAGTTCTCAGGGGACTCCGGCAGGACGCACAGCAAGCTCCCTCTCAGTTTAGGAGGGCCGTCCTGAGAATAGGGCTGGCTCTTAAAGGCACGAGAGGACAGTATGGAATTCTCG
>3205
GATCGATGATGACACCCTCACATGCATTCCTTGGAAAATCTGAACAAAATGAGTGAGAACTCACTACC
>3206
AGCAGTGATGAAATTCCACTCCGTTGGTCCGTCTTTCTGAACAGCATGATTTCCCTGGATGTTCTGATG
>3207
CACCAGTGATGAGTTCAATACCGCCCCAGTCTGATCACTATGACTGAAAGGAATTTCTGAGC
>3208
AAGGGATGATGTCCCAACTGAAACTCAAGAAAAGGATTCTGAGCCTCAGAGCTTTGAAGGAGCCATTCGTTCCCTGACCTT
>3209
TCCAATGATTAAACATTTTCACTGCTGTTCACATAATGAACTTATGTGATTACTGAATACATGAATGAGGA
>3210
ACATTGATCATCGACACTTCGAACGCACTTGTGGCCCCGGGTTCCTCCCGGGGCTACGCCTGTCTGAGCGTCGCT
>3211
CGCGACCTCAGATCAGACGTGGCGACCCGCTGAATTTAAGCATATTAGTCAGCGGAGGAAAAGAAACTAACCAGGATTCCCTCAGTAACGGCGAGTGAACAGGGAAGAGCCCAGCGCCGCATCCCCGCCCCGCGGTGGAATTCTCGGGTGC
>3212
TCCCACATGGTCTAGCGGTTAGGATTCCTGGTTTTCACCCAGGCGGCCCGGGTTCGTCTCCCGGTGTGGGAACCA
>3213
AGCAGTGATGAAATTCCACTCCGTTGGTCCGTGTTTCTGAACAGCATGCTTTCCCTGGATGTTCTGATG
>3214
CACAATGATGAGAGTTTATTTGCTACTCTTGACTGTGAGGATGACGAGAATT
>3215
GGTCAGTGATGAGCAAAAATCACCATCTTTCGTTTGAGTCTCACGACCATGAGATCAACC
>3216
TTCAGTGATGAGACCCTGGAATGAGCGCTGGGCACAGCGCCCGAGTCAGACTGCGGAAGTATTCCTC
>3217
GTAAATGATGAACTCACTTTTTTCCCCATCAGATCGACCATGTTGATGTCTTTGAATACTAGCCAGTTAATTCTGATA
>3218
CTGGTGCTAAACCATTCGTAGACGACCTGCTTCTGGGTCGGGGTTTCGTACGTAGCAGAGCAGCTCCCTCGCTGCGATCTATTGAAAGTCAGCCCTCGACACA
>3219
GCAGCTGATGACTTGACTTTTTTCCCCATCAGATCGAACCTGTTGATCCAACTGAACTATTAGCCAGTTTTGTCTGATG
>3220
GCATGTGATGACACTGTGCAGCGACCAAAGTCTGACAGGAATGATTGCTATCGTCGTCTGA
>3221
GTAAATGATGAACTCACTTTTTTCCCCATCCGATCGACCATGTTGATGTCTTTGAATACTTGCCAGTTAATTCTGATA
>3222
CGCGACCTCAGATCAGACGTGGCGACCCGCTGAATTTAAGCATATTAGTCAGCGGAGGAAAAGAAACTAACCAGGATTCCCTCAGTAACGGCGAGTGAACAGGGAAGAGCCCAGCGCCGAATCCCCGCCCCGCGGGGGGG
>3223
CACAATGATGAGAGTTTATTTGCTACTCTTGACTGGGAGGATGACGAGAATTCTTACCACCATTATTCTAACTGAGG
>3224
ACCAATGATGATGATCGTTTCGGGTAGAGTCCTGAACGATGAAAACATGTCTGAAACTCTGAGGTC
>3225
ACCACGAGGACGAGATAAAGCGTTCTCTCCTGAGCGTGAAGTCGGCTTTTGGTGTTGCTTTTGCAACTGCCGCTAGCCATTGATGATCGTTCTTCTCTTCCTTTTGGAGGTGAAGAGGGAGAGAACGTAATCTGAGTGGTGGAATTCTCGG
>3226
AAGCAGGGTCGGGCCCGGTTAGTACTTGGATGGGAGACCGCCTGGGAATACCGGGTGCTGTAGGCT
>3227
TACGACTCTTAGCGGTGGATCACTCGGCTCGTGCGTCGATGAAGAACGCAGCTAGCTGCGAGAATTAATGTGAATTGCAGGACACATTGATCATCGACACTTCGAACGCACTTGCGGCCCCGGGG
>3228
ATTTATGATGAGACATAAGCTTGACTGAAACTAATGACGAGTTTGTGTAATTAAGCAGGATTACTCTGAGATTCAAGTAATCCAGGATAGGCT
>3229
GAGCATGGTAATGGATTTATGGCAGGTCCTCCTCTGTGGGCCTCTCATAGTGTACCCATGCCAGAGTAAACTGCAGCCTCGAACCATTGCCCAGCCTCCTTACTTGTGGGCTGTGAGCACTGAAGGGGGTTGTATAGCGTTGGAATTCTCG
>3230
CTCAAGTGATGGAGAAGATGACCTGGGAGTACTGTGACCGAACTGGGATGTATTCGTACTGTCTGATGGGGC
>3231
CTACATGATGAATAAAATCAAATCACCATCTTTCGGATGAGCTCGTGATGGATTTCCTTTTTTCTGACA
>3232
TGCTAAACCATTCGTAGACGACCTGCTTCTGGGTCGGGGTTTCGTACGTAGCAGAGCAGCTCCCTCGCTGCGATCTATTGAAAGTCAGCCCTCGACACA
>3233
CTCTGTGATGAGACCCCTTTCACAGACCTGTACTGAACTCCGTGAGGATAAGAAACTCTGAGG
>3234
CGGTGGATCACTCGGCTCGTGCGTCGATGAAGAACGCAGCTAGCTGCGAGAATTAATGTGAATTGCAGGACACATTGATCATCGACACTTCGAACGCACTTGCG
>3235
CTTGTCCTGGCCTGTGGCTTTTCTGCTCCCCTGTGCTCAGTTCTCAGGGGACTCCGGCAGGACGCACAGCAAGCTCCCTCTCAGTTTAGGAGGGCCGTCCTGAGAATAGGGCTGGCTCTTAAAGGCACGAGAGGACAGTTTGGAATTCTCG
>3236
GCATATGATGGAAAAAATTTTAATCTCCTGAGACTTGTGATGTCTTCAAAGGAACCACTGAAA
>3237
CGCGACCTCAGATCAGACGTGGCGACACGCTGAATTTAAGCATATTAGTCAGCGGAGGAAAAGAAACTAACCAGGATTCCCTCAGTAACGGCGAGTGAACAGGGAAGAGCCCAGCGCCGAATCCCCGCCCCGCGGTGGGGCGCTGGAATT
>3238
ATCGATGTGGTGTGGTCGTGTTCTCCCGGGCCGAGCCGAAACCGTGCCGGAC
>3239
GAGGATGAAGATACGAAGTGATCCATCGGCTGAGTGTTCTATCACTATGCTGAGACTCGAATGGCTGACA
>3240
CATTGATCATCGACACTTCGAACGCACTTGCGGCCCCGGGTTACTCCCGGGGCTACGCCTGTCTGAGCGTCGCT
>3241
AATTCCGATAACGAACGAGACTCTGGCATGCTAACTAGTTACGCGACCCCCGAGCGGTCGGCGTC
>3242
AATAGCCACTGTACTCCAGCCTGGGCAACATAGCGAGACCCCGTCTCTA
>3243
GCAGCTGATGACTTGACTTTTTTCCCCATCAGATCGACACTGTTGATCCAACTGAACTATTAGCCAGTTTTGTCTGATG
>3244
TCGGGGTTTCGTACGTAGCAGAGCAGCTCCCTCGCTGCGATCTATTGAAAGTCAGCCCTCGACACAAGGGTTTGT
>3245
TCACAATGATGAGAGTTTATTTGCTACTCTTGACTGTGAGGATGACGAGAATTCTTACCACCATTATTCTAACTGAGG
>3246
GAGCTGTGATGACTTCGATTGCATTGATCACATGAAATGATAATGTGCTTTGTCCTCTAAGAAGATCTGAGCT
>3247
ATAAATGATGAACTCACTTTTTTCCCCATCAGATCGACCATGTTGATGTCTTTGAATACTTGCCAGTTAATTCTGATA
>3248
CGAGCACCTAAACCCAAGAACTGCTGTTTCTTGTAGCAGTGGTTTAAACAGAGGTGCTAACAGCAAATGTTACCTTGTCGCCTTTGTGGGGCTGCAGCCGTGCCCCTCAAAGTGAATTTGGAGGTTCTACACGC
>3249
TATCAATGATGAAATCACCCAAAAGAAGCTGGAATTACCGGCAGATTGTGTAGTGGTGAACCTATGGTTTTCTGAG
>3250
CGGAAGACCCACTCCCCGGCGCCGCTCGTGGGGGGCCCAAGTCCTTCTGATCG
>3251
GGCTGGTCCGAAGGTAGTGAGTTATCTCAATTGTAAATGATGAACTCACTTTTTTCCCCATCAGATCGACCATGTTGATGTCTTTGAATACTTGCCAGTTAATTCTGATA
>3252
GTCCCTTTCCACAACGTTGGAGATGAAGCCGGGCCTTGAGTCTGCGCCTGCATATTCCTACAGCTTCTCAGAGTCCTTTGGACAATGACTGAGGAGACAAACCATGCAGGAAACATCC
>3253
GAGCTGTGATGACTTCGATTGCATTGATCACATGAAATGATAATGTGCTTTGTCCTCTAAGAAGTTCTGA
>3254
ACGACTCTTAGCGGTGGATCACTCGGATCGTGCGTCGATGAAGAACGCAGCTAGCTGCGAGAATTAATGTGAATTGCAGGACA
>3255
CTGATCAGTAGTGGGATCGCGCCTGTGAATAGCCACTGTACTCCAGCCTGGGCAACATAGCGAGACCCCGTCTCTTA
>3256
GTACGACTCTTAGCGGTGGATCACTCGGCTCGTGCGTCGATGAAGAACGCAGCTAGCTGCGAGAATTAATGTGAATTGCAGG
>3257
CCGGCAGATTGTGTAGTGGTGAACCTATGGTTTTCTGAGG
>3258
TCCACGGATCGATGTGGTGTGGTCGTGTTCTCCCGGGCCGAGCCGAAACCGTGCCGGACGAGGGACGGGCGTTCCCGGT
>3259
GCAGCTGATGACTTGACTTTTTTCCCCATCAGATCGACCCTGTTGATCCAACTGAACTATTAGCCAGTTGTCTGATG
>3260
TACCTGGTTGATCCTGCCAGTAGCATATGCTTGTCTCAAAGATTAAGCCATGCATGTCTAAGTACGCAC
>3261
AGCAGTGATGAAATTCCACTCCGTTGGTCCGTGTTTCTGAAAAGCATGATTTCCCTGGATGTTCTGATG
>3262
CGGTGGATCACTCGGCTCGCGCGTCGATGAAGAACGCAGCTAGCTGCGAGAATTAATGTGAATTGCAGGACACATTGATCATCGACACTTCGAACGCACTTGCGGCCCCGGGTTCCTCCCGGGGCTACGCCTGTCTGAGCGTCGCTTGGAA
>3263
ACCAGTGATGACTGTTGGTGGAGTATGAGTCACGGACGATGACCACTTCGTGTCTGAAA
>3264
CAGCAGCAATTCATGTTTTGACGACTCTTAGCGGTGGATCACTCGGCTCGTGCGTCGATGAAGAACGCAGCTAGCTGCGAGAATTAATGTGAATTGCAGGACA
>3265
TCTGGGTCGGGGTTTCGTACGTAGCAGAGCAGCTCCCTCGCTGCGATCTATTGAAAGTCAGCCCTCGACACAAGGGTTTGTC
>3266
TCGCTGTGATGAATGATTTTTAAACATTCGTAGTTTCCACCAAAAGCTTCAGCTAATGATGGCAAAACTTCCTTGGATGTCTGAG
>3267
GACTCTTAGCGGTGGATCACTCGGCTCGGGCGTCGATGAAGAACGCAGCTAGCTGCGAGAATTAATGTGAATTGCAGGACA
>3268
CTGAATGATGATATCCCACTAACTGAGCAGTCCGTAGTTGGTCCTTTGGATGCATATGATGCAATTAATTGTTTCAAGACGGGACTGATG
>3269
TACGGGGATGATTTCAAAAATTGAACTCTCTCTTTCTGATGGATTAGTGGAGAAAACAAAA
>3270
CGCCGTGATGATCCCAACATGCCATCTGAGTGCCTATGCTGAAACCCAGAGGCTGTTTCTGAGCTGC
>3271
GAGCAATGATGAAAAGATTTTACTGCGGAACTTTATATAACTATGAAGGTTTCTACACTTGATCTGAGCT
>3272
GTAAATGATGAACTCACTTTTTTCCCCATCAGATCGACCATGTTGATGTCTTTGAACACTTGCCAGTTAATTCTGATA
>3273
GCAGCTGATGACTTGACTTTTTTCCCCATCAGATCGACCCTGTTGATCCAACTGAACTATTAGTCAGTTTTGTCTGATG
>3274
GCCTCTGATGAAGCCTGTGTTGGTAGGGACATCTGAGAGTGTTGATGAATGCCAACGGCTCTGATGGCG
>3275
GTAAATGATGAACTCACTTTTTTCCCCATCAGATCGACCATGTTGATGTCTTTGAATACTTGCCAGTTAATCCTGATA
>3276
GATCGATGATGACACCCTCACATGCATTCCTTGGAAAATCTGAACAAAATGAGAGAGAACTCACTACCGTCTCCTCATCGAAACTGAGGTCT
>3277
TCAGGGGACTCCGGCAGGACGCACAGCAAGCTCCCTCTCAGTTTAGGAGGGCCGTCCTGAGAATAGGGCTGGCTCTTAAAGGCACGAGAGGACAGTT
>3278
CGGTGGCTCACTCGGCTCGTGCGTCGATGAAGAACGCAGCTAGCTGCGAGAATTAATGTGAATTGCAGGACA
>3279
ATATGTGATGATCTCAGCCTAACTTGAACTCTCTCACTGATGACTTGATGATGTTCAAAGATCTGATA
>3280
TTCGCTGTGATGAATGATTTTTAAACATTCGTAGTTTCCACCAAAAGCTTCAGCTAATGATGGCAAAACTTCCTTGGATGTCTGAGCGC
>3281
CACAATGATGAGAGCTTATTTGCTACTCTTGACTGTGAGGATGACGAGAATTCTTACCACCATTATTCTAACTGAGG
>3282
AATAATGATGAACTTTTTTCCCCGACAGATCGACCATGTTGA
>3283
GCCAAATGATGCTTATTTGATACTGGAGCACTTTAGTGCCAGGACGACTCTTAATCTATCACCCATGACTGATGGA
>3284
CTCCCCTGCTAGAACCTCCAAACAAGCTCTCAAGGTCCATTTGTAGGAGAACGTAGGGTAGTCAAGCTTCCAAGACTCCAGACACATCCAAATGAGGCGCTGCACGTGGCAGTCTGCCTTTCTTT
>3285
TCTCTGTGATGAGACCCTTTTCACAGACCTGTACTGAACTCCGTGAGGATAAGAAACTCTGA
>3286
ATGTGAATTGCAGGACACATTGATCATCGACACTTCGAACGCACTTGCGGCCCCGGGTTCCTCCCGGGGCTACGCCTGTCTGAGCGTCGC
>3287
GTAAATGATGAACTCACTTTTTTCCCCATCAGATCGACCATGTTGATGTCTTTGAATACTTGCCAGTTAACTCTGATA
>3288
GAAGGTGACTTTTTATATGCCCTCTATCCCAAGACTATGGCCAGAGGGATATTAAGGTCACCAAGAATAATTTGGAGGTTGCCAAAGACTTGTTTTTGAAGTGTTTTCAAGTCTGACCGAGAACTCTGACATTT
>3289
TCGGGCCCGGTTAGTACTTGGATGGGAGACCGCCTGGGAATACCGGGTGCTGTAGGCCT
>3290
CTACATGATGAATAAAATTAAATCACCATCTTTCGGCTGAGCTCGTGATGGATTTCCTTTTTTCTGACA
>3291
CTTGTCCTGGCCTGTGGTTTTTCTGTTCCCCTGTGCTCAGTTCTCAGGGGACTCCGGCAGGACGCACAGCAAGCTCCCTCTCAGTTTAGGAGGGCCGTCCTGAGAATAGGGCTGGCTCTTAAAGGCACGAGAGGACAGTTTGGAATTCTCG
>3292
GATCACTCGGCTCGTGCGTCGATGAAGAACGCAGCTAGCTGCGAGAATTAATGTGAATTGCAGGACA
>3293
GTCGATGATGGTTTTACCTACATGTCTGAACCTGTCTGATGAACCTCAGTGATGTCATCTCTGTATGGTTCTGAGACA
>3294
TAATTCCGATAACGAACGAGACTCTGGCATGCTAACTAGTTACGCGACCCCCGAGCGGTCGGCGTCCC
>3295
AGCAGCCGACTTAGAACTGGTGCGGACCAGGGGAATCCGACTGTTTAATTAAAACAAAGCATCGCGAAGGCCCGCGGCGGGTGTTGACGCGATGTGATTTCTGCCCAGTGCTCTGAA
>3296
ATATGTGATGATCTCAGCCCAACTTGAACTCTCTTACTGATGACTTGATGATGTTCAAAGATCTGATA
>3297
CTGTGTGATGATAAGCAATGCTGACTGAATATGAAGGTCTTAATTAGCTCTATCTGATG
>3298
CATTGATCATCGACACTTCGAACGCACTTGCGGCCCCGGGTTCCTCCCGGG
>3299
GTTAGTGATGATTTTTATAATAAAACAGATGGGAATCTCTCTGAAAAAGCATGAAGTTTTAAAAAAACTGAAA
>3300
CGGTGGATCACTCGGCTCGTGCGTCGATGAAGAACG
>3301
CTGCTGTGATGATGGATTCCAAAACCATTCGTAGTTTCCACCAGAAATCCTGTGTTGGCCAACTCCTTCCTTGGATGTCTGAGCGATCAG
>3302
CGGGCCCGGTTAGTACTTGGATGGGAGACCGCCTGGGAATACCGGGTGCTGTAGGCCT
>3303
CTACTTGGATAACTGTGGTAATTCTAGAGCTAATACATGCCG
>3304
GACTCTTAGCGGTGGATCACTCGGCTCGTGCGTCGATGAAGAACGCAGCTAGCTGCGAGAATTAATGTGAATT
>3305
CGACTCTTAGCGGTGGATCACTCGGCTCGTGCGTCGATGAAGAACGCAGCTAGCTGCGAGAATTAATGTGAATTGCAGGAAAA
>3306
ATTGATCATCGACACTTCGAACGCACTTGCGGCCCGGGTTCCTCCCGGGGCTACGCCTGTCTGAGCGTCGCT
>3307
ACCATTCGTAGACGACCTGCTTCTGGGTCGGGGTTTCGTACGTAGCAGAGCAGCTCCCTCGCTGCGATCTATTGAAAGTCAGCCCTCGACACAAGGGTT
>3308
TGCAGCTGATGACTTGACTTTTTTCCCCATCAGATCGACCCTGTTGATCCAACTGAACTATTAGCCAGTTTTGTCTGATGCGTT
>3309
AGCAGTGATGAAATTCCACTCCGTTGGTCCGTGTTTCTGCACAGCATGATTTCCCTGGATGTTCTGATG
>3310
CCTGGTGATGACAGATGACATTGTCAGCCAATCCCCACATGGGAGTGAGGACATGTCCTGCAATTCTGAA
>3311
GTAAATGATGAACTCACTTTTTTCCCCATCAGATCGACCTTGTTGATGTCTTTGAATACTTGCCAGTTAATTCTGATA
>3312
CTTCTATGATGATTTTATCAAAATGACTTTCGTTCTTCTGAGTTTGCTGAAGCCACATTTAGATACTGAGAAAA
>3313
GGTGGGGCGCGGGACATGTGGCGTACGGAAGACCCACTCCCCGGCGCCGCTCGTGGGGGGCCCAAGTCCTTCTGATCGAGGCC
>3314
GACTCTTAGCGGTGGATCACTCGGCTCGTGCGTCGATGAAGAACGCAGCTAGCTGCGAGAATTAATGTGAATTGCAGGACACATTGATCATCGA
>3315
TTTCCCCTTTGACTACCACATTATCTCCTGATAGATTTTAGTGGCTATGCTTATGGGATAGATGAGAACTGCCGTGATCTGAAGAGGGAGGGTTTGCTCATGTCCTCCTCCTATATGAAACGGCTGAACAGAG
>3316
CACATTGATCATCGACACTTCGAACGCACTTGCGGCCCCGGGTTCCTCCCGGGGCTACGCCTGTCTGAGCGTCGCC
>3317
GTACATGATGACAACTGGCTCCCTCTACTGAACCGTGGTGAGGAAACTGCCATGTCAACCTATCTGACT
>3318
TCTTAGCGGTGGATCACTCGGCTCGTGCGTCGATGAAGAAC
>3319
GACCTCCTGATGCTTACCACAGGCTGTGTTCTTACACTGACTGTATAGAAAGAGGAGGCAGAGTAAACCCACCCCATATACACCTCAGCCCAGGCAGGCCCTTTACCTGGTCTGTATTGTGAATGGGGAGACATGTGGAATTCTCGGGTGC
>3320
GTAAATGATGAACTCACTTTTTTCCCCATCAGATCGACCATGTTGATGTCTTTGAATACTTGCCAGTTAATTCTGATAAATAATACATGGTTGATCTTT
>3321
CGGTGGATCACTCGGCTCGTGCGTCGATGAAGAACGCAGCTAGCTGC
>3322
GCCAAATGATGCTTATTTGATACTGGAGCACTTTAGTGCCAGGACGACTCTTAATCTATCACCCATGACTGATGG
>3323
AAACCATTCGTAGACGACCTGCTTCTGGGTCGGGGTTTCGTACGTAGCAGAGCAGCTCC
>3324
GGTCAATGATGTGATGGCATGTATTAGCTGAATCCAAGTTGATGTAAATTCTAAAATGCACTGAGACCT
>3325
TCGTACGACTCTTAGCGGTGGATCACTCGGCTCGTGCGTCGATGAAGAACGCAGCTAGCTGC
>3326
CACATTGATCATCGACACTTCGAACGCACTTGCGGCCCCGGGTTCCTCCCGGG
>3327
CTCTTAGCGGTGGATCACTCGGCTCGTGCGTCGATGAAGAACGCAGCTAGCTGCGAGAATTAATGTGAATTGCAGGACAC
>3328
CTTGTCCTGGCCTGTGGTTTTTCTGCTCCCCTGTGCTCAGTTCTCAGGGGACTCCGGCAGGACGCACAGCAAGCTCCCTCTCAGTTTAGGAGGGCCGTCCTGAGAATAGGGCTGGCTCTTAAAGGCACGAGAGGACAGTTTGGAATTTCTC
>3329
CCTCGGCCGATCGAAAGGGAGTCGGGTTCAGATCCCCGAATCCGGAGTG
>3330
CTACATGATGAATAAAATCAAATCACCATCTTTCGGCTGAGCTCGTGATGGATTTCCTTTTTTCTGATA
>3331
AGGGATGATGTCCCAACTGAAACTCAAGAAAAGGATTCTGAGCCTCAGAGCTTTGAAGGAGCCATTCGTTCCCTGACC
>3332
TACGGGGATGATTCAAAAATTGAACTCTCTCTTTCTGATGGATTAGTGGAGAAAACAAAAACTCTGAGT
>3333
AGGAGTGATGACACTAAAAGGCCGAATTGCAGTGTGCCCCTTGGCAGTTGGCTCTCTGTGGGTGCACGATGACAAAACCTCCTGAAGCGAACCTCTGGTCTGACCTC
>3334
AAAGTGAGCGCTTTGCGCAGTGACGACCGTAAATCTATCACCCTTGACTGATGGCT
>3335
AGAAGTGATGAATTGATCAGATAGACGAGGCTGGGCTTGTCCCGCGCCACTGATTATCGAGGCGATTCTGATC
>3336
AACTTCTTAGAGGGACAAGTGGCGTTCAGCCACCCGAGATTGAGCAATAACAGGTCTGTGATGCCCTTAGATGTCCGGGGCTGCACGCGCGCTACACTGACTGGCTCAGCGTGTGCCTACCCTACGCCGGCAGGCGCGGGTAACTGGAATT
>3337
TTTTGTGATGAAAACTCTGTCCAGTTCTGCTACTGAAGGGAGAGAGATGAAAGCCTTTAGTGCTGAGG
>3338
ACCTGGTGCTAAACCATTCGTAGACGACCTGCTTCTGGGTCGGGGTTTCGTACGTAGCAGAGCAGCTCCCTCGCTGCGATCTATTGAAAGTCAGCCCTCGAC
>3339
AGTGCGGTAACGCGACCGATCCCGGAGAAGCCGGCGGGAGCCCCGGGGAGAGTTCTCTTTTCTTTGTGAAGGGCAGGGCGCCCTGGAATGGGTTCGCCCCGAGAGAGGGGCCCGCG
>3340
TCCCTGAGACCCTAACTTGTGAGTAAATGATGAACTCACTTTTTTTCCCCATCAGATCGACCATGTTGATGTCTTTGAATACTTGCCAGTTAATTCTGATA
>3341
GCGTCGGTGATGTTCTGCAATTACCTACATTGTTTGATCCCTGTGAAAAGAGCACCGGCTGAGACG
>3342
TGCTGATCAGTAGTGGGATCGCGCCTGTGAATAGCCACTGTACTCCAGCCTGGGCAACATAGCGAGACCCTGTCTCTT
>3343
CCACAATGATGAGAGTTTATTTGCTACTCTTGACTGTGAGGATGACGAGAATTCTTACCACCATTATTCTAACTGTGG
>3344
GAGCATGGTAATGGATTTATGGCAGGTCCTCCTCTGTGGGCCTCTCATAGTGTACCCATGCCAGAGTAAACTGCAGCCTCGAACCATTGCCCAGCCTCCTTACTTGTGGGCTGTGAGCACTGCAGGGGGTTGTATAGCGTGGAATTCTCGG
>3345
AAACAATGATGTCATAATTTCCAAGCACATATCTGACAGTTCTGTGTAGAATTCAACCACTGAGTTTT
>3346
ACCAGTGATGAAATTCCACTCCGTTGGTCCGTGTTTCTGAACAGCATGATTTCCCTGGATGTTCTGATG
>3347
ATTGATCATCGACACTTCGAACGCACTTGCGGCCCCGGGTTCCTCCCGGG
>3348
TGGTAGAATTCTCGCCTGCCACGCGGGAGGCCCGGGTTCGTTTCCCGGCCAATGCACCA
>3349
AACCATTCGTAGACGACCTGCTTCTGGGTCGGGGTTTCGTACGTAGCAGAGCAGCTCCCTCGCTGCGATCTATTGAAAGTCAGCCCTCGACACAAGGGTTTGTA
>3350
CTGAATGATGATATCCCACTAACTGAGCAGTCCGCAGTTGGTCCTTTGGTTGCATATGATGCAATTAATTGTTTCAAGACGGGACTGATG
>3351
ATATGTGATGATCTCAGCCCAACTTGAACTCTCTCACTGATGACTTGATGATGTTCACAGATCTGATA
>3352
AGCAGTGATGAAATTCCACTCCGTTGGTCCGTGATTCTGAACAGCATGATTTCCCTGGATGTTCTGATG
>3353
TTCAGTGATGAGACCCTGGAATGAGCGCTGGGCACAGCGCCCGAGTCAGACTGCGGAAGAATTCCTCGCTGCCTTCCTTCTGAGA
>3354
CGGAAGACCCACTCCCCGGCGCTGCTCGTGGGGGGCCCAAGTCCTTCTGATCGAGGCCC
>3355
GCTGATGACTTGACTTTTTTCCCCATCAGATCGACCCTGTTGATCCAACTGAACTATTAGCCAGTTTTGTCTGATA
>3356
CCAGTGCGGTAACGCGACCGATCCCGGAGAAGCCGGCGGGAGCCCCGGGGAGAGTTCTCTTTTCTTTGTGAAGGGCAGGGCGCCCTGGAATGGGTTCGCCCCGAGAGAGGGGCCCGCGCT
>3357
ATCGATGTGGTGTGGTCGTGTTCTCCCGGGCCGAGCCGAAACCGTGCCGGACGAGGGACGGGCGTT
>3358
TCTTGTGATGAAAACTCTGTCCAGTTCTGCTACTGAAGGGAGAGAGATGAAAGCCTTTAGTGCTGA
>3359
CGGTGGATCACTCGGCTCGTGCGTCGATGAAGAACGCAGCTAGCTGCGAGAATTAATGTGAATTGCAGGATACATTGATCATCGACACTTCGAACGCACTTGCGGCCCCGGGTTCCTCCCGGGGCTACGCCTGTCTGAGCGTCGCTTGGAA
>3360
AGGAATGATGATTTCTCAGACTAGAGTCTCTGATACTGGTCTTGATGTCAAAATTGATTTCTGACG
>3361
TCTTGTGATGAAAACTCTGTCCAGTTCTGCTACTGAAGGGAGAGAGATGAAAGCCTTTAGAGCTGAGG
>3362
AAATATTCAAACGAGAACTTTGAAGGCCGAAGTGGAGAAGGGTTCCATGTGAACAGCAGTTGAACATGGGT
>3363
TACCGGCAGATTGTGTAGTGGTGAACCTATGGTTTTCTGAGG
>3364
AAAAAGTATGCAAGAACTGCTAACTCTATGCTTCCATGTCTAACAACATGGCTTTTTCC
>3365
AAATATTCAAACGAGAACTTTGAAGGCCGAAGTGGAGAAGGGTTCCATGTGAACAGCAGTTGAACATGGGTC
>3366
TCTTGTGATGAAAACTCTGTCCAGTTATGCTACTGAAGGGAGAGAGATGAAAGCCTTTAGTGCTGAGG
>3367
TACGGGGATGATTTCAAAAATTGAACTCTCTCTTTCTGATGGTTTAGTGGAGAAAACAAAAACTCTGAGT
>3368
CACATTGATCATCGACACTTCGAACGCACTTGCGGCCCCGGGTTCCTCCCGGGGCTACGCCTGTCTGAGC
>3369
GAGCATGGTAATGGATTTATGGCAGGTCCTCCTCTGTGGGCCTCTCATAGTGTACCCATGCCAGAGTAAACTGCAGCCTCGAACCATTGCCCAGCCTCCTTACTTGTGGGCTGTGAGCACTGAAGGGGGGTGTATAGCGTGGAATTCTCGG
>3370
CGTCGGTGATGTTCTGCAATTACCTACATTGTTTGATCCCTGTGAAAAGAGCACCGGCTGAGACGCCTG
>3371
CTTAGCGGTGGATCACTCGGCTCGTGCGTCGATGAAGAACGCAGCTAGCTGCGAGAATTAATGTGAATTGCAGGACACATTGATCATCGACACTTCGAACGCACTTGCGGCCCCGGGTTCCTCCCGGGGCTACGCCTGTCTGAGCGTCGC
>3372
ACATTGATCATCGACACTTCGAACGCACTTGCGGCCCCGGGTTCCTCCCGGGGCTACGCCTGACTGAGCGTCGCT
>3373
CAGGACGGTGGCCATGGAAGTCGGAATCCGCTAAGGAGTGTGTAACAACTCACCTGCCC
>3374
TGCGGTGATGACATCCCAAATAAAGCACGTGTTAGACTGCTGACGCGGGTGATGC
>3375
GTGCATGATGACACCTTGGAAATGCTGTGACCTCCCGACTGC
>3376
CTACAATGATGGCAGTATTTTTCGTCAACAGCAGTTCACCTAGTGAGTGTTGATACTTTGGGTCTGAGTAAA
>3377
GGTAAAATGCTGAGCAAAGCAATAGACTGTAAATCTAAGAACAGAGGTTTGATTCCTCTTTTTACCACCA
>3378
CCACAATGATGAGAGTTTATTTGCTATTCTTGACTGTGAGGATGACGAGAATTCTTACCACCATTATTCTAACTGAGG
>3379
AGCAGTGATGAAATTCCACTCCGTTGGTCCGTGTTTCTGAACAGCATGATTTCCCTGGATGTTCTGATA
>3380
TCTTGTGATGAAAACTCTGTCCAGTTCTGCTACTGAAGGGAGAGAGATGAAAGCCTTTAGTGCTGTGG
>3381
ATGACTCTTAGCGGTGGATCACTCGGCTCGTGCGTCGATGAAGAACGCAGCTAGCTGCGAGAATTAATGTGAATTGCAGGACA
>3382
CGCGACCTCAGATCAGACGTGGCGACCCGCTGAATTTAAGCATATTAGTCAGCGGAGGAAAAGAAACTAACCAGGATTCCCTCAGTAACGGCGAGTGAACAGGGAAGAGCCCAGCGCCGAATCCCCGCCCCGCGGGGGGGCGTGGAATTC
>3383
GACTCTTAGCGGTGGATCACTCGGCTCGTGCGTCGATGAAGAACGCAGCTAGCTGAGAGAATTAATGTGAATTGCAGGACA
>3384
AGGGCAGGTTGGAATAACTGTTGCAATGTAGCTGTAAAGTGCTATATTGCCC
>3385
CTTGTCCTGGCCTGTGGTTTTTCTACTCCCCTGTGCTCAGTTCTCAGGGGACTCCGGCAGGACGCACAGCAAGCTCCCTCTCAGTTTAGGAGGGCCGTCCTGAGAATAGGGCTGGCTCTTAAAGGCACGAGAGGACAGTTTGGAATTCTCG
>3386
GTAAATGATGAACTCACTTTTTTCCCCATCAGACCGACCATGTTGATGTCTTTGAATACTTGCCAGTTAATTCTGATA
>3387
CTACATGATGAATAAAATCAAATCACCACCTTTCGGCTGAGCTCGTGATGGATTTCCTTTTTTCTGACA
>3388
GTAATGATGAACTCACTTTTTTCCCCATCAGATCGACCATGTTGATGTCTTTGAATACTTGCCAGTTAATTCTGATA
>3389
GGTCAATGATGTGTTGGCATGTATTAACTGAGTTTATGGTGATGTGTAATAACACTTAAGCTCTAGAATTACGCTGAGACCT
>3390
ACTATATCTAGCCCAATCCCCCCCCCATCTAAATTACCAAAACAGTCTAAAACAAAACATTTACCCCAATTAAAGTATAGGAGATAGAAATTTTAAAT
>3391
CGCGACCTCAGATCAGACGTGGCGACCCGCTGAATTTAAGCATATTAGTC
>3392
CGGGACTGACCTGAAATGAAGAGAATACTCATTGCTGATC
>3393
CCGCACGTTCGTGGGGCACCTGGTGCTAAACCATTCGTAGACGACCTGCTTCTGGGTCGGGGTTTCGTACGTAGCAGAGCAGCTCCCTCGCTGCGATCTATTGAAAGTCAGCCCTCGACACA
>3394
TCCCTGATCTGGGTAGAGTGGCACCTGGTTGGTGGCGCCTGTCTCATATCAGTGAGGGACAAAACAACTCCTTGTTTATCCCAGCTTGGCTTTTGCTCTGTGCCCATGCCTGGTTCATGCCCTGGACACATGG
>3395
TGCTTCTGGGTCGGGGTTTCGTACGTAGCAGAGCAGCTCCCTCGCTGCGATCTATTGAAAGTCAGCCCTCGACACAAGGGTTTG
>3396
TCCCGTGATGTCCAGCACTGGGCTCCGATTACTCCCTGAGGACGCAGTGCCCCCAGGACCTTTGACAACCTGGGGATCTGAGGG
>3397
GGAGGAAAAGAAACTAACCAGGATTCCCTCAGTAACGGCGAGTGAACAGGGAAGAGCCCAGCGCCGAATCCCCGCCCCGCGGTGGGGCGCGGGACATGTGGCGTACGGAAGACCCACTCCCCGGCGCCGCT
>3398
AATAATGATGAACTTTTTTCCCCGACAGCTCGACCATGTTGATCTAACTTCTCTAAGCCAGTTTCTGTCTGATA
>3399
CGCGACCTCAGATCAGACGTGGCGACCCGCTGAATTTAAGCATATTAGTCAGCGGAGGAAAAGAAACTAACCAGGATTCCCTCAGTAACGGCGAGTGAACAGGGAAGAGCCCAGCGCCGAATCCCCGCCCCGCGGTGGGGCATGGAATTCT
>3400
CATTGATCATCGACACTTCGAACGCACTTGCGGCCCCGGGTTCCTCCCGGGGCTACGCCTGTCTGAGCGACGCT
>3401
TCCCACATGGTCTAGCGGTTAGGATTCCTGGTTTTCACCCAGGCGGCCCGGGTTCGACTCCCGGAGTGGGAACCA
>3402
GCCTCTGATGAAGCCTGTGTTGGTAGGGACATCTGAGAGTGTTGATGAATGCCAACGGCTCTGATGG
>3403
TGTCAATGATGCATTCTTTTTGAAACTGAATTTAAGTGATCTAACTCAAATTCGTCACTACCACTGAGAC
>3404
TCGCTGTGATGAATGATTTTTAAACATTCGTAGTTTCCACCAAAAGCTTCAGCTAATGATGGCAAAACTTCCCTGGATGTCTGAGCGCT
>3405
AGGAATGATGATTTCTCAGACTAGAGTCTCTGATACTGTCTTGATGTCAAAATTGATTTCTGACT
>3406
CATTGATCATCGACACTTCGAACGCACTTGCGGCCCGGGTTCCTCCCGGGGCTACGCCTGTCTGAGCGTCGCT
>3407
GTAAATGATGAACTCACTTTTTTCCCCATCAGATCGACCATGTTGATATCTTTGAATACTTGCCAGTTAATTCTGATA
>3408
AGGAATGATGATTTCTCAGACTAGAGTCTCTGATACTGGTCTTGATGTCAAATTGATTTCTGACT
>3409
GTCAATGATGCATTCTTTTTGAAACTGAATTTAAGTGATCTAACTCAAATTCGTCACTACCACTGAGACA
>3410
GTACATGATGACAACTGGCTCCCTCTACTGAACCGTGGTGAGGAAACTGCCATGTCACCTTATCTGACT
>3411
TCTCTGTGATGAGACCCTTTTCACAGACCTGTACTGAACTCCGCGAGGATAAGAAACTCTGAGGA
>3412
TTTGAATGATGACTTAAGTTGTCGGATACCCCTTCACTCCTTCTATGAGTGAAATCTCATAGTCTGACAAACC
>3413
CTTGTCCTGGCCTGTGGGTTTTCTGCTCCCCTGTGCTCAGTTCTCAGGGGACTCCGGCAGGACGCACAGCAAGCTCCCTCTCAGTTTAGGAGGGCCGTCCTGAGAATAGGGCTGGCTCTTAAAGGCACGAGAGGACAGTTTGGAATTCTCG
>3414
GAACTATGCCTGGGCAGGGCGAAGCCAGAGGAAACTCTGGTGGAGGTCCGTAGCGGTCCTGACGTGCAAATCGGTCGTCCGACCTGGGTATAGGGGCGAAAGACT
>3415
CCACAATGATGAGAGTTTATTGCTACTCTTGACTGTGAGGATGACGAGAATTCTTACCACCATTATTCTAACTGAGG
>3416
AATAATGATGAACTTTTTTCCCCGACAGATCGACCATGTTGATCTAACTTCTCTAAGTCAGTTTCTGTCTGATA
>3417
GCAGCTGATGACTTGACTTTTTTCCCCATCAGATCGACCCTGTTGATCCAACTGAACTATTAGCCCGTTTTGTCTGATG
>3418
AGCCGCCTGGATACCGCAGCTAGGAATAATGGAATAGGACCGCGGTTCTATTTTGTTGGTTTTCGGAACTGAGGCCT
>3419
GATCGATGATGACACCCTCACATGCATTCCTTGGAAAATCTGAACAAAATGAGTGAGAACTCACTA
>3420
TGCGGTGATGACATCCCAAATAAAGCACGTGTTAGATTGCTGACGCGGGTGATGCGAACTGGAGTCTGAGT
>3421
GAACATGATGATTGGAGCTCGCATGATTCGTGATTAACGGCTCTGCGTAATCAGGACTTGCAACACCCTGATTGCTCCTATCTGATT
>3422
ACTTGCGGCCCCGGGTTCCTCCCGGGGCTACGCCTGTCTGAGCGTCGCTT
>3423
CCTACTTGGATAACTGTGGTAATTCTAGAGCTAATACATGCCGACGGGCGCTGACCCCCT
>3424
ATCACATTGCCAGGGATTACCAGCATATGATGGAAAAAATTTTAATCTCCTGAGACTTGTGATGTCTTCAAAGGAACCACTGATG
>3425
CGCACCGCACGTTCGTGGGGCACCTGGTGCTAAACCATTCGTAGACGACCTGCTTCTGGGTCGGGGTTTCGTACGTAGCAGAGCAGCTCCCTCGCTGCGATCTATTGAAAGTCAGCCCTCGACACAAGGGTTTGTTGGAATTCTCGGGTGC
>3426
TCTACTGAACCGTGGTGAGGAAACTGCCATGTCACCCTATCTGACT
>3427
CCTACTTGGATAACTGTGGTAATTCTAGAGCTAATACATGCCGACGGGCGCTGACCCCCTTCGCGGGGGGGATGCGTGCATTTATCAGATCAAAACCAACCT
>3428
TCTGTGATGAGACCCTTTTCACAGACCTGTACTGAACTCCGTGAGGATAAGAAACTCTGAGG
>3429
GATCAATGATGATGTCTGGTCATCATCAATATGAATCATATACAATGAAAGCATGTCTGGAACTCTGAGGTCC
>3430
TGAAATGATGGCAATCATCTTTCGGGACTGACCTGAAATGAAGAGAATACTCATTGCTGATCAC
>3431
AGCAGTGATGAAATTCCACTCCGTTGGTCCGTGTTTCTGAATAGCATGATTTCCCTGGATGTTCTGATG
>3432
TACCTGGTTGATCCTGCCAGTAGCATATGCTTGTCTCAAAGATTAAGCCATGCATGTCTAAGTACGCACGGCCGG
>3433
CTTCTATGATGATTTTATCAAAATGACTTTCGTTCTTCTGAGTTGCTGAAGCCACATTTAGATACTGAGAAGA
>3434
GGTTAATTCCGATAACGAACGAGACTCTGGCATACTAACTAGTTACGCGACCCCCGAGCGGTCGGCGTCC
>3435
GCAGCTGATGACTTGACTTTTTTTCCCCATCAGATCGACCCTGTTGATCCAACTGAACTATTAGCCAGTTTTGTCTGAT
>3436
GCAGCTGATGACTTGACTTTTTTCCCCATCAGATCGACCCTGTTGATCCAACTGAACTATTAGCCAGTTTTGTCTGATGCGTTGGA
>3437
AGGTCAATGATGTGATGGCATGTATTAGCTGAATCCAAAGTTGATGTAAATTCTAAAATGCACTGAGACCT
>3438
TGGCGAGGATGACATACACTTGCCCTCACTTAGACCATAGTTCGTTGATGAGCGCACCTAGTATTCTGAGCC
>3439
GATCGATGATGACACCCTCACATGCATTCCTTGGAAAATCTGAACAAAATGAGTGAGAAA
>3440
ATATGTGATGATCTCAGCCCAACTTGAACTCTCTCACTGATGACTTGATGATGTTCAACGATCTGATA
>3441
GCAGCTGATGACTTGACTTTTTTCCCCATCAGATCGACCCTGTTGATCCAACTGAACTATTAGCCAGTTTTGACTGATG
>3442
CGACTCTTAGCGGTGGATCACTCGGCTCGTGCGTCGATGAAGAACGCAGCTAGCTGCGA
>3443
CGGAAGCCCCACTCCCCGGCGCCGCTCGTGGGGGGCCCAAGTCCTTCTGATCGAGGCC
>3444
GATCGATGATGATACCCTCACATGCATTCCTTGGAAAATCTGAACAAAATGAGTGAGAACTCACTACCGTCTCCTCATCGAAACTGAGGTCT
>3445
GCATATGATGGAAAAAATTTTAATCTCCTGAGACTTGTGATGTCTTCAAGGAACCACTGATG
>3446
ATTGATCATCGACACTTCGAACGCACTTGCGGCCCCGGGTTCCTCCCGGGGCTACGACTGTCTGAGCGTCGCT
>3447
ACATTGATCATCGACACTTCGAACGCACTTGCGGCCCCGGGTTCCTCCCGGGGCTACGCCTGTCTGGGCGTCGCT
>3448
TCCTGGTGATGACAGATGACATTGTCAGCCAATCCCCACATGGGAGTGAGGACATGTCCTGCAATTCTGAA
>3449
ATGTGAATTGCAGGACACATTGATCATCGACACTTCGAACGCACTTGCGGCCCCGGGTTCCTCCCGGGGCTACGCCTGTCTGAGCGTCGCTT
>3450
TCAAGCTTCCAAGACTCCAGACACATCCAAATGAGGCGCTGCACGTGGCAGTCTGCCTTTCTTT
>3451
CGCGACCTCAGATCAGACGTGGCGACCCGCTGAATTTAAGCATATTAGTCAGCGGAGGAAAAGAAACTAACCAGGATTCCCTCAGTAACGGCGAGTGAACAGGGAAGAGCCCAGCGCCGAATCCCCGCCCCGCGGAGGGGCGTGGAATTCT
>3452
GTCCATGATGATGTGAAGTTATCCCTGTCTGAAGGCCAAAATAAGGCCTTTGAGTGTGGAATCTGGATATCTGAGAT
>3453
TGTAAATGATGAACTCACTTTTTTCCCCATCAGATCGACCATGTTGATGTCTTTGAATACTTGCCAGTTAATTCTGA
>3454
ATAGGTTTGGTCCCAGCCTTCCTGTTAACTCTCAACAGACTTACACATGCAAGCATCCACGCCCCGGTGAGTAACGCCCTCCAA
>3455
CGACCTCAGATCAGACGTGGCGACCCGCTGAATTTAAGCATATTAGTCAGCGGAGGAAAAGAAACTAACCAGGATTCCCTCAGTAACGGCGAGTGAACAGGGAAGAGCCCAGCGCCGAATCCCCGCCCCGCGG
>3456
GTACATGATGACAACTGGCCCCCTCTACTGAACCGTGGTGAGGAAACTGCCATGTCACCCTATCTGACT
>3457
CTTGCGGCCCCGGGTTCCTCCCGGGGCTACGCCTGTCTGAGCGTCGC
>3458
GTAAATGATGAACTCACTTTTTTCCCCATCAGATCGACCATGTTGATGTCTATGAATACTTGCCAGTTAATTCTGATA
>3459
GTAAATGATGAACCCACTTTTTTCCCCATCAGATCGACCATGTTGATGTCTTTGAATACTTGCCAGTTAATTCTGATA
>3460
CACTCGGCTCGTGCGTCGATGAAGAACGCAGCTAGCTGCGAGAATTAATGTGAATTGCAGGAC
>3461
CGCGACCTCAGATCAGACGTGGCGACCCGCTGAATTTAAGCATATTAGTCAGCGGAGGAAAAGAAACTAACCAGGATTCCCTCAGTAACGGCGAGTGAACAGGGAAGAGCCCAGCGCCGCATCCCCGCCCCGCGGTGGGGCGCTGGAATT
>3462
TGGAAGACTAGTGATTTTGTTGTGTAAATGATGAACTCACTTTTTTCCCCATCAGATCGACCATGTTGATGTCTTGAATACTTGCCAGTTAATTCTGATA
>3463
GAGCATGGTAATGGATTTATGGCAGGTCCTCCTCTGTGGGCCTCTCATAGTGTACCCATGCCAGAGGAAACTGCAGCCTCGAACCATTGCCCAGCCTCCTTACTTGTGGGCTGTGAGCACTGAAGGGGGTTGTATAGCGTGGAATTCTCGG
>3464
CCACAATGATGAGAGTTTATTTGCTACTCTTGACTGTGAGGATGACGAGAATTCTTACCACCTATTCTAACTGAGG
>3465
TGACTCTTAGCGGTGGATCACTCGGCTCGTGCGTCGATGAAGAACGCAGCTAGCTGCGAGAATTAATGTGAATTGCAGGACACA
>3466
GTGCATGATGACACCTTGGAAATGCTGTGACCTCCCGACTGCGCTGTGGGGGAGCTAACCTTGGAGAGCTGAGCT
>3467
TTTCTATGATGAATCAAACTAGCTCACTATGACTTAAATAGTGAAAAGACATGAACATCTGAGA
>3468
ACATTGATCATCGACACTTCGAACGCACTTGCGGCCCCGGGTTCCTCCCGGGGCTACGCCTGTCTGAGCGTCGCTGGTCAATGATGTGATGGCATGTATTAGCTGAATCCAAAGTTGATGTAAATTCTAAAATGCACTGAGACCTTGGAAT
>3469
CCCGTCACGCACCGCACGTTCGTGGGGCACCTGGTGCTAAACCATTCGTAGACGACCTGCTTCTGGGTCGGGGTTTCGTACGTAGCAGAGCAGCTCCCTCGCTGCGATCTATTGAAAGTCAGCCCTCGACACAAGGGTTTGTTGGAATTCT
>3470
ACCCTGAACGCGCCCGATCTCGTCTGATCTCGGAAGCTAAGCAGGGTCGGGCCCGGTTAGTACTTGGATGGGAGACCGCCTGGGAATACCGGGTGCTGTAGGCT
>3471
TACGGGGATGATTTTAAAAATTGAACTCTCTCTTTCTGATGGATTAGTGGAGAAAACAAAAACTCTGAGT
>3472
GGCTTTGGTGACTCTAGATAACCTCGGGCCGATCGCACGCCTT
>3473
CGCTGTGATGAATGATTTTTAAACATTCGTAGTTTCCACCAAAAGCTTCAGCTAATGATGGCAAAACTTCCTTGGATGTCTGAGCGAA
>3474
GTGCATGATGACACCTTGGAAATGCTGTGACCTCCCGACTGCGCTGTGGGGGAGCTAACCTTGGAGAGCTGA
>3475
TAGAGGAAGTAAAAGTCGTAACAAGGTTTCCGTAGGAACCTGCGGAAGGATCATTA
>3476
CCCGGTTAGTACTTGGATGGGAGACCGCCTGGGAATACCGGGTGCTGTAGGCTT
>3477
TAGTGATGATTTTTATAATAAAACAGATGGGAATCTCTCTGAAAAAGCATGAAGTTTTAAAAAACTGAAA
>3478
TGAAGAACGCAGCTAGCTGCGAGAATTAATGTGAATTGCAGGACACATTGATCATCGACACTTCGAACGCACTTGCGGCCCCGGGTTCCTCCCGGGGCTACGCCTGTCTGAGCGTCGCT
>3479
CTTGTCCTGGCCTGTGGTTTTTCTGCTCCCCTGTGCTCAGTTCTCAGGGGACTCCGGCAGGACGCACAGCAAGCTCCCTCTCAGTTTAGGAGGGCCGTCCTGAGAATAGGGCTGGCTCTTAAAGGCACGAGAGGACAGTTTGGAATTCTGG
>3480
CGCGACCTCAGATCAGACGTGGCGACCCGCTGAATTTAAGCATATTAGTCAGCGGAGGAAAAGAAACTAACCAGGATTCCCTCAGTAACGGCGAGTGAACAGGGAAGAGCCCAGCGCCGAATCCCCGCCCCGCGGGGGAATTCTCGGGTG
>3481
TTCAGTGATGAGACCCTGGAATGAGCGCTGGGCACAGCGCCCGAGTCAGACTGCGGAAGTATTCCTCGCTGCCTTCCTTCTGAGG
>3482
TCTTAGCGGTGGATCACTCGGCTCGTGCGTCGATGAAGAACGCAGCTAGCTGCGAGAATTAATGTGAATTGCAGGA
>3483
ACATCGATCATCGACACTTCGAACGCACTTGCGGCCCCGGGTTCCTCCCGGGGCTACGCCTGTCTGAGCGTCGCT
>3484
GTAAATGGTGAACTCACTTTTTTCCCCATCAGATCGACCATGTTGATGTCTTTGAATACTTGCCAGTTAATTCTGATA
>3485
CGCTGTGATGAATGATTTTTAAACATTCGTAGTTTCCACCAAAAGCTTCAGCTAATGATGGCAAAACTTCCTTGGATGTCTGAG
>3486
CCGACGATCATTGATCATCGACACTTCGAACGCACTTGCGGCCCCGGGTTCCTCCCGGGGCTACGCCTGTCTGAGCGTCGCT
>3487
TACGGGGATGATTTCAAAAATTGAACTCTCTCTTTCTGATGGATTAGTGGAGAAAACAAAAACTATGAGT
>3488
ATTGATCATCGACACTTCGAACGCACTTGCGGCCCCGGGTTCCTACCGGGGCTACGCCTGTCTGAGCGTCGCT
>3489
GCATATGATGGAAAAAATTTAATCTCCTGAGACTTGTGATGTCTTCAAAGGAACCACTGATG
>3490
GACTCTTAGCGGTGGATCACTCGGCTCGTGCGTCGATGAAGAACGCAGCTAGCTGCGAGAATTAATGTGAATTTCAGGACA
>3491
CGCGACCTCAGATCAGACGTGGCGACCCGCTGAATTTAAGCATATTAGTCAGCGGAGGAAAAGAAACTAACCAGGATTCCCTCAGTAACGGCGAGTGAACCGGGAAGAGCCCAGCGCCGAATCCCCGCCCCGCGGTGGGGCGCTGGAATTC
>3492
GGTCTAGGATGACACCAAATCTGAGTGGACATCTGTGGATGATAAATGCGGATATGGGACTGAG
>3493
CGGTGGATCACTCGGCTCGTGCGTAGATGAAGAACGCAGCTAGCTGCGAGAATTAATGTGAATTGCAGGACACATTGATCATCGACACTTCGAACGCACTTGCGGCCCCGGGTTCCTCCCGGGGCTACGCCTGTCTGAGCGTCGCTTGGAA
>3494
GCATTGGTGGTTCAGTGGTAGAATTCTCGCCTGCCACGCGGGAGGCCCGGGTT
>3495
CTCTGTGATGAGACCCTTTTCACAGACCTGTACTGAATTCCGTGAGGATAAGAAACTCTGAGG
>3496
ACATTGATCATCGACACTTCGAACGCACTTGCGGCCCCGGGTTCCTCCCGGGGCTACACCTGTCTGAGCGTCGCT
>3497
TACGGGGATGATTTCAAAAATTGAACCTCTCTTTCTGATGGATTAGTGGAGAAAACAAAAACTCTGAGT
>3498
CTACATGATGAATAAAATCAAATCACCATCTTCGGCTGAGCTCGTGATGGATTTCCTTTTTTCTGACA
>3499
TGCTGATCAGTAGTGGGATCGCGCCTGTGAATAGCCACTGTACTCCAGCCTGGGCAACATAGCGAGACCCCGTCTCTT
>3500
GTAAATGATGAACTCACTTTTTTCCCCATCAGATCGACCATGTTGATGTCTTTGAATACTTGCCAGTTAATTCTGATAACA
>3501
GATCGATGATGACACCCTCACATGCATTCCTTGGAAAATCTGAACAAAATGAGTGAGAACTCACTACCGTCTCCTCATCGAAACTGAGGTCTTGAGGTAGTAGTTTGTACAGTT
>3502
GCCAAATGATGCTTATTTGATACTGGAGCACTTTAGTGCCAGGACGACTCTTAATCTATCACCCATGACTGATGGCG
>3503
AGTCCCTTTCCACAACGTTGGAGATGAAGCCGGGCCTTGAGTCTGCGCCTGCATATTCCTACAGCTTCTCAGAGTCCTTTGGACAATGACTGAGGAGACAAACCATGCAGGAAACATCC
>3504
GAGGTATGAGGAAAACATGTGAACAGTCTTACTGTCTGTGAAGACTCGTAAGATCCAACTCTGAC
>3505
CCTCCCTGATGACAAAGTCAAGTGCACAGGGGCCATCTGACT
>3506
CACAATGATGAGAGTTTATTTGCTACTCTTGACTGTGAGGATGACGAGAAT
>3507
ACGACTCTTAGCGGTGGATCACTCGGCTCGTGCGTCGATGAAGAACGCAGCTAGCTGCGAGAATTAATGTGAATTGCAGGACACATTGATCATCGACACTTCGAACGCACTTGCGGCCCCGG
>3508
GTACATGATGACAACTGGCTCCCTCTACTGAACCGCGGTGAGGAAACTGCCATGTCACCCTATCTGACT
>3509
CTTGTCCTGGCCTGTGGTTTTTCTGCTCCCCTGTGCTCAGTTCTCAGGGGACTCCGGCAGGACGCACAGCAAGCTCCCTCTCAGTTTAGGAGGGCCGTCCTGAGAATAGGGCTGGCTCTTAAAGGCACGAGAGGACAGTTTGGAATTCTCC
>3510
CCGTGCTGATCAGTAGTGGGATCGCGCCTGTGAATAGCCACTGTACTCCAGCCTGGGCAACATAGCGAGACCCCGTCTCTTA
>3511
CGCGACCTCAGATCAGACGTGGCGACCCGCTGAATTTAAGCATATTAGTCAGCGGAGGAAAAGAAACTAACCAGGATTCCCTCAGTAACGGCGAGTGAACAGGGAAGAGCCCAGCGCCGAATCCCCGCCCCGCTGGAATTCTCGGG
>3512
CACAATGATGAGAGTTTATTTGCTACTCTTGACTGTGAGGATGACGAGAATTCTTACAACCATTATTCTAACTGAGG
>3513
TACTCTTGACTGTGAGGATGACGAGAATTCTTACCACCATTATTCTAACTGAGG
>3514
CCTACTTGGATAACTGTGGTAATTCTAGAGCTAATACATGCCGACGGGCGCTGACCCCCTTCGCGGGGGGGATGCGTGCATTTATCAGATTT
>3515
AGCAGTGATGAAATTCCACTCCGTTGGTCCGTGTTTCTGAACAGCATGATTTCCTTGGATGTTCTGATG
>3516
GATCGATGATGACACCCTCACATGCATTCCTTGGAAAATCTGAACAAAATGAGTGAGAACTCACTACCGTCTCCTCATCGAAACTGAGGTCTAGCACGTTG
>3517
AGGTCCTCCCCCAGATCGTGGGGCCAGGATTTGGTAGCTGGTGCTAAAATTGAAAACCCTTGATGATATCTTTGCCCTGAGATTGTGTCAGTGGCAACTGTCAATTGATGGGACAGAG
>3518
AGGTCAATGATGTGTTGGCATGTATTACCTGAGTTTATGGTGATGTGTAATAACACTTAAGCTCTAGAATTACGCTGAGACC
>3519
CGGTGGATCACTCGGCTCGTGCGTCGATGAAGAACGCAGCTAGCTGCGAGAATTAATGTGAATTGCAGGACACATTGATCATCGACACTTCGAACGCACTTGCGGCCCCGGGATCCTCCCGGGGCTACGCCTGTCTGAGCGTCGCTTGGAA
>3520
TAGATTGATGCCAGTTATCTAGGGTATTTAGCTGTTAACTAAAGTTTCGTGGGGGTGGAGCCCACCAGTCTAGCC
>3521
CACATTGATCATCGACACTTCGAACGCACTTGCGGCCCCGGGCTCCTCCCGGGGCTACGCCTGTCTGAGCGTCGCT
>3522
CTACGGGGATGATTTCAAAAATTGAACTCTCTCTTTCTGATGGATTAGTGGAGAAAACAAAAACTCTGAG
>3523
CGCGCCTGTGAATAGCCACTGTACTCCAGCCTGGGCAACATAGCGAGACCCTGTCTCTT
>3524
TGCGGTGATGACATCCCAAATAAAGCACGTGTTAGACTGCTGACGCGGGTGATGCGAACTGGAGTCTGAGA
>3525
CACAATGATGAGAGTTTATTTGCTACTCTTGACTGTGCGGATGACGAGAATTCTTACCACCATTATTCTAACTGAGG
>3526
AGTCCTGGTGAATTAACATATTGAATTGCAAATTCAAAGAAGCAGCTTCAAACTCTGCCGGGGCTTCC
>3527
GACTCTTAGCGGTGGATCACTCGGCTCGTGCGTCGATGAAGAACGCAGCTAGCTGCGAGAATTAATGTGAATTGCAGGACACATTGATCATCGACACTTCGAACGCACTTGCGGCCCCGGGTTTGGAATTCTCGGGAGCCAAGGAACTCCA
>3528
GTACGACTCTTAGCGGTGGATCACTCGGCTCGTGCGTCGATGAAGAAC
>3529
ACCAATGATGATGATCGTTTCGGGTAGAGTCCTGAACGATGAAAACATGTCTGAAACTCTGAGGT
>3530
TAGCCACTGTACTCCAGCCTGGGCAACATAGCGAGACCCCGTCTCTA
>3531
CTCTGTGATGAGACCCTTTCACAGACCTGTACTGAACTCCGTGAGGATAAGAAACTCTGAGG
>3532
AAACCATTCGTAGACGACCTGCTTCTGGGTCGGGGTTTCGTACGTAGCAGAGCAGCTCCCTCGCTGCGATCTATTGAAAGTCAGCCCTCGACACAAGG
>3533
TTCGCCTTTTACTAAAGATTTCCGTGGAGAGGAACAATTCTGAGTCTTTACCCAATTTTTTGAGGCCTCGTTTTGAACGAGGCTA
>3534
ATTGATCATCGAAACTTCGAACGCACTTGCGGCCCCGGGTTCCTCCCGGGGCTACGCCTGTCTGAGCGTCGCT
>3535
GTTTCCGTAGTGTAGTGGTTATCACGTTCGCCTCACACGCGAAAGGTCCCCGGT
>3536
ACATTGATCATCGACACTTCGAACGCACTTGCGGCCCCGGGTTCCTCCCGGGGCTACGCCTGTCTGAGCGTCGCCA
>3537
CACAAGTGATGAACAATAAGGGACTTAATACTGAAACCTGATGTTATATTTCAATGTGCTGATGTGCT
>3538
CACATTGATCATCGACACTTCGAACGCACTTGCGGCCCCGGGTTCCTCCCGGGGCTACGCCT
>3539
GCCAGTGATGTTTCCATTCAAAATGTCTGAACCTGTCTGAAGCATCCCTGTGATGCAAACTGTGTGGTGCTGAGG
>3540
GCAGCCGACTTAGAACTGGTGCGGACCAGGGGAATCCGACTGTTTAATTAAAACAAAGCATCGCGAAGGCCCGCGGCGGGTGTTGACGCGATGTGATTTCTGCCCAGTGCTCTGAAT
>3541
ATTTATGATGAGACATAAGCTTGACTGAAACTAATGACGAGTTTGGTAATTAAGCAGGATTACTCTGAGA
>3542
GTAAATGATGAACTCACTTTTTTCCCCATCAGATCGACCATGTTGATGTCTTTGAATACTTGCCAGTCAATTCTGATA
>3543
TCAAGTGATGGAGAAGATGACCTGGGAGTACTGTGACCGAACTGGGATGTATTCGTACTGTCTGATGGGA
>3544
CTCTCATGATGACCCTTGTGCCTCTGAGCTGCCATGATTCTGGCTTCAAAGTAAACGCTCTGAAGAGAT
>3545
CTGGTGCTAAACCATTCGTAGACGACCTGCTTCTGGGTCGGGGTTTCGTACGTAGCAGAGCAGCTCCCTCGCTGCGATCTATTGAAAGTCAGCCCTCGACACAAGGGTTTGTA
>3546
CCGTGCTGATCAGTAGTGGGATCGCGCCTGTGAATAGCCACTGTACTCCAGCCTGGGCAACATAGCGAGACCCTGTCTCTA
>3547
TCCCCTGCTAGAACCTCCAAACAAGCTCTCAAGGTCCATTTGTAGGAGAACGTAGGGTAGTCAAGCTTCCAAGACTCCAGACACATCCAAATGAGGCGCTGCACGTGGCAGTCTGCCTTTCTTT
>3548
ATATGGGATGATCTCAGCCCAACTTGAACTCTCTCACTGATGACTTGATGATGTTCAAAGATCTGATA
>3549
CTGAATGATGATATCCCACTAACTGAGCAGTCCGTAGTTGGTCCTTTGGCTGCATATGATGCAATTAATTGTTTCAAGACGGGACTGATG
>3550
ACCATTCGTAGACGACCTGCTTCTGGGTCGGGGTTTCGTACGTAGCAGAGCAGCTCCCTCGCTGCGATCTATTGAAAGTCAGCCCTCGACACAAG
>3551
TCTCAGTGATGAAAACTTTGTCCAGTTCTGCTACTGATTTTCAAAGTGATGATAAAGTATATCTGAGG
>3552
GATCGATGATGACACCCTCACATGCATTCCTTGGAAAATCTGAACAAAATGAGTGAGAACTCACTACCGTCCCTCATCGAAACTGAGGTCT
>3553
ATCAGTGATGAAATTCCACTCCGTTGGTCCGTGTTTCTGAACAGCATGATTTCCCTGGATGTTCTGATG
>3554
GGTGGATCACTCGGCTCGTGCGTCGATGAAGAACGCAGCTAGCTGCGAGAATTAATGTGAATTGCAGGACACATTGATCATCGACACTTCGAACGCACTTGCGGCCCCGGGTTCCTCCCGGGGCTACGCCTGTCTGAGCGTCGCATGGAAT
>3555
CCTCGTATGAAAACTGCACGTGCAGTTTGATTATATTGCAAGACTGAGGCT
>3556
CGCGACCTCAGATCAGACGTGGCGACCCGCTGAATTTAAGCATATTAGTCAGCGGAGGAAA
>3557
GAGCTGTGATGACTTCGATTGCATTGATCACATGAAATGATAATGTGCTTTGTCCTCTAAGAAGATCTGAGC
>3558
GACTCTTAGCGGTGGATCACTCGGCTCGAGCGTCGATGAAGAACGCAGCTAGCTGCGAGAATTAATGTGAATTGCAGGACA
>3559
CACCAGTGATGAGTTCAATACCGCCCCAGTCTGATCACTATGACTGAAAGGTATTTCTGAGCTG
>3560
GTACATGATGACAACTGGCTCCCTCTACTGAACCGTGGTGAGGAAACTGCCATGTCACTCTATCTGACT
>3561
GTAGGGCGGAGGGAAGCTCATCAGTGGGGCTACGAGCTGAGTGCGCTTAGTCACTCTATCCGGTGTCCCTTGGGAAGGTCTGAGACTAGGGCCACGGGCGGCCCTAACAGGGCCCTCCCTGAGATT
>3562
CACTGTACTCCAGCCTGGGCAACATAGCGAGACCCCGTCTCTTA
>3563
CACATTGATCATCGACACTTCGAACGCACTTGCGGCCCCGGGTTCTTCCCGGGGCTACGCCTGTCTGAGCGTCGCT
>3564
AGCTGATGACTTGACTTTTTTTCCCCATCAGATCGACCCTGTTGATCCAACTGAACTATTAGCCAGTTTTGTCTGATG
>3565
CCACAATGATGAGAGTTTATTTGCTACTCTTGACTGTGAGGATGACGAGAATTCTTACCACTATTATTCTAACTGAGG
>3566
TAGATTGAAGCCAGTTATCTAGGGTATTTAGCTGTTAACTAAAGTTTCGTGGGGGTGGAGCCCACCAGTCTAGCC
>3567
CTCTGGTTTCTCTTCAGATCGTATAAATCTTTCGCCTTTTACTAAAGATTTCCGTGGAGAGGAACAATTCTGAGTCTTTACCCAATTTTTTGAGGCCTCGTTTTGAACGAGGC
>3568
GACGATCCATTGATCATCGACACTTCGAACGCACTTGCGGCCCCGGGTTCCTCCCGGGGCTACGCCTGTCTGAGCGTCGCT
>3569
TCTTGTGATGAAAACTCTGTCCAGTTCTGCTACTGAAGGGAGAGAGATGAAAGCCTTTAGTGCTGAGGTGTAAACATCCTACACTCTCAGCT
>3570
AGCTAGCTGCGAGAATTAATGTGAATTGCAGGACACATTGATCATCGACACTTCGAACGCACTTGCGGCCCCGGGTTCCTCCCGGGGCTACGCCTGTCTGAGCGTCGCT
>3571
AGCAGTGATGAAATTCCACTCCGTTGGTCCGTGTTTCTGAACAGCATGATTTCCCTGGATGGTCTGATG
>3572
CTCTGTGATGAGACCCTTTTCACAGACCTGTACTGAACTCTGTGAGGATAAGAAACTCTGAGG
>3573
CGCGACCTCAGATCAGACGTGGCGACCCGCTGAATTTAAGCATATTAGTCAGCGGAGGAAAAGAAACTAACCAGGATTCCCTCAGTAACGGCGAGTGAACA
>3574
GATCGATGTGGTGTGGTCGTGTTCTCCCGGGCCGAGCCGAAACCGTGCCGGACGAG
>3575
GACTCTTAGCGGAGGATCACTCGGCTCGTGCGTCGATGAAGAACGCAGCTAGCTGCGAGAATTAATGTGAATTGCAGGAC
>3576
TATGATGAAGCAAATCAGTATGAGTAAAATCATGATACTGTAAACGCTTTCTGATG
>3577
CCACAATGATGAGAGTTTATTTGCTACTCTTGACTGTGAGGATGACGAGAATT
>3578
GGCTGGTCCGAAGGTAGTGAGTTATCTCAATTGAGTAAATGATGAACTCACTTTTTTCCCCATCAGATCGACCATGTTGATGTCTTTGAATACTTGCCAGTTAATTCTGATA
>3579
GTTGCTGTGATGACTAACTTAGGACACCTTTGGAATAACCATGAAAGGAAGCTATTCTGAGCAAC
>3580
CGCGACCTCAGATCAGACGTGGCGACCCGCTGAATTTAAGCATATTAGTCAGCGGAGGAAAAGAAACTAACCAGGATTCCCTCAGTAACGGCGAGAGAACAGGGAAGAGCCCAGCGCCGAATCCCCGCCCCGCGGTGGAATTCTCGGGTGC
>3581
TGGAATGATGAAAAAGTATCCTTAGGTGTGGTTGTGGCCGTCTTGGTCACCTATGTGCCACTTGCCAATGTTAGGGCTTGTCATAGTTACACTGACT
>3582
CTCGGCTCGTGCGTCGATGAAGAACGCAGCTAGCTGCGAGAATTAATGTGAATTGCAGGACACATTGATCATCGACACTTCGAACGCACTTGCGGCCCCGGGTTCCTCCCGGGGCTACGCCTGTCTGAGCGTCGCTTGGAATTCTCGGGTG
>3583
AATGGATTTTTGGAGCAGGGAGTTGGAATAGGAGCTTGCTCCGTCCACTCCACGCATCGACCTGGTATTGCAGTACTTCCAGGAACGGTGCACC
>3584
CTGAATGATGATATCCCACTAACTGAGCAGTCCGTAGTTGGTCCTTTGGTTGCACATGATGCAATTAATTGTTTCAAGACGGGACTGATG
>3585
CGGTGGATCACTCGGCTCGTGCGTCGATGAAGAACGCAGCTAGCTGCGAGAATTAATGTGAATTGCAGGACACATTGATCATCGACACTTCGAACGCACTTGCGGCCACGGGTTCCTCCCGGGGCTACGCCTGTCTGAGCGTCGCTTGGAA
>3586
GGTTGGTCCGAGTGCAGTGGTGTTTACAATTAATTGATCACAGCCAGTTACAGATTTCTTTGTTCCTTATCCACTCCCACTGCTTCACTTGACTAGA
>3587
AAATATTCAAACGAGAACTTTGAAGGCCGAAGTGGAGAAGGGTTCCATGTGAACAGCAGTTGAACATGGGTCAGTCGGTCCTGAGAGA
>3588
TCTTAGCGGTGGATCACTCGGCTCGTGCGTCGATGAAGAACGCAGCTAGCTGCGAGAATTAATGTGAATTGCAGGACACAT
>3589
ATCTCAATTGATTGTTCACAGTCAGTTACAGATCGAACTCCTCGTTCTACTCTTCCCCCCTTCTCACTACTGCACTTGACTAGTCT
>3590
GCAGCTGATGACTTGACTTTTTTCCCCATCAGATCGACCCTGTTGATCCAACTGAATTATTAGCCAGTTTTGTCTGATG
>3591
TCCTTCTGACCCTCCACTGTGGACTCAATAGCAGGGAGATGAAGAGGAACGTGACTGAGAGA
>3592
GTCAATGATGTGTTGGCATGTATTACCTGAGTTTATGGTGATGTGTAATAACACTTAAGCTCTAGAATTACGCTGAGA
>3593
AGGAATGATGATTTCTCAGACTAGAGTCTCTGATACTGGTCTTGATGTCAAAATTGATTTCTGACA
>3594
TGCGGTGATGACATCCCAAATAAAGCACGTGTTAGACTGCTGACGCGG
>3595
GACCAATGATGAAGACTAGTGGAGTATGAGTCACACATACGATGAGTACTCACGTGTCTGAAACTCTGAGGT
>3596
GTTGATGATGACTCCAGGTGATTCTGAGTGTCTCGCTGACGCCATCACCGCAGCGCGCTGACCT
>3597
CGATTTGTCTGGTTAATTCCGATAACGAACGAGACTCTGGCATGCTAACTAGTTACGCGACCCC
>3598
ACATTGATCATCGACACTTCGAACGCACTTGCGGCCCCGGGTTCCTCCCGGGGCTACGCCTGTCTGAGCGTCGCTGCATTGGTGGTTCAGTGGTAGAATTCTCGCC
>3599
GAGCATGGTAATGGATTTATGGCAGGTCCTCCTCTGTGGGCCTCTCATAGTGTACCCATGCCAGAGTAAACTGCAGCCTCGAACCATTGCCCAGCCTCCTTACTTGTGGGCTGTGAGCACTGAAGGGGGTTGTATAGCGTGGAATTCTCG
>3600
CGGAAGACCCACTCCCCGGCGCCGCTCGTGGGGGGCCCAAGTCCTTCTGATCGA
>3601
CTTGTCCTGGCCTGTGGTTTTTCTGCTCCCCTGTGCTCAGTTCTCAGGGGACTCCGGCAGGACGCACAGCAAGCTCCCTCTCAGTTTAGGAGGGCCGTCCTGAGAATAGGGCTGGCTCTTAAAGGCACGAGAGGACAGTTTGAATTCTCGG
>3602
GGCTGGTCCGATGGTAGTGGGTTACCAGAACTTATTAACGTTAGTGTCACTAAAGTTGGTATACAACCCCCCACTGCTAAATTTGACTG
>3603
GCATATGATGGAAAAAATTTTAATCTCCTGAGACTTGTGATGTATTCAAAGGAACCACTGATG
>3604
GTCGGCGTCCCCCAACTTCTTAGAGGGACAAGTGGCGTTCAGCCACCCGAGATTGAGCAATAACAGGTCTGTGATGCCCTTAGATGTCCGGGGCTGCACGCGCGCTACACTGACTGGCTCAGCGTGTGCCT
>3605
AAGCTGCCAGTTGAAGAACTGGCAGCTGATGACTTGACTTTTTTCCCCATCAGATCGACCCTGTTGATCCAACTGAACTATTAGCCAGTTTTGTCTGATG
>3606
TCCCTGGTGGTCTAGTGGTTAGGATTCGGCGCTCTCACCGCCGCGGCCCGGGTTCGATTCCCGTTCAGGGAACC
>3607
CGACTCTTAGCGGCGGATCACTCGGCTCGTGCGTCGATGAAGAACGCAGCTAGCTGCGAGAATTAATGTGAATTGCAGGACACA
>3608
ATCAGTGATGATAAATGCCGGCGTATGAGTCATTGATAATGAATAATACGTGTCTGAAACTCTGAGATC
>3609
TTATTTGCTACTCTTGACTGTGAGGATGACGAGAATTCTTACCACCATTATTCTAACTGAGG
>3610
TACGGGGATGATTTCAAAAATTGAACTCTCTCTTTCTGCTGGATTAGTGGAGAAAACAAAAACTCTGAGT
>3611
AGCAGTGATGAAATTCCACTCCGTTGGTCCGTGTTTCTGAACAGCATGATTTCCCTGGATGTTCTGATGCTGTTT
>3612
ATCAATGATGACACCCTCACATGCATTCCTTGGAAAATCTGAACAAAATGAGTGAGAA
>3613
TTCTGGGTCGGGGTTTCGTACGTAGCAGAGCAGCTCCCTCGCTGCGATCTATTGAAAGTCAGCCCTCGACACAAGGGTTTGTC
>3614
GACTCTTAGCGGTGGATCACTCGGCTCGTGCGTCGATGAAGAACGCAGCTAGCTGCGAGAATTAATGTGAATTGCAGGACACATTGATCATCGACACTTCGAACGCACTTGCGGCCCCGGGTTCCTCCCGGGGCTACGCCTGTCTGAGTGG
>3615
CGCGACCTCAGATCAGACGTGGCGACCCGCTGAATTTAAGCATATTAGTCAGCGGAGGAAAAGAAACTAACCAGGATTCCCTCAGTAACGGCGAGTGAACAGGGAAGAGCCCAGCGCCGAATCCCCGCCCCCGGTGGGGCGCTGGAATTCT
>3616
TCTTGTGATGAAAACTCTGTCCAGTTCTGCTACTGAAGGGAGAGAGATGAAAGCCTTTAGTGCTGAGGT
>3617
ATTTATGATGAGACATAAGCTTGACTGCAACTAATGACGAGTTTGTGTAATTAAGCAGGATTACTCTGAGA
>3618
TTGCGATGATGTGAATTTCTTACTGAATTAAACCCTGAAGTGCAAACACATGAGCTTTTTAACCCTGAGCAGA
>3619
TAAACCATTCGTAGACGACCTGCTTCTGGGTCGGGGTTTCGTACGTAGCAGAGCAGCTCCCTCGCTGCGATCTATTGAAAGTCAGCCCTCGACACAAGG
>3620
AGACCACGGGCTGTCCGTGCTCTGGTCGTTGACAATGCAGGGAGAAAAGTTGTGGAAAGCAATTTCCCGAGTTTGGAGGGTCTGCACCTGTCCCTTTCAAATGCTGGCGCTTTCCCACACCC
>3621
TAAGCAGGGTCGGGCCCGGTTAGTACTTGGATGGGAGACCGCCTGGGAATACCGGGTGCTGTAGGCTT
>3622
AATAATGATGAACTTTTTTCCCCGACAGATCGACCATGTTGATCTAACTTCTCTAAGCCAGTTTCTGTCTGATATGAGGTAGTAGGTTGTGTGGTTA
>3623
ACGCTACGCCGCGACGAGTAGGAGGGCCGCTGCGGTGAGCCTTGAAGCCTAGGGCGCGGGCCCGGGTGGAGCCGCCGCAGGTGCAGATCTTGGTGGTAGTAGCAAATATTCAAACGAGAACTTTGAAGGCCGAAGTGGAATTCTCGGGTGC
>3624
AATAATGATGAACTTTTTTTCCCCGACAGATCGACCATGTTGATCTAACTTCTCTAAGCCAGTTTCTGTCTGA
>3625
CACATTGATCATCGACACTTCGAACGCACTTGCGGCCCCGGGTTCATCCCGGGGCTACGCCTGTCTGAGCGTCGCT
>3626
CTTTTTTCCCCATCAGATCGACCATGTTGATGTCTTTGAATACTTGCCAGTTAATTCTGATA
>3627
CAAGACTCCAGACACATCCAAATGAGGCGCTGCACGTGGCAGTCTGCCTTTCTTT
>3628
GGAAGTGATGATACTTGACTCCTGACAGTGCTCTGATTTCTCACTGTATTCGTACTGGCTGATCC
>3629
ACACATTGATCATCGACACTTCGAACGCACTTGCGGCCCCGGGTTCCTCCCGGGGCTACGCCTGTCTGAGCGTCG
>3630
TCTCTGTGATGAGACCCTTTTCACAGCCCTGTACTGAACTCCGTGAGGATAAGAAACTCTGAGGA
>3631
CTCTGTGATGAGACCCTTTTCACAGACCTGTACTGAACTCCGTGAGGATAAGAAACTCTGAGGT
>3632
ATCGATGATGACACCCTCACATGCATTCCTTGGGAAATCTGAACAAAATGAGTGAGAAA
>3633
CACGAGGACGAGATAAAGCGTTCTCTCCTGAGCGTGAAGTCGGCTTTTGGTGTTGCTTTTGCAACTGCCGCTAGCCATTGATGATCGTTCTTCTCTTCCTTTTGGAGGTGAAGAGGGAGAGAACGTAATCTGAGTGGTTGGAATTCTCGGG
>3634
CCATATGATGTTTCCATTTTGAAAAGTGAGCGCTTTGCGCAGTGACGACCGTAAATCTATCACCCTTGACTGATA
>3635
TGGTGCTAAACCATTCGTAGACGACCTGCTTCTGGGTCGGGGTTTCGTACGTAGCAGAGCAGCTCCCTCGCTGCGATCTATTGAAAGTCAGCCCTCGACACA
>3636
GTCCATGATGATGTGAAGTTATCCCTGTCTGAAGGCCAAAATAAGGCCTTTGAGAGTGGAATCTGGATATCTGAGA
>3637
GTACATGATGACAACTGGCTCCCTCTACTGAACCGTGGTGAGGAAACTGCCATGTCATCCTATCTGACT
>3638
CTGTGTGATGATAAGCAAATGCTGACTGAATATGAAGGTCTTAATTAGCTCTATCTGATGT
>3639
CCATTCGTAGACGACCTGCTTCTGGGTCGGGGTTTCGTACGTAGCAGAGCAGCTCCCTCGCTGCGATCTATTGAAAGTCAGCCCTCGACACAAGGGTTTGT
>3640
TCTTGTGATGAAAACTGTCCAGTTCTGCTACTGAAGGGAGAGAGATGAAAGCCTTTAGTGCTGAGG
>3641
ATACAATGATGAAAACATAGTTCAGCAGACTAACAGTGATGAGCAAATACTGTCTTTCGCTCCTATCTGATG
>3642
CGACTCTTAGCGGTGGATCACTCGGCTCGTGCGTCGCTGAAGAACGCAGCTAGCTGCGAGAATTAATGTGAATTGCAGGACA
>3643
CACCGCACGTTCGTGGGGCACCTGGTGCTAAACCATTCGTAGACGACCTGCTTCTGGGTCGGGGTTTCGTACGTAGCAGAGCAGCTCCCTCGCTGCGATCTATTGAAAGTCAGCCCTCGACAC
>3644
TCGAACGCACTTGCGGCCCCGGGTTCCTCCCGGGGCTACGCCTGTCTGAGCGTCGCT
>3645
GCATATGATGGAAAAAATTTTAATCTCCTGAGACTTGTGATGTCTTCAAAGGAAACACTGATG
>3646
CTTGGAAAATCTGAACAAAATGAGTGAGAACTCACTACCGTCTCCTCATCGAAACTGAGGTCT
>3647
CGGTGGATCACTCGGCTCGTGCGTCGATGAAGAACGCAGCTAGCTGCGAGAATTAATGCGAATTGCAGGACACATTGATCATCGACACTTCGAACGCACTTGCGGCCCCGGGTTCCTCCCGGGGCTACGCCTGTCTGAGCGTCGCTTGGAA
>3648
ACTCTTAGCGGTGGATCACTCGGCTCGTGCGTCGATGAAGAACGCAGCTAGCTGCGAGAATTAATGTGAATTGCAGGACACATTGATCATCGACACTTCGAACGCACTTGCGGCCCCGGGTTCCTCCCGGGGCTACGCCTGTCTGAGCG
>3649
AACCATTCGTAGACGACCTGCTTCTGGGTCGGGGTTTCGTACGTAGCAGAGCAGCTCCCTCGCTGCGATCTATTGAAAGTCAGCCCTCGACACAAGGGT
>3650
TTCAAGTAATTCAGGATAGGTTGATCAATGATGAAACCTATCCCGAAGCTGATAACCTGAAGAAAAGCATGTACGGATTCGGCTTCTGAGA
>3651
CTGCAAGCCTCCAGCGTGCTTGGGTCTGCAGTGACCCTGTGCATTCCTACAGTGCTTGCAAGAAAATTTTGAAACGGTTTGAGGCCTTGCCCTGCTCCATCCAGAGCAAGGTTATAGAAATTTCAGACAGTT
>3652
TTTCCCATTTGACTACCACATTATCTCCTGATAGATTTTAGTGGCTATGCTTATGGGATAGATGAGAACTGCCGTGATCTGAAGAGGGAGGGTTTGCTCATGTCCTCCTCCTATATGAAACGGCTGAACAGAGC
>3653
CGACCTCAGATCAGACGTGGCGACCCGCTGAATTTAAGCATATTAGTCAGCGGAGGAAAAGAAACTAACCAGGATTCCCTCAGTAACGGCGAGTGAACAGGGAAGAGCCCAGCGCCGAATCCCCGCCCCGCG
>3654
GTAAATGATGTACTCACTTTTTTCCCCATCAGATCGACCATGTTGATGTCTTTGAATACTTGCCAGTTAATTCTGATA
>3655
GCAAATGATGATAAACTGGACCTGACAGACTGTGCTGAGTTTGTTCAATCCAACCCTGAGCT
>3656
TCTCTGTGATGAGACCCTTTTCACAGACCTGTACTGAACTCCGTGAGGATAAGAAACTCTG
>3657
AAGAACGCAGCTAGCTGCGAGAATTAATGTGAATTGCAGGACACATTGATCATCGACACTTCGAACGCACTTGCGGCCCCGGGTTCCTCCCGGGGCTACGCCTGTCTGAGCGTCGCT
>3658
AACAATGATGTCATAATTTCCAAGCACATATCTGACAGTTCTGTGTAGAATTCAACCACTGAGTTT
>3659
GTAAATGATGAACTCACTTTTTTCCCCAACAGATCGACCATGTTGATGTCTTTGAATACTTGCCAGTTAATTCTGATA
>3660
CAACTGTGATGAAAGATTTGGTCTGTATGTAATATATTTTATTACTAAGTGAAGACAACAGTCCCTCTAAACTGATGTTGCC
>3661
CTGTCCTGGCCTGTGGTTTTTCTGCTCCCCTGTGCTCAGTTCTCAGGGGACTCCGGCAGGACGCACAGCAAGCTCCCTCTCAGTTTAGGAGGGCCGTCCTGAGAATAGGGCTGGCTCTTAAAGGCACGAGAGGACAGTTTGGAATTCTCGG
>3662
ATTGATCATCGACACTTCGAACGCACTTGCGGACCCGGGTTCCTCCCGGGGCTACGCCTGTCTGAGCGTCGCT
>3663
GGTAAAATTGCTGAGCAAAGCAATAGACTGTAAATCTAAGAACAGAGGTTTGATTCCTCTTTTTTACCACC
>3664
GTCGAGGCTAGAGTCACGCTTGGGTATCCACTGTTGCCTTAGTGTGCTAGAGTCCTCGAAGAGTAACTGCTGACCTTATTCACTGGCTGTGGCCCTTATGGCATAGTCAGTCACCAGGTTAGTGACATG
>3665
CGTACGACTCTTAGCGGTGGATCACTCGGCTCGTGCGTCGATGAAGAAC
>3666
TCGCTGCGATCTATTGAAAGTCAGCCCTCGACACAAGGGTTTG
>3667
TCGCTGTGATGAATGATTTTTAAACATTCGTAGTTTCCACCAAAAGCTTCAGCTAATGATGGCAAAACTTCCTCGGATGTCTGAGCGCT
>3668
AGCAGTGATGAAATTCCACTTCGTTGGTCCGTGTTTCTGAACAGCATGATTTCCCTGGATGTTCTGATG
>3669
TGGCAATGATGCATGAATTTCTTCTCCTGGAATCACTGTGGAGAGTAAAATCCGAGCTTTTTAACCCTGAGTCAC
>3670
TTTCCCATTTGACTACCACATTATCTCCTGATAGATTTTAGTGGCTATGCTTATGGGATAGATGAGAACTGCCGTGATCTGAAGAGGGAGGGTTTGCTCATGTCCTCCTCCTATATGAAACGGCTGAACAG
>3671
GTAAATGATGAACTCACTTTTTTCCCCATCAGATCGACCGTGTTGATGTCTTTGAATACTTGCCAGTTAATTCTGATA
>3672
AGTCCATGATGATGTGAAGTTATCCCTGTCTGAAGGCCAAAATAAGGCCTTTGAGTGTGGAATCTGGATATCTGAGAT
>3673
AATAATGATGAACCTTTTTCCCCGACAGATCGACCATGTTGATCTAACTTCTCTAAGCCAGTTTCTGTCTGATA
>3674
GCATATGATGAAGCAAATCAGTATGAGTAAAATCATGATACTGTAAACGCTTTCTGAT
>3675
AATAATGATGAACTTTTTTCCCCGACAGATCGACCATGTTGATCTAACTTCTCTAAGCCAGTTTCTGTCTGATATAGCAGCACAGAAATGTTGGTA
>3676
TCTCTGTGATGAGACCCCTTTCACAGACCTGTACTGAACTCCGTGAGGATAAGAAACTCTGAGG
>3677
TTCAGATCGTATAAATCTTTCGCCTTTTACTAAAGATTTCCGTGGAGAGGAACAATTCTGAGTCTTTACCCAATTTTTTGAGGCCTCGTTTTGAACGAGGCT
>3678
ACATTGATCATCGACACTTCGAACGCACTTGCGGCCCAGGGTTCCTCCCGGGGCTACGCCTGTCTGAGCGTCGCT
>3679
CACATTGATCATCGACACTTCGAACGCACTTGCGGCCCCGGGTTCCTCCCGGGGCTACGCCTGCCTGAGCGTCGCT
>3680
CGGTGGATCACTCGGCTCGTGCGTCGATGAAGAAAGCAGCTAGCTGCGAGAATTAATGTGAATTGCAGGACACATTGATCATCGACACTTCGAACGCACTTGCGGCCCCGGGTTCCTCCCGGGGCTACGCCTGTCTGAGCGTCGCTTGGAA
>3681
GCATGTGATGACACTGTGTAGCGACCAAAGTCTGACAGGAATGATTGCTATTGTCGTCTGATG
>3682
CCACAATGATGAGAGTTTATTTGCTGCTCTTGACTGTGAGGATGACGAGAATTCTTACCACCATTATTCTAACTGAGG
>3683
CCACAATGATGAGAGTTTATTTGCTAATCTTGACTGTGAGGATGACGAGAATTCTTACCACCATTATTCTAACTGAGGC
>3684
AAAAAGTATGCAAGAACTGCTAACTCTATGCTTCCATGTCTAACAACATGGCTTTTTCCCA
>3685
GACCAGTGATGATGACTGATGATAAAGGAGTCATGGACAATGAGAAAATATGTGTCTGAAACTCTGAGG
>3686
ATAGCCACTGTACTCCAGCCTGGGCAACATAGCGAGACCCCGTCTCTA
>3687
GCAGCCGACTTAGAACTGGTGCGGACCAGGGGAATCCGACTGTTTAATTAAAACAAAGCATCGCGAAGGCCCGCGGCGGGTGTTGACGCGATGTGATTTCTGCCCAGTGCTCTGA
>3688
ACGACTCTTAGCGGTGGATCACTCGGCTCGTGCGTCGATGAAGAACGCAGCTAGCTGCGAGAATTAATGTGAATTGCAGGACACATTGATCATCGACACTTCGAACGCACTTGCGGCCCCGGGTTCCTCCCGGGGCTACGCCTGTCTGAG
>3689
GTAAATGATGAACTCACTTTTTTCCCCATCAGATCGACCATGTTGATGTCTTTGATTACTTGCCAGTTAATTCTGATA
>3690
CTACATGATGAATAAAATCAAATCACCATCTTTCGGCTGAGCTCGTGCTGGATTTCCTTTTTTCTGACA
>3691
GATCGATGATGACACCCTCACATGCTTTCCTTGGAAAATCTGAACAAAATGAGTGAGAACCCACTACCGTCTCCTCATCGAAACTGAGGTCC
>3692
GCAGCTGATGACTTGACTTTTTTCCCCATCAGATCGACCCT
>3693
TGGAAGCCTAGTGATTTTGTTGGTAAATGATGAACTCACTTTTTTCCCCATCAGATCGACCATGTTGATGTCTTTGAATACTTGCCAGTTAATTCTGATA
>3694
GTGGACAGAAGGGATTTCTGAAAATTTCTATTCTGAGGCT
>3695
CACATTGATCATCGACACTTCGAACGCACTTGCGGCCCCGGGGTCCTCCCGGGGCTACGCCTGTCTGAGCGTCGCT
>3696
TTTCTATGATGAATCAAACTAGCTCACTATGACTTAAACAGTGAAAAGACATGAACATCTGAGAT
>3697
GAATAATGGAATAGGACCGCGGTTCTATTTTGTTGGTTTTCGGAACTGAGGCCATGATTAAGAGG
>3698
GTAAACGATGAACTCACTTTTTTCCCCATCAGATCGACCATGTTGATGTCTTTGAATACTTGCCAGTTAATTCTGATA
>3699
CGCGACCTCAGATCAGACGTGGCGACCCGCTGAATTTAAGCATATTAGTCAGCGGAGGAAAAGAAACTAACCAGGATTCCCTCAGTAACGGCGAGTGAACAGGGAAGAGCCCAGCGCCGAATCCCCGCCCCGCGGTGGGGCGCTTGAATTC
>3700
CGACTCTTAGCGGAGGATCACTCGGCTCGTGCGTCGATGAAGAACGCAGCTAGCTGCGAGAATTAATGTGAATTGCAGGAC
>3701
TCGCTGTGATGAATGATTTTTAAACATTCGTAGTTTCCACCAAAAGCTTCAGCTAATGATGGCAAAACTTCCTAGGATGTCTGAGCGCT
>3702
AGCGGGATGAATTATTAATACAGACTAGAGTTTCTGATGTGTCTGTGACGCCACTGCTTGGAACTGACC
>3703
GTAGGGCGGAGGGAAGCTCATCAGTGGGGCTACGAGCTGAGTGCGCTTAGTCACTCTA
>3704
GTAAATGATGAACTCACTTTTTTCCCCATCAGATCGTCCATGTTGATGTCTTTGAATACTTGCCAGTTAATTCTGATA
>3705
CGCGACCTCAGATCAGACGTGGCGACCCGCTGAATTTAAGCATATTAGTCAGCGGAGGAAAAGAAACTAACCAGGATTCCCTCAGTAACGGCGAGTGAACAGGGAAGAGCCCAGCGCCGAATCCCCGCCCCGCGGTATGGAATTCTCGGGT
>3706
GAGCTGTGATGACTTCGATTGCATTGATCACATGAAATGATAATGAGCTTTGTCCTCTAAGAAGTTCTGAGC
>3707
CATTGATCATCGACACTTCGAACGCACTTGCGGCCCCGGGTTCCTACCGGGGCTACGCCTGTCTGAGCGTCGCT
>3708
GTAAATTATGAACTCACTTTTTTCCCCATCAGATCGACCATGTTGATGTCTTTGAATACTTGCCAGTTAATTCTGATA
>3709
ACATTGATCATCGACACTTCGAACGCACTTGCGGCCCCGGGTTCCTCCAGGGGCTACGCCTGTCTGAGCGTCGCT
>3710
CGCGACCTCAGATCAGACGTGGCGACCCGCTGAATTTAAGCATATTAGTCAGCGGAGGAAAAGAAACTAACCAGGATTCCCTCAGTAACGGCGAGAGAACAGGGAAGAGCCCAGCGCCGAATCCCCGCCCCGCG
>3711
CGCACGTTCGTGGGGCACCTGGTGCTAAACCATTCGTAGACGACCTGCTTCTGGGTCGGGGTTTCGTACGTAGCAGAGCAGCTCCCTCGCTGCGATCTATTGAAAGTCAGCCCTCGACACA
>3712
ATAGGTTTGGTCCCAGCCTTCCTGTTAACTCTCAACAGACTTACACATGCAAGCATCCACGCCCCGGTGAGTAACGCCCTCCAAATC
>3713
TACTGTGATGGTTGCATAGTTCAACAGATATGAATCATGAAAGAGAAACCATTTTATCTGAT
>3714
ATATGTGATGATCTCAGCCCAACTTGAAATCTCTCACTGATGACTTGATGATGTTCAAAGATCTGATA
>3715
GGCTGGTCCGAAGGTAGTGAGTTATCTCAATTGGTAAATGATGAACTCACTTTTTTCCCCATCAGATCGACCATGTTGATGTCTTTGAATACTTGCCAGTTAATTCTGATA
>3716
CTCCGGTGATGTCAAGCACTGGGCTCTGATCTTCTGTGCAGACATGGTGCTCCCCCGGGACCTTTGACACCCGGGGGTCTGAGGG
>3717
GACTATTAGCGGTGGATCACTCGGCTCGTGCGTCGATGAAGAACGCAGCTAGCTGCGAGAATTAATGTGAATTGCAGGACA
>3718
CTGAACGCGCCCGATCTCGTCTGATCTCGGAAGCTAAGCAGGGTCGGGCCCGGTTAGTACTTGGATGGGAGACCGCCTGGGAATACCGGGTGCTGTAGGCTT
>3719
TCGCTGTGATGAATGATTTTTAAACATTCGTAGTTTCCACCAAAAGCTTCAGCTAATGATGGCAAAACTTCCTTGGATGTCTGAGCGAA
>3720
AGGAATAATGGAATAGGACCGCGGTTCTATTTTGTTGGTTTTCGGAACTGAGGCCATGATTAAGA
>3721
TGTTCTGATGAGATCACTTAATAGGAAGTGCCGTCAGAAGCGATAACTGACGATAAAGTTTCCCGACTGACT
>3722
TTTCTATGATGAATCAAACTAGCTCACTATGACTTAAACAGTGAAAAGACATGAACATCTGA
>3723
CTGTGTGATGATAAGCAAATGCTGACTGCATATGAAGGTCTTAATTAGCTCTATCTGATG
>3724
GCTGCCCCTAGAGGCGTTGCAGGTGTGGCTGCCGTGTCACGTCTGCGTCATGAGGTGGCAGAGAGGAAAGAGGCTCGGTCTACGCCCAGTGTTCTGGCCGGTGGACCTCTGGATGATTGATAGTCTGACACTT
>3725
TCTGGGTCGGGGTTTCGTACGTAGCAGAGCAGCTCCCTCGCTGCGATCTATTGAAAGTCAGCCCTCGACACA
>3726
GCAGCTGATGACTTGACTTTTTTCCCCATCAGATCGACCCTGTTGATCCAACTGATCTATTAGCCAGTTTTGTCTGATG
>3727
CGACTCTTAGCGGTGGATCACTCGGCTCGTGCGAGAATTAATGTGAATTGCAGGACA
>3728
GTAAATGATGAACTCACTTTTTTCCCCATCAGATCGACCATGTTGATGTCTTTGAATACTTGCCAGTTAATTCTGATATG
>3729
CCACAATGATGAGAGTTTATTTGCTACTCTTGACTGTGAGGATGACGAGAATTCTTACCACCATTATTCTAACTGAGGTGTAAACATCCTACACTCTCAGC
>3730
CCCGCCCCTTGCCTCTCGGCGCCCCCTCGATGCTCTTAGCTGAGTGTCCCGCGGGGCCCGAAGCGTTTACTTTGAAAAAATTAGAGTGTTCAAAGCAGGCCCGAGCCGCCTGGATACCGCAGCTAGGAATAA
>3731
AGCAGTGATGAAATTCCACTCCGTTGGTCCGTGTTTCTGAACAGCATGATCTCCCTGGATGTTCTGATG
>3732
TACCTATGATGATCCTATCCCGAACCTGAATTTCTGTTGAAAAA
>3733
GATTTATGATGAGACATAAGCTTGACTGAAACTAATGACGAGTTTGTGTAATTAAGCAGGATTACTCTGAG
>3734
CATCGATCATCGACACTTCGAACGCACTTGCGGCCCCGGGTTCCTCCCGGGGCTACGCCTGTCTGAGCGTCGCT
>3735
CACAATGATGAGAGTTTATTTGCTACTCTTGACTGTGAGGATGACGAGAATTCTTACCACCATTATTCTAACTGAGGTGAGGTAGTAGGTTGTGTGGTTT
>3736
ATTGATCATCGACACTTCGAACGCACTTGCGGCCCCGGGTTCCTCCCGGGGCTACGCCTGCCTGAGCGTCGCT
>3737
AGTCCTGTAGTGAATTAACATATTGAATTGCAAATTCAAAGAAGCAGCTTCAAACTCTGCCGGGGCTTCC
>3738
GACTCTTAGCGGTGGATCACTCGGCTCGTGCGTCGATGAAGAACGCAGCTAGCTGCGAGAATTAATGAGAATTGCAGGACAC
>3739
CGACTCTTAGCGGAGGATCACTCGGCTCGTGCGTCGATGAAGAACGCAGCTAGCTGCGAGAATTAATGTGAATTGCAGGA
>3740
CGGTGGATCACTCGGCTCGTGCGTCGATGAAGAACGCAGCTAGCTGCGAGAATTAATGTGAATTGCAGGACACATTGATCATCGACACTTCGAACGCACTTGCGGCCCGGGTTCCTCCCGGGGCTACGCCTGTCTGAGCGTCGCTTGGAAT
>3741
CTAGGAATAATGGAATAGGACCGCGGTTCTATTTTGTTGGTTTTCGGAACTGAGGCCATGATTAAGA
>3742
ACCATTCGTAGACGACCTGCTTCTGGGTCGGGGTTTCGTACGTAGCAGAGCAGCTCCCTCGCTGCGATCTATTGAAAGTCAGCCCTCGACACAAGG
>3743
CGCGACCTCAGATCAGACGTGGCGACCCGCTGAATTTAAGCATATTAGTCAGCGGAGGAAAAGAAACTAACCAGGATTCCCTCAGTAACGGCGAGTGAACCGGGAAGAGCCCAGCGCCGAATCCCCGCCCCGCG
>3744
GGTCTATGATGAGTTGGCATGTATTCTGAATCTAAAGTTGATTATTACTACTTTGGCTCTAGAATTACTCTGAGA
>3745
ATTGATCATCGACACTTCGAACGCACTTGCGTCCCCGGGTTCCTCCCGGGGCTACGCCTGTCTGAGCGTCGCT
>3746
GATGAAGAACGCAGCTAGCTGCGAGAATTAATGTGAATTGCAGGACACATTGATCATCGACACTTCGAACGCACTTGCGGCCCCGGGTTCCTCCCGGGGCTACGCCTGTCTGAGCGTCGCT
>3747
CCGACGATCCATTGATCATCGACACTTCGAACGCACTTGCGGCCCCGGGTTCCTCCCGGGGCTACGCCTGTCTGAGCGTCGCT
>3748
TTGCAATGATGTCGTAATTTGCGTCTGACTCTGTTCTCAGCGACAGTTGCCTGCTGTCAGTGGCTGGTTCAGAAGGGTGACGAAAAT
>3749
CGACAATGATGAGAGTTTATTTGCTACTCTTGACTGTGAGGATGACGAGAATTCTTACCACCATTATTCTAACTGAGG
>3750
AACTATGCCTGGGCAGGGCGAAGCCAGAGGAAACTCTGGTGGAGGTCCGTAGCGGTCCTGACGTGCAAATCGGTCGTCCGACCTGGGTATAGGGGCGAAAGACTAATC
>3751
CCTGCTAGAACCTCCAAACAAGCTCTCAAGGTCCATTTGTAGGAGAACGTAGGGTAGTCAAGCTTCCAAGACTCCAGACACATCCAAATGAGGCGCTGCACGTGGCAGTCTGCCTTTCTTT
>3752
ATTCGTAGACGACCTGCTTCTGGGTCGGGGTTTCGTACGTAGCAGAGCAGCTCCCTCGCTGCGATCTATTGAAAGTCAGCCCTCGACACA
>3753
TACCTGGTTGATCCTGCCAGTAGCATATGCTTGTCTCAAAGATTAAGCCATGCATGTCTAAGTACGCACGGCCGGTACAGTGAAACTGCGAATGGCTCATTAAATCAGTTATGGTTCCTTTGGTCGCT
>3754
GTAAATGATGAACTCACTTTTTTCCCCATCAGATCGACCATGTTGATGTCTTTGAATACTTGCCAGTTGATTCTGATA
>3755
AGTAGTGGGATCGCGCCTGTGAATAGCCACTGTACTCCAGCCTGGGCAACATAGCGAGACCCTGTCTCT
>3756
CAAAATGATGAGAGTTTATTTGCTACTCTTGACTGTGAGGATGACGAGAATTCTTACCACCATTATTCTAACTGAGG
>3757
TTCTCTGAGATCTGCTCTTACTGAAGTGGATCAGTGATGAAAGTAGCCAAATCTGAGC
>3758
TCCTGTGGTCTAGTGGTTAGGATTCGGCGCTCTCACCGCCGCGGCCCGGGTTCGTTTCCCGTTCAGGGAACCA
>3759
AATAAATGATGACAAATGTTTCGGTCCCATATGATGTCCAATGATAAAAGTTAACATTTTTCTGATG
>3760
AAAATCTGAACAAAATGAGTGAGAACTCACTACCGTCTCCTCATCGAAACTGAGGTCT
>3761
CATTGATCATCGACACTTCGAACGCACTTGCGGCCCCGGGTTCCTCCCGGGGCTACGCCTGCCTGAGCGTCGCT
>3762
CGCCCGTCACGCACCGCACGTTCGTGGGGCACCTGGTGCTAAACCATTCGTAGACGACCTGCTTCTGGGTCGGGGTTTCGTACGTAGCAGAGCAGCTCCCTCGCTGCGATCTATTGAAAGTCAGCCCTCGACACAAGGGTTTGTTGGAATT
>3763
TGCATGTGATGACACTGTGCAGCGACCAAAGTCTGACAGGAATGATTGCTATCGTCGTCTGATGCACC
>3764
TAAATGGATTTTTGGAGCAGGGAGTTGGAATAGGAGCTTGCTCCGTCCACTCCACGCATCGACCTGGTATTGCAGTACTTCCAGGAACGGTGCACCA
>3765
CTACATGATGAATAAAATCAAATCACCATCTTTCGGCTGAGCTCGTGATGGATTTCCTTTTTTCTGACG
>3766
CGTACGACTCTTAGCGGTGGATCACTCGGCTCGTGCGTCGATGAAGAACGCAGCTAGCTGCGAGAATTAATGTGAATTGCAGGACG
>3767
ACATTGATCATCGACACTTCGAACGCACTTCCGGCCCCGGGTTCCTCCCGGGGCTACGCCTGTCTGAGCGTCGCT
>3768
CGACTCTTAGCGGTGGATCACTCGGCTCGTGCGTCGATGAAGAACGCAGCTAGCTGCGAGAATTAATGTGAATTGCA
>3769
AAGCTAAGCAGGGTCGGGCCCGGTTAGTACTTGGATGGGAGACCGCCTGGGAATACCGGGTGCTGTAGGCTT
>3770
CTAGAACCTCCAAACAAGCTCTCAAGGTCCATTTGTAGGAGAACGTAGGGTAGTCAAGCTTCCAAGACTCCAGACACATCCAAATGAGGCGCTGCACGTGGCAGTCTGCCTTTCTTT
>3771
AATAATGATGAACTTTTTTCCCCGACAGATCGACCATGTTGATCTAACTTCTCTAAGCCAGTTTCTGTCTGATATGAGGTAGTAGGTTGTATGGTTT
>3772
TCCCTGTCGTCTAGTGGTTAGGATTCGGCGCTCTCACCGCCGCGGCCCGGGTTCGTTTCCCGGTCAGGGAACCA
>3773
CATTGATCATCGACACTTCGAACGCACTTGCGGCCCCGGGTTCCTCCCGGGGCTACGCCTGTCTGAACGTCGCT
>3774
GACTCTTAGCGGTGGATCACTCGGCTCGTGCGTCGATGAAGAACGCAGCTAGCTGCGCGAATTAATGTGAATTGCAGGACACA
>3775
CACCGCACGTTCGTGGGGCACCTGGTGCTAAACCATTCGTAGACGACCTGCTTCTGGGTCGGGGTTTCGTACGTAGCAGAGCAGCTCCCTCGCTGCGATCTATTGAAAGTCAGCCCTCGACACAAGGGTTTGA
>3776
AAGGTGCCTTTTTATATGCCCTCTATCCCAAGACTATGGCCAGAGGGATATTAAGGTCACCAAGAATAATTTGGAGGTTGCCAAAGACTTGTTTTTGAAGTGTTTTCAAGTCTGACCGAGAACTCTGACATTT
>3777
GTCGGTGATGTTCTGCAATTACCTACATTGTTTGATCCCTGTGAAAAGAGCACCGGCTGAGACG
>3778
GTAAATGATGAACTCACTTTTTTCCCCATCAGATCGACCATGTTGATGTCTTTGAATACTTGCCATTTAATTCTGATA
>3779
TCCCGTGATGTCAAGCACTGGGCTCTGATCTTCTGTGCAGACATGGTGCTCCCCCGGGACCTTTGACACCCGGGGGTCTGAGGGGA
>3780
CTTGACCTGGCCTGTGGTTTTTCTGCTCCCCTGTGCTCAGTTCTCAGGGGACTCCGGCAGGACGCACAGCAAGCTCCCTCTCAGTTTAGGAGGGCCGTCCTGAGAATAGGGCTGGCTCTTAAAGGCACGAGAGGACAGTTTGGAATTCTCG
>3781
GGCTTTGGTGACTCTAGATAACCTCGGGCCGATCGCACGCCCT
>3782
AACTGTGATGAAAGATTTGGTCTGTATGTAATATATTTTATTACTAAGTGAAGACAACAGTCCCTCTAAACTGAT
>3783
CACAATGATGAGAGTTTATTTGCTACTCTTGACTGTGAGGATGACGAGAATTCTTACCACCATTATTCTAACTGAGA
>3784
TAGGAATAATGGAATAGGACCGCGGTTCTATTTTGTTGGTTTTCGGAACTGAGGCCATGATTAAGA
>3785
GGAATAATGGAATAGGACCGCGGTTCTATTTTGTTGGTTTTCGGAACTGAGGCCATGATTAAG
>3786
AATAAAATCAAATCACCATCTTTCGGCTGAGCTCGTGATGGATTTCCTTTTTTCTGACA
>3787
TACTTGGATAACTGTGGTAATTCTAGAGCTAATACATGCCGACGGGCGCTGACCCCCTT
>3788
TTTGAATGATGACTTAAGTTGTCGGATACCCCTTCACTCCTTCTATGAGTGAAATCTCATAGTCTGACAAACCTGTAGGTTT
>3789
TTCAGTGATGAGACCCTGGAATGAGCGCTGGGCACAGCGCCCGAGTCAGACTGCGGAAGTATTCCTCGCTGCCTTCCTTCTGA
>3790
GTACATGATGACAACTGGCTCCCTCTACTGAATCGTGGTGAGGAAACTGCCATGTCACCCTATCTGACT
>3791
TCGGCCTTTTGGCTAAGATCAAGTGTAGTATCTGTTCTTATCAGTTTAATATCTGATACGTCCTCTATCCGAGGACAATATATTAAA
>3792
CTGTGATGAATGATTTTTAAACATTCGTAGTTTCCACCAAAAGCTTCAGCTAATGATGGCAAAACTTCCTTGGATGTCTGAGC
>3793
TTCAGATCGTATAAATCTTTCGCCTTTTACTAAAGATTTCCGTGGAGAGGAACAATTCTGAGTCTTTACCCAATTTTTTGAGGCCTCGTTTTGAACGAGGCTA
>3794
GTAAATGATGAACTCACTTTTTTCCCCATCAGATCGACCATGTTGATGTCTTTGAATACTTGCCAATTAATTCTGATA
>3795
GCTACGGGGATGATTTCAAAAATTGAACTCTCTCTTTCTGATGGATTAGTGGAGAAAACAAAAACTCTGAGTAGC
>3796
GGCAATGATGCATGAATTTCTTCTCCTGGAATCACTGTGGAGAGTAAAATCCGAGCTTTTTAACCCTGAGT
>3797
GGTTAATTCCGATAACGAACGAGACTCTGGCATGCTAACTAGTTACGCGACCCCCGAGCGGTCGGCGTCCT
>3798
TACCTGGTTGATCCTGCCAGTAGCATATGCTTGTCTCAAAGATTAAGCCATGCATGTCTAAGTACGCACGGCCGGTACAGTGAAACTGCGAATGGCTCATTAAATCAGTTATGGTTCCTTTGGTC
>3799
GACTCTTAGCGGTGGATCACTCGGCTCGTGCGTCGATGAAGAACGCAGCTAGCTGCGAGAATTAATGTGAATTGCAGGACACATTGATCATCGACACTTCGAA
>3800
ACATTGATCATCGACACTTCGAACGCACTTGCGGCCCCGGGTTCCTCCCGGTGCTACGCCTGTCTGAGCGTCGCT
>3801
TAAGGGGATGATTTCAAAAATTGAACTCTCTCTTTCTGATGGATTAGTGGAGAAAACAAAAACTCTGAGT
>3802
TTACATGATGAATAAAATCAAATCACCATCTTTCGGCTGAGCTCGTGATGGATTTCCTTTTTTCTGACA
>3803
ATATGTGATGATCTCAGCCCAACTTGAACTCTCTCACTGATGACTTGATGATGCTCAAAGATCTGATA
>3804
CTCAGGGGACTCCGGCAGGACGCACAGCAAGCTCCCTCTCAGTTTAGGAGGGCCGTCCTGAGAATAGGGCTGGCTCTTAAAGGCACGAGAGGACAGTT
>3805
AGCAGTGATGACATTCCACTCCGTTGGTCCGTGTTTCTGAACAGCATGATTTCCCTGGATGTTCTGATG
>3806
GTACATGATGACAACTGGCTCCCTCTACTGAACCGTGGTGAGGAAACTGCCATGACACCCTATCTGACT
>3807
GCATGTGATGACACTGTGCAGCGACCAAGTCTGACAGGAATGATTGCTATTGTCGTCTGATG
>3808
ATCGATGATGAGTATGCGTGGGGCATCTGAATACCATTTTGATTAAACCCAGTTTGTAACTCTGAGGTC
>3809
GTTAGTGATGATTTTTATAATAAAACAGATGGGAATCTCTCTGAAAAAGCATGAAGTTTTAAAAAACTGAAACAG
>3810
TCCTCGTTAGTATAGTGGTGAGTATCCCCGCCTGTCACGCGGGAGACCGGGGTTCGTTTCCCCGACGGGGAGCCA
>3811
CTCTGTGATGAGACCCTTTTCACAGACCTGTACTGAACTCCGTGAGGATAAGAAACTCTGAGGAT
>3812
GTCCATGATGATGTGAAGTTATCTCTGTCTGAAGGCCAAAATAAGGCCTTTGAGTGTGGAATCTGGATATCTGAGA
>3813
GTACATGATGACAACTGGCTCCCTCTACTGAACCGGGGTGAGGAAACTGCCATGTCACCCTATCTGACT
>3814
TAGCACCATTTGAAATCGGTTATGTTTATGATGACATAGGACCTTGTCTGAACATGATGATTTCAAAATTTGAGCTTAAAAGGACACTCTGAAA
>3815
ATATGTGATGATCTCAGCCCAACTTGAACTCTCTCACTGATGACTTGATGATGATCAAAGATCTGATA
>3816
CGGTGGATCACTCGGCTCGTGCGTCGATGAAGAACGCAGCTAGCTGCGAGAATTAATGTGAATTGCAGGACACATTGATCATCGACACTTCGAACGCACTTGCGGCCCCGGGTTCCTCCCG
>3817
CTGTGTGATGATAAGCAAATGCTGACTGAATATGAAGGTCTTAATTAGCTCTATCTGA
>3818
CTTGTCCTGGCCTGTGGTTTTTCTCCTCCCCTGTGCTCAGTTCTCAGGGGACTCCGGCAGGACGCACAGCAAGCTCCCTCTCAGTTTAGGAGGGCCGTCCTGAGAATAGGGCTGGCTCTTAAAGGCACGAGAGGACAGTTTGGAATTCTCG
>3819
GCCTATGATGGAAAAAATTTTAATCTCCTGAGACTTGTGATGTCTTCAAAGGAACCACTGATG
>3820
CTTGTCCTGGCCTGTGGTTTTTCTGCTCCCCTGTGCTCAGTTCTCAGGGGACTCCGGCAGGACGCACAGCAAGCTCCCTCTCAGTTAGGAGGGCCGTCCTGAGAATAGGGCTGGCTCTTAAAGGCACGAGAGGACAGTTTGGAATTCTCGG
>3821
CGACTCTTAGCGGTGGATCACTCGGCTCGTGCGTCGATGAAGAACGCAGCTAGCTGCGAG
>3822
GACTCTTAGCGGTGGATCACTCGGCTCGTGCGTCGATGAAGAACGCAGCTAGCTGCGAGAATTAATGGGAATTGCAGGAC
>3823
ATCAATGATGAGTTCCATGGGGTATCTGAAACAGGAGTTTTGATTAAACCCGTAAGTGATTCTGAGG
>3824
CGGTGGATCACTCGGCTCGTGCGTCGATGAAGAACGCAGCTAGCTGCGAGAATTAATGTGAATTGCAGGACACATTGATCATCGACACTTCGAACGCACTTGCGGCCCCGGGTTACTCCCGGGGCTACGCCTGTCTGAGCGTCGCTTGGAA
>3825
GAATAATGGAATAGGACCGCGGTTCTATTTTGTTGGTTTTCGGAACTGAGGCCATGATTAA
>3826
ATAGGTTTGGTCCCAGCCTTCCTGTTAACTCTCAACAGACTTACACATGCAAGCATCCACGCCCCGGTGAGTAACGCCCTCCAAATCAATAAGACTAAGAGGAGCAGGTATCAAGCACACATCTTGTAGCTTACAACGCCTCGCTTATGGA
>3827
GTAAATGATGAACTCGCTTTTTTCCCCATCAGATCGACCATGTTGATGTCTTTGAATACTTGCCAGTTAATTCTGATA
>3828
CTGCTAGAACCTCCAAACAAGCTCTCAAGGTCCATTTGTAGGAGAACGTAGGGTAGTCAAGCTTCCAAGACTCCAGACACATCCAAATGAGGCGCTGCACGTGGCAGTCTGCCTTTCTTT
>3829
ACAAGTGATGAACAATAAGGGACTTAATACTGAAACCTGATGTTATATTTCAATGTGCTGATGTTCAAGTAATCCAGGATAGGCT
>3830
CTCCATGATGAATGTAAAATGACAAGCATATGCCTGAAC
>3831
TCGTACGTAGCAGAGCAGCTCCCTCGCTGCGATCTATTGAAAGTCAGCCCTCGACACAAGGGTTTG
>3832
AATAATGATGAACTTTTTTCCCCGACAGATCGACCATGTTGATCTAACTTCTCTAAGCCAGTTTTTGTCTGATA
>3833
GGCTGGTCCGAAGGTAGTGAGTTATCTCAATTGATTGTTCACAGTCAGTTACAGATCGAACTCCTCGTTCTACTCTTCCCCCCTTCTCACTACTGCACTTGACTAGA
>3834
TCCCACATGGTCTAGCGGTTAGGATTCCTGGTTTTCACCCAGGCGGCCCGGGTTCGACTCCCGGTGTGGGAAC
>3835
GTAGTGGGATCGCGCCTGTGAATAGCCACTGTACTCCAGCCTGGGCAACATAGCGAGACCCTGTCTCT
>3836
TACCTATGATGATCCTATCCCGAACCTGAATTTCTGTTGAAAAACCTTATACGGATCTGGCTTCTGAGGTGGA
>3837
CACATTGATCATCGACACTTCGAACGCACTTGCGGCCCCGGGTTCCTCCCGGGGCTA
>3838
ACATTGATCATTGACACTTCGAACGCACTTGCGGCCCCGGGTTCCTCCCGGGGCTACGCCTGTCTGAGCGTCGCT
>3839
ACATTGATCATCGACACTTCGAACGCACTGCGGCCCCGGGTTCCTCCCGGGGCTACGCCTGTCTGAGCGTCGCT
>3840
CTGAATGATGATATCCCACTAACTGAGCAGTCCGTAGTTGGTCCTTTGG
>3841
CCACAATGATGAGAGTTTATTTGCTACTCTTGACTGTGAGGATGACGAGAATTCTTACCACCATTATTCTAACT
>3842
AATAACAGGTCTGTGATGCCCTTAGATGTCCGGGGCTGCACGCGCGCTACACTGACTGGCTCAGCGTGTGCCT
>3843
GCATATGATGGAAAAAATTTTAATCTCCTGAGACTTGTGATGTCTTAAAAGGAACCACTGATG
>3844
GCCCGGCTAGCTCAGTCGGTAGAGCATGGGACTCTTAATCCCAGGGTCGTGGGTTCGAGCCCCACGTTGGGCGCCA
>3845
CACCAGTGATGAGTTCAATACCGCCCCAGTCTGATCACTATGACTGAAAGGGATTTCTGAGC
>3846
GAAGACGGTCGAACTTGACTATCTAGAGGAAGTAAAAGTCGTAACAAGGTTTCCGTAGGTGAACCTGCGGAAGGATCATTA
>3847
TACGGGGATGATTTCAAAAATTGAACTCTCTCTTTCTGATGGATTAGTGGAGAAAACA
>3848
GACTCTTAGCGGTGGATCACTCGGCTCGTGCGTCGATGAAGAACGCAGCTAGCTGCGAGAATTAATGTGAATTGCAGGATA
>3849
ATCGATGATGACACCCTCACATGCATTCCTTGGAAAATCTGAACAAAATGAGTGAGAACTCACTACC
>3850
GTCGATGATGTATCCTTGTTGAACCTGAATTTGCATGATCTAACTCAAATATTCGTCACTACCACTGAGA
>3851
ATTGATCATCGACACTTCGAACGCACTTGCGGCCCCGGGTTCCTCCCGGGGCTACGCCTGTCTGTGCGTCGCT
>3852
CGCGACCTCAGATCAGACGGGGCGACCCGCTGAATTTAAGCATATTAGTCAGCGGAGGAAAAGAAACTAACCAGGATTCCCTCAGTAACGGCGAGTGAACAGGGAAGAGCCCAGCGCCGAATCCCCGCCCCGCGGTGGGGCGCTGGAATTC
>3853
GGAGGAAAAGAAACTAACCAGGATTCCCTCAGTAACGGCGAGTGAACAGGGAAGAGCCCAGCGCCGAATCCCCGCCCCGCGGTGGGGCGC
>3854
CGACTCTTAGCGGTGGATCACTCGGCTCGTGCGTCGATGAAGAACGCAGCTAGCTGCGAGAATTAATGTGAATTGCAGGACACATTGATCATCGACACTTCGAACG
>3855
ATTGATCATCGACACTTCGAACGCACTTGCGGCCCCGGGTTCCTCCCGGGGCTA
>3856
AGCAGTGATGCAATTCCACTCCGTTGGTCCGTGTTTCTGAACAGCATGATTTCCCTGGATGTTCTGATG
>3857
TCGCTGCGATCTATTGAAAGTCAGCCCTCGACACAAGGGTTTGTA
>3858
GGTCCATGATGATGTGAAGTTATCCCTGTCTGAAGGCCAAAATAAGGCCTTTGAGTGTGGAATCTGGATATCTGAGA
>3859
AGTCCTGTGTGAATTAACATATTGAATTGCAAATTCAAAGAAGCAGCTTCAAACTCTGCCGGGGCTTCC
>3860
GTAAATGATGAACTCACTTTTTTACCCATCAGATCGACCATGTTGATGTCTTTGAATACTTGCCAGTTAATTCTGATA
>3861
CGCGACCTCAGATCAGACGGGGCGACCCGCTGAATTTAAGCATATTAGTCAGCGGAGGAAAAGAAACTAACCAGGATTCCCTCAGTAACGGCGAGTGAACAGGGAAGAGCCCAGCGCCGAATCCCCGCCCCGCG
>3862
CCCCTGTGGTCTAGTGGTTAGGATTCGGCGCTCTCACCGCCGCGGCCCGGGTTCGATTCCCGGTCAGGGAACCA
>3863
TTGCTGTGACGATTTTCATTGGGTTTCGCATGTTGCTGAGTTCCAATGATGCCTTTTCTCTTGGCTGTCTGAGCATT
>3864
AGTCCTGTAGTGAATTAACATATTGAATTGCAAATTCAAAGAAGCAGCTTCAAACTCTGCCGGGGCTTCCA
>3865
ATAGGTTTGGTCCCAGCCTTCCTGTTAACTCTCAACAGACTTACACATGCAAGCATCCACGCCCCGGTGAGTAACGCCCTCCAAATCAATAAGACTAAGAGGAGCAGGTATCAAGCACACATCTTGTAGCTTACAACGCCTCGCTTAACCA
>3866
ACATTGATCATCGACATTTCGAACGCACTTGCGGCCCCGGGTTCCTCCCGGGGCTACGCCTGTCTGAGCGTCGCT
>3867
CTTCTCTGACATTTTTCTCTGGAGATAGTTTTTGCCTTATTAATCTGATC
>3868
GGTTAATTCCGATAACGAACGAGACTCTGGCATGCTAACTAGTTACGCGACC
>3869
TTCAGTGATGAGACCCTGGAATGAGCGCTGGGCACAGCGCCCGAGTCAGACTGCGGAAGTATTCCTCGCTGCCTTCCTTCTGAGAT
>3870
TAGTCAAGCTTCCAAGACTCCAGACACATCCAAATGAGGCGCTGCACGTGGCAGTCTGCCTTTCTTT
>3871
CGCGACCTCAGATCAGACGTGGCGACCCGCTGAATTTAAGCATATTAGTCAGCGGAGGAAAAGAAACTAACCAGGATTCCCTCAGTAACGGCGAGTGAACAGGGAAGAGCCCAGCGCCGAATCCCCGCCCCGCGGGGGAATTCCCGGGGGC
>3872
CGCGACCTCAGATCAGACGGGGCGACCCGCTGAATTTAAGCATATTAGTCAGCGGAGGAAAAGAAACTAACCAGGATTCCCTCAGTAACGGCGAGTGAACAGGGAAGAGCCCAGCGCCGAATCCCCGCCCCGCGGTGGAATTCTCGGGTGC
>3873
GACTCTTAGCGGTGGATCACTCGGCTCGTGCGTCGATGAAGAACGAAGCTAGCTGCGAGAATTAATGTGAATTGCAGGACA
>3874
CAACAAGTCACAGCTTCCTCAGCAGCTGATGACTTGACTTTTTTCCCCATCAGATCGACCCTGTTGATCCAACTGAACTATTAGCCAGTTTTGTCTGATG
>3875
CGGTGGATCACTCGGCTCGTGCGTCGATGAAGAACGCAGCTAGCTGCGAGAATTAATGTGAATTGCAGGACACATTGATCATCGACACTTCGAACGCACTTGCGGCCCCGGGTTCCTCCCGGGGCTACGCCTGTCTGAGCGTCGCTGGGAA
>3876
GTCCATGATGATGTGAAGTTATCCCTGTCTGAAGGCCAAAATAAGGCCTTTGAGTGTGGAATCTGGATATCTGAGG
>3877
TGGCAGTGATGATTTTTAAATGTATTGTTCACCTGATAAATAAATATGAGGGTGTTCAGTCACTACCTCATCTGATG
>3878
GTTGATGATGACTCCAGGTGATTCTGAGTGTCTCGCTGACGCCATCACCGCAGCGCGCTGA
>3879
GCCAAATGATGCTTATTTGATACTGGAGCACTTTAGTGCCAGGACGACTCTTAATCTATCACCCATGACTGATG
>3880
AATAATGATGAACTTTTTTCCCCGACAGATCGACCATGTTGATCTAACTTCTCTAAGCCAGTTTATGTCTGATA
>3881
GCATATGATGGAAAAAATTTTAATCTCCTGAGACTTGTGATGTCTTCAAAGGAACCACT
>3882
ATCAGTGATGAAAATAGCCAAATCTGAGCATCAGAAGACCTTTAGTCTACCTGATACATGATCTCTGTAGTTCTGAGA
>3883
GGACCAGTGATGACTGTTGGTGGAGTATGAGTCACGGACGATGACCACTTCGTGTCTGAAACTCTGAGGTC
>3884
GTTCAGTGATGAGACCCTGGAATGAGCGCTGGGCACAGCGCCCGAGTCAGACTGCGGAAGTATTCCTC
>3885
CACCGCACGTTCGTGGGGCACCTGGTGCTAAACCATTCGTAGACGACCTGCTTCTGGGTCGGGGTTTCGTACGTAGCAGAGCAGCT
>3886
TACGGAAGACCCACTCCCCGGCGCCGCTCGTGGGGGGCCCAAGTCCTTCTGATCGAGGCCC
>3887
GTCCAGTTTTCCCAGGAATCCCTTACGGGGATGATTTCAAAAATTGAACTCTCTCTTTCTGATGGATTAGTGGAGAAAACAAAAACTCTGAGT
>3888
ATTTATGATGAGACATAAGCTTGACTGAAACTAATGAAGAGTTTGTGTAATTAAGCAGGATTACTCTGAGA
>3889
TGCGGTGATGATATCCCAAATAAAGCACGTGTTAGACTGCTGACGCGGGTGATGCGAACTGGAGTCTGAGT
>3890
CGCGACCTCAGATCAGACGTGGCGACCCGCTGAATTTAAGCATATTAGTCAGCGGAGGAAAAGAAACTAACCAGGATTCCCTCAGTAACGGCGAGTGAACAGGGAAGAGCCCAGCGCCGAATCCCCGCCCCGCGGGGG
>3891
GCAGCTGATGACTTGACTTTTTTCCCCATCAGATCGACCCTGATGATCCAACTGAACTATTAGCCAGTTTTGTCTGATG
>3892
TTAAATGATGAACTCACTTTTTTCCCCATCAGATCGACCATGTTGATGTCTTTGAATACTTGCCAGTTAATTCTGATA
>3893
CGGTGGATCACTCGGCTCGTGCGTCGATGAAGAACGCAGCTAGCTGCGAGAATTAATGTGAATTGAAGGACACATTGATCATCGACACTTCGAACGCACTTGCGGCCCCGGGTTCCTCCCGGGGCTACGCCTGTCTGAGCGTCGCTTGGAA
>3894
CTACTTGGATAACTGTGGTAATTCTAGAGCTAATACATGCCGACGGGCGCTGACCCCCTTCGCGGGGGGGATGCGTGCATTTATCAGATCAAAACCAACCCGGT
>3895
CTGAATGATGATATCCCACTAACTGAGCCGTCCGTAGTTGGTCCTTTGGTTGCATATGATGCAATTAATTGTTTCAAGACGGGACTGATG
>3896
GCAGGACACATTGATCATCGACACTTCGAACGCACTTGCGGCCCCGGGTTCCTCCCGGGGCTACGCCTGTCTGAGCGTCGC
>3897
TAGGAATAATGGAATAGGACCGCGGTTCTATTTTGTTGGTTTTCGGAACTGAGGCCATGATTAA
>3898
AACCATTCGTAGACGACCTGCTTCTGGGTCGGGGTTTCGTACGTAGCAGAGCAGCTCC
>3899
GCAGCTGATGACTTGACTTTTTTCCCATCAGATCGACCCTGTTGATCCAACTGAACTATTAGCCAGTTTTGTCTGATG
>3900
ATCTCGTCTGATCTCGGAAGCTAAGCAGGGTCGGGCCCGGTTAGTACTTGGATGGGAGACCGCCTGGGAATACCGGGTGCTGTAGGCTT
>3901
CCACAATGATGAGAGTTTATTTGCTACTCTTGACTGTGAGGATGACGAGAATTCTTACTACCATTATTCTAACTGAGG
>3902
TGCGGTGATGACATCCCAAATAAAGCACGTGTTAGACTGCTGACGTGGGTGATGCGAACTGGAGTCTGAGT
>3903
GTAAATGATGAACTCACTTTTTTCCCCATCAGATCGACCATGTTGATGGCTTTGAATACTTGCCAGTTAATTCTGATA
>3904
CTACATGATGAATAAAATCAAATCACCATCTTTTGGCTGAGCTCGTGATGGATTTCCTTTTTTCTGACA
>3905
TCCACGGATCGATGTGGTGTGGTCGTGTTCTCCCGGGCCGAGCCGAAACCGTGCCGGACGAGGGAC
>3906
ATTGATCATCGACACTTCGAACGCACTTGCGGCCCCGGGTTCCTCCCGGGGCTACGCCTGTCTGAGCGTCGCCA
>3907
CCACGAGGACGAGATAAAGCGTTCTCTCCTGAGCGTGAAGTCGGCTTTTGGTGTTGCTTTTGCAACTGCCGCTAGCCATTGATGATCGTTCTTCTCTTCCTTTCGGAGGTGAAGAGGGAGAGAACGTAATCTGAGTGGATGGAATTCTCGG
>3908
GCATATGATGGAAAAAATTTTAATTTCCTGAGACTTGTGATGTCTTCAAAGGAACCACTGATG
>3909
ATATGCCCTCTATCCCAAGACTATGGCCAGAGGGATATTAAGGTCACCAAGAATAATTTGGAGGTTGCCAAAGACTTGTTTTTGAAGTGTTTTCAAGTCTGACCGAGAACTCTGACATTT
>3910
CCATACCACCCTGAACGCGCCCGATCTCGTCTGATCTCGGAAGCTAAGCAGGGTCGGGCCCGGTTAGTACTTGGATGGGAGACCGCCTGGGAATACCGGGTGCTGTAGGCT
>3911
GCGCCGTGATGATCCCAACATGCCATATGAGTGCCTATGCTGAAACCCAGAGGCTGTTTCTGAGCTG
>3912
GTTTCCGTAGTGTAGTGGTTATCACGTTCGCCTGACACGCGAAAGGTCCCCGGT
>3913
CTGAGAAGACGGTCGAACTTGACTATCTAGAGGAAGTAAAAGTCGTAACAAGGTTTCCGTAGGTGAACCTGCGGAAGGATCATTA
>3914
GACTCTTAGCGGCGGATCACTCGGCTCGTGCGTCGATGAAGAACGCAGCTAGCTGCGAGAATTAATGTGAATTGCAGGAC
>3915
CGCGACCTCAGATCAGACGTGGCGACCCGCTGAATTTAAGCATATTAGTCAGCGGAGGAAAAGAAACTAACCAGGATTCCCTCAGTAACGGCGAGTGAACAGGGAAGAGCCCAGCGCCGCATCCCCGCCCCGCGGTGGGGCGCTGGAATTC
>3916
GGTCTATGATGAGTTGGCATGTATTCTGAATCTAAAGTTGATTATTACTACTTTGGCTCTAGAATTACTCTGAGACCT
>3917
GCCCGGCTAGCTCAGTCGGTAGAGCATGAGACTCTTAATCTCAGGGTCGTGGGTTCGTGCCCCACGTTGGGCGCCA
>3918
TTCAGTGATGAGACCCTGGAATGAGCGCTGGGCACAGCGCCCGAGTCAGACTGC
>3919
CACAATGATGAGAGTTTATTTGCTACTCTTGACTGTGAGGATGCCGAGAATTCTTACCACCATTATTCTAACTGAGG
>3920
CGCGACCTCAGATCAGACGTGGCGACCCGCTGAATTTAAGCATATTAGTCAGCGGAGGAAAAGAAACTAACCAGGATTCCCTCAGTAACGGCGAGTGAACAGGGAAGAGCCCAGCGCCGAATCCCCGCCCCGCGGTGGGGCGC
>3921
GAGCATGGTAATGGATTTATGGCAGGTCCTCCTCTGTGGGCCTCTCATAGTGTACCCATGCCAGAGTAAACTGCAGCCTCGAACCATTGCCCAGCCTCCTTACTTGTGGGCTGTGAGCACTGAAGGGGGTTGTATAGAATGGAATTCTCGG
>3922
CGGAAGACCCACTCCCCGGCGCCGCTAGTGGGGGGCCCAAGTCCTTCTGATCGAGGCCC
>3923
ACGAACGAGACTCTGGCATGCTAACTAGTTACGCGACCCCCGAGCGGTCGGCGTC
>3924
GGAGCATGGTAATGGATTTATGGCAGGTCCTCCTCTGTGGGCCTCTCATAGTGTACCCATGCCAGAGTAAACTGCAGCCTCGAACCATTGCCCAGCCTCCTTACTTGTGGGCTGTGAGCACTGAAGGGGGTTGTATAGCGTGGAATTCTC
>3925
CGCGACCTCAGATCAGACGTGGCGACCCGCTGAATTTAAGCATATTAGTCAG
>3926
TGTCCCTGATCTGGGTAGAGTGGCACCTGGTTGGTGGCGCCTGTCTCATATCAGTGAGGGACAAAACAACTCCTTGTTTATCCCAGCTTGGCTTTTGCTCTGTGCCCATGCCTGGTTCATGCCCTGGACACATGGATGGAATTCTCGGGTG
>3927
CTCTTAGCGGTGGATCACTCGGCTCGTGCGTCGATGAAGAACGCAGCTAGCTGCGAGAATTAATGTGAATTGCAGGACACATTGATCATCGACACTTCGAACGCACTTGCGGCCCCGGGT
>3928
GACTCTTAGCGGTGGATCACTCGGCTCGTGCGTCGATGAAGAACGCCGCTAGCTGCGAGAATTAATGTGAATTGCAGGACA
>3929
GATCGATGATGACACCCTCACATGCATTCCTTGGAAAATCTGAACAAAATGAGTGAGAACTCACTACCGTCTCCTCATCGAAACTGAGGACT
>3930
TCCCTGGTCTAGTGGTTAGGATTCGGCGCTCTCACCGCCGCGGCCCGGGTTCGATTCCCGTTCAGGGAACCA
>3931
CGCGACCTCAGATCAGACGTGGCGACCCGCTGAATTTAAGCATATTAGTCAGCGGAGGAAAAGAAACTAACCAGGATTCCCTCAGTAACGGCGAGTGAAAAG
>3932
CTTGTCCTGGCCTGTGGTTTTTCTGCTCCCCTGTGCTCAGTTCTCAGGGGACTCCGGCAGGACGCACAGCAAGCTCCCTCTCAGTTTAGGAGGGCCGTCCTGAGAATAGGGCTGGCTCTTAAAGGCACGAGAGGACAGTTTGGAATTCTTG
>3933
TGCTGATCAGTAGTGGGATCGCGCCTGTGAATAGCCACTGTACTCCAGCCTGGGCAACATAGCGAGACCCCGTCTCTTA
>3934
CTCTGTGATGAGACCCTTTTCACAGACCTGTACTGAACTCCGTGAGGATAAGGAACTCTGAGG
>3935
TTGTCCTGGCCTGTGGTTTTTCTGCTCCCCTGTGCTCAGTTCTCAGGGGACTCCGGCAGGACGCACAGCAAGCTCCCTCTCAGTTTAGGAGGGCCGTCCTGCGAATAGGGCTGGCTCTTAAAGGCACGAGAGGACAGTTTGGAATTCTCGG
>3936
ACTCTTAGCGGTGGATCACTCGGCTCGTGCGTCGATGAAGAACGCAGCTAGCTGCGAGAATTAATGTGAATTGCAGGACACAT
>3937
ACGACTCTTAGCGGTGGATCACTCGGCTCGTGCGTCGATGAAGAACGCAGCTAGCTGCGA
>3938
CGCGACCTCAGATCAGACGTGGCGACCCGCTGAATTTAAGCATATTAGTCAGCGGAGGAAAAGAAACTAACCAGGATTCCCTCAGTAACGGCGAGTGAACAGGGAAGAGCCCAGCGCCGAATCCCCGCCCCGCGGGGGAAT
>3939
GACTCTTAGCGGTGGATCACTCGGCTCGTGCGTCGATGAAGAACGCAGCTAGCTGCGAGAATTAATGTGAATTGCAGGACACATTGATCATCGACACT
>3940
CTTGTCCTGGCCTGTGGTTTTTCTGCTCCCCTGTGCTCAGTTCTCAGGGGACTCCGGCAGGACGCACAGCAAGCTCCCTCTCAGTTTAGGAGGGCCGTCCTGAGAATAGGGCTGGCTCTTAAAGGCACGAGAGGACAGTTTGGAATTCCGG
>3941
GTACATGATGACAACTGGCTCCCTCTACTGAACCGTGGTGAGGCAACTGCCATGTCACCCTATCTGACT
>3942
GACTCTTAGCGGAGGATCACTCGGCTCGTGCGTCGATGAAGAACGCAGCTAGCTGCGAGAATTAATGTGAATTGCAGGACAC
>3943
CGAGAATTAATGTGAATTGCAGGACACATTGATCATCGACACTTCGAACGCACTTGCGGCCCCGGGTTCCTCCCGGGGCTACGCCTGTCTGAGCGTCGCT
>3944
TTTCCCCATCAGATCGACCATGTTGATGTCTTTGAATACTTGCCAGTTAATTCTGATA
>3945
GTAAATGATGAACTCACTTTTTTCCCCATCAGATCGACCACGTTGATGTCTTTGAATACTTGCCAGTTAATTCTGATA
>3946
GTGGGGCACCTGGTGCTAAACCATTCGTAGACGACCTGCTTCTGGGTCGGGGTTTCGTACGTAGCAGAGCAGCTCCCTCGCTGCGATCTATTGAAAGTCAGCCCTCGACACAAGGGTTTGT
>3947
GCAGCTGATGACTTGACTTTTTTCCCCATCAGATCGACCCTGTTGATCCAACTGAACTATTAGCCAGTTTTGTCTG
>3948
GAGAATTAATGTGAATTGCAGGACACATTGATCATCGACACTTCGAACGCACTTGCGGCCCCGGGTTCCTCCCGGGGCTACGCCTGTCTGAGCGTCGCTT
>3949
ACATTGATCATCGACACTTCGAACGCACTTGCGGCCCCGGGTTCCTCACGGGGCTACGCCTGTCTGAGCGTCGCT
>3950
ACAAGTGATGAACAATAAGGGACTTAATACTGAAACCTGATGTTATATTTCAATGTGCTGATGGTAAATGATGAACTCACTTTTTTCCCCATCAGATCGACCATGTTGATGTCTTTGAATACTTGCCAGTTAATTCTGATATGGAATTCTC
>3951
TTCTGGGTCGGGGTTTCGTACGTAGCAGAGCAGCTCCCTCGCTGCGATCTATTGAAAGTCAGCCCTCGACACA
>3952
TGCACTGCATGGTATCTGCATTCAGCAGTTTGTTCCTGCTGGCTGTTCAAAAGACAGTGCGATATAAATTCAGTATCTGGCATCGTTGGTTTTTTTGCTTTGTGCATGTTAGACCTGGTATTTCTACTGATACAGTATGGAATTCTCGGGT
>3953
AGGAATAATGGAATAGGACCGCGGTTCTATTTTGTTGGTTTTCGGAACTGAGGCCATGATTAA
>3954
CGCGACCTCAGATCAGACGTGGCGACCCGCTGAATTTAAGCATATTAGTCAGCGGAGGAAAAGAAACTAACCAGGATTCCCTCAGTAACGGCGAGAGAACAGGGAAGAGCCCAGCGCCGAATCCCCGCCCCGCGGTGGGGCGCTGGAATTC
>3955
CGCGACCTCAGATCAGACGTGGCGACCCGCTGAATTTAAGCATATTAGTCAGCGGAGGAAAAGAAACTAACCAGGATTCCCTCAGTAACGGCGAGTGAACAGGGAAGAGCCCAGCGCCGAATCCCCGCCCCGCGGTGGGGCGCTTGAATT
>3956
TCCCCATCAGATCGACCCTGTTGATCCAACTGAACTATTAGCCAGTTTTGTCTGATG
>3957
ACTTCTTAGAGGGACAAGTGGCGTTCAGCCACCCGAGATTGAGCAATAACAGGTCTGTGATGCCCTTAGATGTCCGGGGCTGCACGCGCGCTACACTGACTGGCTCAGCGTGTGCCT
>3958
TCCCTGTTGTCTAGTGGTTAGGATTCGGCGCTCTCACCGCCGCGGCCCGGGTTCGTTTCCCGGTCAGGGAACCA
>3959
TAGTGGTTAGGATTCGGCGCTCTCACCGCCGCGGCCCGGGTTCGTTTCCCGGTCAGGGAACCA
>3960
GACTCTTAGCGGTGGATCACTCGGCTCGTGCGTCGATGAAGAACGCAGCTAGCTGCGAGAATTAATGTGAATTGCAGGACACATTGATCATCGACACTTCGAACGCACTTGCGGCCCCGGGTTA
>3961
TCTTAGCGGTGGATCACTCGGCTCGTGCGTCGATGAAGAACGCAGCTAGCTGCGAGAATTAATGAGAATTGCAGGACACATTGATCATCGACACTTCGAACGCACTTGCGGCCCCGGGTTCCTCCCGGGGCTACGCCTGTCTGAGCGTCGC
>3962
GTAAATGATGAACTCACTTTTTTCCCCATCAGATCGACCATGTTGATGTCTTTGAATACTTGCCAGTTATTCTGATA
>3963
TCTAATGATGAATTTCATAGGGCAGATTCTGAGGTGAAAATTTAATTCATCATTGATACTCCTACTATGGAATCTGAAGA
>3964
CTTGTCCTGGCCTGTGGTTTTTCTGCTCCCCTGTGCTCAGTTCTCAGGGGACTCCGGCAGGACGCACAGCAAGCTCCCTCTCAGTTTAGGAGGGCCGTCCTGCGAATAGGGCTGGCTCTTAAAGGCACGAGAGGACAGTTTGGAATTCTCG
>3965
GGAATAATGGAATAGGACCGCGGTTCTATTTTGTTGGTTTTCGGAACTGAGGCCATGATTAAGAGG
>3966
ATTCGTAGACGACCTGCTTCTGGGTCGGGGTTTCGTACGTAGCAGAGCAGCTCCCTCGCTGCGATCTATTGAAAGTCAGCCCTCGACACAAGGGTTTG
>3967
CGGTGGATCACTCGGCTCGTGCGTCGATGAAGAACGCAGCTAGATGCGAGAATTAATGTGAATTGCAGGACACATTGATCATCGACACTTCGAACGCACTTGCGGCCCCGGGTTCCTCCCGGGGCTACGCCTGTCTGAGCGTCGCTTGGAA
>3968
AGGAATAATGGAATAGGACCGCGGTTCTATTTTGTTGGTTTTCGGAACTGAGGCCATGATTAAG
>3969
CACATTGATCATCGACACTTCGAACGCGCTTGCGGCCCCGGGTTCCTCCCGGGGCTACGCCTGTCTGAGCGTCGCT
>3970
GACTCTTAGCGGTGGATCACTCGGCTCGTGCGTCGATGAAGAACGCAGCTAGCTGCGAGAATTAATGTGAATTGCAGGACACATTGATCATCGACACTTCGAACGCACTTGCGGCCCCGGGTTCCTCCCGGGGCTACGCCTTGGAATTCTC
>3971
CCCCTGTGGTCTAGTGGTTAGGATTCGGCGCTCTCACCGCCGCGGCCCGGGTTCGTTTCCCGGTCAGGGAACC
>3972
TCCGACGATCATTGATCATCGACACTTCGAACGCACTTGCGGCCCCGGGTTCCTCCCGGGGCTACGCCTGTCTGAGCGTCGCT
>3973
AAAAGTGAGCGCTTTGCGCAGTGACGACCGTAAATCTATCACCCTTGACTGATGGCT
>3974
GTCTTTGTAGTACAATCAATACACTGGTCTTGTAAACCAGAAAAGGAGAATAGCCAATCTCCCTAAGACT
>3975
TCGCTGTGATGAATGATTTTTAAACATTCGTAGTTTCCACCAAAAGCTTCAGCTAATGATGGCAAAACTTCCTTGGATGTCTGAGCGCTT
>3976
CTACATGATGAATAAAATCAAATCACCATCTTTCGGCTGAGCTCGTGATGGTTTTCCTTTTTTCTGACA
>3977
GGTCAATGATGTGTTGGCATGTATTACCTGAGTTTATGGAGATGTGTAATAACACTTAAGCTCTAGAATTACGCTGAGACCT
>3978
TGAAGTGATGATTTACATTCATGTCTCTCTCTGATAAATCTCTTGAAGAAAACTCTGCATATCTGATC
>3979
CATTCGTAGACGACCTGCTTCTGGGTCGGGGTTTCGTACGTAGCAGAGCAGCTCCCTCGCTGCGATCTATTGAAAGTCAGCCCTCGACACAAGGGTTTG
>3980
TTTCTATGATGAATCAAACTAGCTCACTATGATTTAAACAGTGAAAAGACATGAACATCTGAGA
>3981
ACCAGTGATGAGTTCAATACCGCCCCAGTCTGATCACTATGACTGAAAGGTATTTCTGAG
>3982
AGCAGGGTCGGGCCCGGTTAGTACTTGGATGGGAGACCGCCTGGGAATACCGGGTGCTGTAGGCT
>3983
GCATATGATGGAAAATTTTAATCTCCTGAGACTTGTGATGTCTTCAAAGGAACCACTGATG
>3984
GCTGGAGGATGAAGATACGAAGTGATCCATCGGCTGAGTGTTCTATCACTATGCTGAGACTCGAATGGCTGACA
>3985
CTTGTCCTGGCCTGTGGTTTTTCTGCTCCCCTGTGCTCAGTTCTCAGGGGACTCCGGCAGGACGCACAGCAAGCTCCCTCTCAGTTTAGGAGGGCCGTCCTGAGAATAGGGCTGGCTCTTAAAGGCACGAGAGGACAGTTTGGAATTCTAG
>3986
GGACCAATGATGATGACTGATGGCATATGAGTTGGATACAATGAATACTGTGTGTCTGAAACTCTGAGGTCC
>3987
TTGGCCCTCAGCCACACTCTGAGGCTGCTGCCCTCAGGGTTCTGGCTTTGCACAAAGGGGGCCGAGATCATGGCTTGTTCTTGGGTGGGCTGGGCCCAGGGCTCTAGGCAGAGCCGTCCTCTGCGCCAGCTTGAGTCCACCTACATACCTG
>3988
GGAAGACCCACTCCCCGGCGCCGCTCGCGGGGGGCCCAAGTCCTTCTGATCGAGGCCC
>3989
GGTTAATTCCGATAACGAACGAGACTCTGGCATGCTAACTAGTTACGCGACCCCCGAG
>3990
GTACATGATGACAACTGGCTCCCTCTACTGAACCGTGGTGAGGAAACTGCCATGTAACCCTATCTGACT
>3991
ATAGGTTTGGTCCCAGCCTTCCTGTTAACTCTCAACAGACTTACACATGCAAGCATCCACGCCCCGGTGAGTAACGCCCA
>3992
TCCCTTTCCACAACGTTGGAGATGAAGCCGGGCCTTGAGTCTGCGCCTGCATATTCCTACAGCTTCTCAGAGTCCTTTGGACAATGACTGAGGAGACAAACCATGCAGGAAACATCC
>3993
ACATTGATCATCGACACTTCGAACGCACTCGCGGCCCCGGGTTCCTCCCGGGGCTACGCCTGTCTGAGCGTCGCT
>3994
AGGAATGATGATTTCTCAGACTAGAGTCTCTGATACTGGTCTTGATGTCAATTGATTTCTGACT
>3995
CGCAGCTGATGACTTGACTTTTTTCCCCATCAGATCGACCCTGTTGATCCAACTGAACTATTAGCCAGTTTTGTCTGATG
>3996
TCTCTGTGATGAGACCCTTTTCACAGACATGTACTGAACTCCGTGAGGATAAGAAACTCTGAGGA
>3997
TCCACGGATCGATGTGGTGTGGTCGTGTTCTCCCGGGCCGAGCCGAAACCGTGCCGGACGAGAA
>3998
CTTCCCGGAGTCGGGTTGCTTGGGAATGCAGCCCAAAGCGGGTGGTAAACTCCATCTAAGGCTAAATACCGGCACGAGACCGATAGTCAACAAGTACCGTAAGGGAAAGTTGAAAA
>3999
CTTCAATGAAGAGGAGATGACGAGTCTGACTGGAGGTGTTCTCTTTGTCCAGGTGACCCCTACCCTGTGCCGCGTTCTGTGGCACAGTTTTAAGGGCCTGGGTCAAAGTTAACTTCGAAAAGATGACTTAGAGGCATTTGTCTGAGAAGGT
>4000
CTAGGAATAATGGAATAGGACCGCGGTTCTATTTTGTTGGTTTTCGGAACTGAGGCCATGATTAA
>4001
GTAAATGATGAACTCACTTTTTTCCCCATTAGATCGACCATGTTGATGTCTTTGAATACTTGCCAGTTAATTCTGATA
>4002
CTGAATGATGATATCCCACTAACTGAGCAGTCCGTAGTTGGTCCTTTGGTTGCATATGATGCAATTAATTGTTTCAAGAC
>4003
CGTAGACGACCTGCTTCTGGGTCGGGGTTTCGTACGTAGCAGAGCAGCTCCCTCGCTGCGATCTATTGAAAGTCAGCCCTCGACACAAGGGTTTG
>4004
AGGAATGATGATTTCTCAGACTAGAGTTTCTGATACTGGTCTTGATGTCAAAATTGATTTCTGACT
>4005
GGGGGCCCAAGTCCTTCTGATCGAGGCCCAGCCCGTGGACGGTGTGAGGCCGGTAGCGGCCCC
>4006
GCTTTGGTGACTCTAGATAACCTCGGGCCGATCGCACGCCT
>4007
GCCATACCACCCTGAACGCGCCCGATCTCGTCTGATCTCGGAAGCTAAGCAGGGTCGGGCCCGGTTAGTACTTGGATGGGAGACCGCCTGGGAATACCGGGTGCTGTAGGCTT
>4008
GGAGGTGATGAACTGTCTTAACCTGACCATGTAGAGTGGAGGCAAAAAACTGATTTAATGAGTCTGATC
>4009
TGAGGTAGTAGGTTGTATGGTTGGTCAGTGATGAGCAAAAATCACCATCTTTCGTTTGAGTCTCACGACCATGAGATCAACCCCATGCACCGCTCTGAGACCT
>4010
CTGAATTTAAGCATATTAGTCAGCGGAGGAAAAGAAACTAACCAGGATTCCCTCAGTAACGGCGAGTGAACAGGGAAGAGCCC
>4011
CGCGACCTCAGATCAGACGTGGCGACCCGCTGAATTTAAGCATATTAGTCAGCGGAGGAAAAGAAACTAACCAGGATTCCCTCAGTAACGGCGAGTGAAAAGGGAAGAGCCCAGC
>4012
ATATGTGATGATCTCAGCCCAACTTGAACTCTCTCACTGATGTCTTGATGATGTTCAAAGATCTGATA
>4013
TTCCGTGATGATACGATGACGAGTCAGAAAAGGCACGTTCTGCTCTCGGTCCTTGTCGGTGCCACGTTCTGTGGCGCTGTGCATGGGTTCCTTTTGCAAAGTGTCCTGTTCATTGATTGATTAGAGGCATTTGTCTGAGAAGGTGGAATTC
>4014
TTGTCCTGGCCTGTGGTTTTTCTGCTCCCCTGTCCTCAGTTCTCAGGGGACTCCGGCAGGACGCACAGCAAGCTCCCTCTCAGTTTAGGAGGGCCGTCCTGAGAATAGGGCTGGCTCTTAAAGGCACGAGAGGACAGTTTGGAATTCTCGG
>4015
ATATGTGATGATCTCAGCCCAACTTGAACTCTCTCACTGATGACTTGATGATGTTCAAAGATCTGATG
>4016
TCCCTGTGGTCTAGTGGTTAGGATTCGGCGCTCTCACCGCCGCGGCCCGGGTTCGATTCCCGGTCAGGGAAC
>4017
CTTGTCCTGGACTGTGGTTTTTCTGCTCCCCTGTGCTCAGTTCTCAGGGGACTCCGGCAGGACGCACAGCAAGCTCCCTCTCAGTTTAGGAGGGCCGTCCTGAGAATAGGGCTGGCTCTTAAAGGCACGAGAGGACAGTTTGGAATTCTCG
>4018
CGCGACCTCAGATCAGACGTGGCGACCCGCTGAATTTAAGCATATTAGTCAGCGGAGGAAAAGAAACTAACCAGGATTCCCTCAGTAACGGCGAGTGAACAGGGAAGAGCCCAGCGCCGAATCCCCGCCCCGCTG
>4019
AGGAATAATGGAATAGGACCGCGGTTCTATTTTGTTGGTTTTCGGAACTGAGGCCATGATTAAGAG
>4020
ATAGGTTTGGTCCCAGCCTTCCTGTTAACTCTCAACAGACTTACACATGCAAGCATCCACGCCCCGGTGAGTAACA
>4021
TCCCATAGTCTAGCGGTTAGGATTCCTGGTTTTCACCCAGGCGGCCCGGGTTCGACTCCCGGTATGGGAACCA
>4022
GGCGCCCCCTCGATGCTCTTAGCTGAGTGTCCCGCGGGGCCCGAAGCGTTTACTTTGAAAAAATTAGAGTGTTCAAAGCAGGCCCG
>4023
GTACATGATGACAACTGGCTCCCTCTACTGAACCGTGGTGAGGAAACTGCCATGTCACCCTATCAGACT
>4024
GGCTGGTCCGAAGGTAGTGAGTTATCTCAATTGATTGTTCACAGTCAGTTACAGATCGAACTCCTCGTTCTACTCTTCCCCCCTTCTCACTACTGCACTTGACTAGTT
>4025
CTACATGATGAATAAAATCAAATCACCATCTTTCGGCTGAGCTCGGGATGGATTTCCTTTTTTCTGACA
>4026
TACCTGGTTGATCCTGCCAGTAGCATATGCTTGTCTCAAAGATTAAGCCATGCATGTCTAAGTACGCACGGCCGGTACAGTGAAACTGCGAATGGCTCATTAAATCAGTTATGGTTCCTTTGGTCGCTCGCTCC
>4027
CCTACTTGGATAACTGTGGTAATTCTAGAGCTAATACATGCCG
>4028
TGCGGTGATGACATCCCAAATAAAGCACGTGTTAGACTGCTGACGCGGGTGATGCGAACTG
>4029
AGCAGTGATGAAATCCCACTCCGTTGGTCCGTGTTTCTGAACAGCATGATTTCCCTGGATGTTCTGATG
>4030
GTGAATGATGAACTCACTTTTTTCCCCATCAGATCGACCATGTTGATGTCTTTGAATACTTGCCAGTTAATTCTGATA
>4031
ATATGTGATGATCTCAGCCCAACTTGAACTCTCTCACTGATGACTTGATGATGTTCAAAGATCTGCTA
>4032
TTCAAGTAATTCAGGATAGGTTGATCAATGATGAAACCTATCCCGAAGCTGATAACCTGAAGAAAAGCATGTACGGATTCGGCTTCTGAGAA
>4033
GCAGCTGATGACTTGACTTTTTTCCCCATCAGATCGACCCTGTTGATCCAACTGCACTATTAGCCAGTTTTGTCTGATG
>4034
CGCGACCTCAGATCAGACGTGGCGACCCGCTGAATTTAAGCATATTAGTCAGCGGAGGAAAAGAAACTAACCAGGATTCCCTCAGTAACGGCGAGTGAACCGGGAAGAGCCCAGCGCCGAATCCCCGCCCCGCGGTGGAATTCTCGGGTGC
>4035
GTAAATGATGAACTCACTTTTTTCCCCATCAGATCGACCATGTTGATGTCTTTGAGTACTTGCCAGTTAATTCTGATA
>4036
CCACAATGATGAGAGTTTATTTGCTACTCTTGACTGTGAGGATGACGAGAATTCTTACCACCATTATTCTAACTGAGGCACAC
>4037
CCCCTGCTAGAACCTCCAAACAAGCTCTCAAGGTCCATTTGTAGGAGAACGTAGGGTAGTCAAGCTTCCAAGACTCCAGACACATCCAAATGAGGCGCTGCACGTGGCAGTCTGCCTTTCTTT
>4038
TCCCTGTAGTCTAGTGGTTAGGATTCGGCGCTCTCACCGCCGCGGCCCGGGTTCGTTTCCCGGTCAGGGAACCA
>4039
GATCGATGATGACACCCTCACATGCATTCCTTGGAAAATCTGAACAAAATGAGTGAGAACTCACTACCGTCTCCTCA
>4040
ATTGATCATCGACACTTCGAACGCACTTGCGGCTCCGGGTTCCTCCCGGGGCTACGCCTGTCTGAGCGTCGCT
>4041
CGACTCTTAGCGGTGGATCACTCGGCTCGTGCGTCGATGAAGAACGCAGCTAGCTGCGAGAATTAATGTGAATTGCAGGACACATTGATCATCGACACTTCGAACGCACTTGCGGCCCCG
>4042
GCTAATTGAAAACTTTTCCCAATACCCCGCCATGACGACTTGAAATATAGTCGGCATTGGCAATTTTTGACAGTCTCTACGGAGACTG
>4043
GACTCTTAGCGGTGGATCACTCGGATCGTGCGTCGATGAAGAACGCAGCTAGCTGCGAGAATTAATGTGAATTGCAGGACACA
>4044
CGACTCTTAGCGGTGGATCACTCGGCTCGTGCGTCGATGAAGAACGCAGCTAGCTGCGAGAATTAATGTGAATTGC
>4045
GCTGGAGGATGAAGATACGAAGTGATCCATCGGCTGAGTGTTCTATCACTATGCTGAGAC
>4046
CCACAATGATGAGAGTTTATTTGCTACTCTTGACTGTGAGGATGACGAGAATTCTTACCACCATTATTCTAACTGAGGTGTAAACATCCTACACTCTCAGCT
>4047
GCATGTGATGACACTGTGCAGCGACCAAAGCCTGACAGGAATGATTGCTATTGTCGTCTGATG
>4048
GTAAATGATGAACTCACTTTTTTCCCCATCAGATCGACCATGTTGATGTCTTTGAATACTTGCCAGTTAATTCAGATA
>4049
CACAATGATGAGAGTTTATTTGCTACTCTTGACTGTGAGGATGACGAGAATTCTTACCACAATTATTCTAACTGAGG
>4050
GGAGGTGATGAACTGTCTTAACCTGACCATGTAGAGTGGAGGCAAAAAACTGATTTAATGAGCCTGAT
>4051
GATTCGGCGCTCTCACCGCCGCGGCCCGGGTTCGTTTCCCGGTCAGGGAACCA
>4052
ACGACTCTTAGCGGTGGATCACTCGGCTCGTGCGTCGATGAAGAACGCAGCTAGCTGCGAGAATTAATGAGAATTGCAGGACA
>4053
TGTAAATGATGAACTCACTTTTTTTCCCCATCAGATCGACCATGTTGATGTCTTTGAATACTTGCCAGTTAATTCTGATA
>4054
AGCAGTGATGAAATTCCACTCCGTTGGTCCGTGTTTCTGAACAGCATGATTTCCCTGGATGTTCTGAGG
>4055
GTTGATGATGACTCCAGGTGATTCTGAGTGTCTCGCTGACGCCATCACCGCAGCGCGCTGACA
>4056
CGGTGGATCACTCGGCTCGAGCGTCGATGAAGAACGCAGCTAGCTGCGAGAATTAATGTGAATTGCAGGACACATTGATCATCGACACTTCGAACGCACTTGCGGCCCCGGGTTCCTCCCGGGGCTACGCCTGTCTGAGCGTCGCTTGGAA
>4057
GTAAATGATGAACTCACTTTTTTCCCCATCAGATCGACCATGTTGAAGTCTTTGAATACTTGCCAGTTAATTCTGATA
>4058
CGGTGGATCACTCGGCTCGTGCGTCGATGCAGAACGCAGCTAGCTGCGAGAATTAATGTGAATTGCAGGACACATTGATCATCGACACTTCGAACGCACTTGCGGCCCCGGGTTCCTCCCGGGGCTACGCCTGTCTGAGCGTCGCTTGGAA
>4059
TGCATGTGATGACACTGTGCAGCGACCAAAGTCTGACAGGAATGATTGCTATCGTCGTCTGATGCAC
>4060
GTGGAGCGATTTGTCTGGTTAATTCCGATAACGAACGAGACTCTGGCATGCTAACTAGTTACGCGACCCCCGAGCGGTCGGCGTCCCCCAACTTCTTAGAGGGACAAGTGGCGTTCAGCCACCCGAGA
>4061
TGTAAATGATGAACTCACTTTTTTCCCCATCAGATCGACCATGTTGATGTCTTTGAATACTTGCCAGTTAATTCTGATAT
>4062
ACCCTCCAGTTCCCTTTCCCATCGGATCTAAACCCTGGTCCTGGTGGTCGTAAAAGGAGGAATAGTAGTACTGAAACTGGGCTCGTAGTGTGTGCTGTATAGCATGTGGGCTAGTTTCAGACAAGG
>4063
GTAGCGGTCCTGACGTGCAAATCGGTCGTCCGACCTGGGTATAGGGGCGAAAGACTAATCGAACCATCTAGTAGCTGGTTCCCTCCGAAGTTTCCCTCAGGATAGCTGGCGCTCTCGCAAACCACC
>4064
AGCTAAGCAGGGTCGGGCCCGGTTAGTACTTGGATGGGAGACCGCCTGGGAATACCGGGTGCTGTAGGCTT
>4065
GAGCAATGATGAAAAGATTTTACTGCGGAACTTTATATAACTATGAAGGTTTCTACACTTGATCTGAGC
>4066
GATCGATGATGACACCCTCACATGCATTCCTTGGAAAATCTGAACAAAATGAGTGAGAACTCACT
>4067
ATCAGTAGTGGGATCGCGCCTGTGAATAGCCACTGTACTCCAGCCTGGGCAACATAGCGAGACCCCGTCTCTTA
>4068
AGCCAGTGATGAAGACTCCTCCCACTCGTGTTCGAGTTTCCCAACCGTGAGATGACGCCACATGCACTACCATCTGAG
>4069
GCAGCTGATGACTTGACTTTTTTCCCCATCAGATCGACCCTGTTGATCCAACTGAACTATTAGCCAGCTTTGTCTGATG
>4070
GGTTAATTCCGATAACGAACGAGACTCTGGCATGCTAACTAGTTACGCGACCCCCGAGCGGT
>4071
CATTGATCATCGACACTTCGAACGAACTTGCGGCCCCGGGTTCCTCCCGGGGCTACGCCTGTCTGAGCGTCGCT
>4072
CCACAATGATGAGAGTTTATTTGCTACTCTTGACTGTGAGGATGACGAGAA
>4073
GTAAGTGATGAACTCACTTTTTTCCCCATCAGATCGACCATGTTGATGTCTTTGAATACTTGCCAGTTAATTCTGATA
>4074
GTAAATGATGAACTCACTTTTTTCCCCATCAGATCGACCATGTTGATGTCTTTGAAAACTTGCCAGTTAATTCTGATA
>4075
CTCAAGTGATGGAGAAGATGACCTGGGAGTACTGTGACCGAACTGGGATGTATTCGTACTGTCTGATGGGAA
>4076
GTAAATGATGAACTCACTTTTTTCCCCGTCAGATCGACCATGTTGATGTCTTTGAATACTTGCCAGTTAATTCTGATA
>4077
ATCGATGTGGTGTGGTCGTGTTCTCCCGGGCCGAGCCGAAACCGTGCCGGACGAGGG
>4078
CGGAATGATGATTTCTCAGACTAGAGTCTCTGATACTGGTCTTGATGTCAAAATTGATTTCTGACT
>4079
AGCAGTGATGAAATTCCATTCCGTTGGTCCGTGTTTCTGAACAGCATGATTTCCCTGGATGTTCTGATG
>4080
AAGGTCCATTTGTAGGAGAACGTAGGGTAGTCAAGCTTCCAAGACTCCAGACACATCCAAATGAGGCGCTGCACGTGGCAGTCTGCCTTTCTTT
>4081
CTGTGTGATGATAAGCAAATGCTGACTGAATATGAAGGCCTTAATTAGCTCTATCTGATG
>4082
GAGGTTCGTGCTGAAGGCCTGTTTCCTAGGCTACACACGGAGGACTAGTTCCTTG
>4083
ATGGCCCTTATCGAAGCTGCAGCTGCTTCCATATAGCTGCTGTGGTCAAAAAGGAGCCCAAAGTGACAGTTTTCCTTGACGGTCGCCGTTCTGTTTGCTGTAACTGATCTGCAACATTTCAGGAAAAGACAGTTCTGGAATTCTCGGGTGC
>4084
CACAATGATGAGAGTTTATTTGCTACTCTTGACTGTGAGGATGACGAGAATTCTACCACCATTATTCTAACTGAGG
>4085
GTAAATGATGAACTCACTTTTTTCCCCATCAGATCGGCCATGTTGATGTCTTTGAATACTTGCCAGTTAATTCTGATA
>4086
TGCAATGATGGCATTTCTTAGGACACCTTTGGATTAATCATGAAAACAACTACTCTCTGAGCA
>4087
TTTTCCCCATCAGATCGACCATGTTGATGTCTTTGAATACTTGCCAGTTAATTCTGATA
>4088
GAGGATGACGAGAATTCTTACCACCATTATTCTAACTGAGG
>4089
CGCGACCTCAGATCAGACGAGGCGACCCGCTGAATTTAAGCATATTAGTCAGCGGAGGAAAAGAAACTAACCAGGATTCCCTCAGTAACGGCGAGTGAACAGGGAAGAGCCCAGCGCCGAATCCCCGCCCCGCG
>4090
ACTTTTTTCCCCATCAGATCGACCATGTTGATGTCTTTGAATACTTGCCAGTTAATTCTGATA
>4091
GGTAAAATGGCTGAGCAAAGCAATAGACTGTAAATCTAAGAACAGAGGTTTGATTCCTCTTTTTACCA
>4092
CATTGATCATCGACACTTCTAACGCACTTGCGGCCCCGGGTTCCTCCCGGGGCTACGCCTGTCTGAGCGTCGCT
>4093
GTACGACTCTTAGCGGTGGATCACTCGGCTCGTGCGTCGATGAAGAACGCAGCTAGCTGC
>4094
GACCAATGATGATGACTGGTGGTTTGAATCACAGATGATAAATAATATGTGCCTGAAACTCTGAGGAT
>4095
ATTTATGATGAGACATAAGCTTGACTGAAACTAATGACGAGTTTGTGTAATTAAGCAGGATTACTCTGAGATCC
>4096
CGGTGGATCACTCGGCTCGTGCGTCGATGAAGAACGCAGCTAGCTGCGAGAATTAATGTGAATTGCAGGACACATTGATCATCGAAACTTCGAACGCACTTGCGGCCCCGGGTTCCTCCCGGGGCTACGCCTGTCTGAGCGTCGCTTGGAA
>4097
CACAATGATGAGAGTTTATTTGCTACTCTTGACTGTGAGGATGACGAGAATTCTTACCACCATTATTCTAACTGAGGCT
>4098
CTGGGTCGGGGTTTCGTACGTAGCAGAGCAGCTCCCTCGCTGCGATCTATTGAAAGTCAGCCCTCGACACAAGGGTTTGT
>4099
GATCGATGATGACTCCCACAAATGCATTCCTTGGAAATCTGAACAAAATGAGTGAGCCACCCCTACCGTCTCCTCATCGGAACTGAGGTCCA
>4100
ATGCGATGATGAGTGAAGCATAGTCTGACCTGGTATTGCCATTGCTTCAGTGTTGGCTTTGACCAGGGTATGACCCCTTAATCTTCTCTCTGAGCTG
>4101
GCCGTGATGATCCCAACATGCCATCTGAGTGCCTATGCTGAAACCCAGAGGCTGTTTCTGAGC
>4102
TTTCGTACGTAGCAGAGCAGCTCCCTCGCTGCGATCTATTGAAAGTCAGCCCTCGACACAAGGGTTTGT
>4103
TGCAGCTGATGACTTGACTTTTTTCCCCATCAGATCGACCCTGTTGATCCAACTGAACTATTAGCCAGTTTTGTCTGATGCGTTGGCCT
>4104
TGTCCAATGATTAAACTTTCCCACTGCTGTTCACATCATGATTTGTTGTGATTAATGTATGTGAATGAGGAC
>4105
CGTACGACTCTTAGCGGTGGATCACTCGGCTCGTGCGTCGATGAAGAACGCAGCTAGCTGCGAGAATTAATGTGAATTGCAGGAA
>4106
CGCGACCTCAGATCAGACGTGGCGACCCGCTGAATTTAAGCATATTAGTCAGCGGAGGAAAAGAAACTAACCAGGATTCCCTCAGTAACGGCGAGTGAACAGGGAAGAGCCCAGCGCCGAATCCCCGCCCCGCGGGGGAATTCTCGGG
>4107
CTTGTCCTGGCCTGTGGTTTTTCTGCTCCCCTGTGCTCAGTTCTCAGGGGACTCCGGCAGGACGCACAGCAAGCTCCCTCTCAGTTTAGGAGGGCCGTCCTGAGAATAGGGCTGGCTCTTAAAGGCACGAGAGGACAGTTTGGAATTCTCA
>4108
TCTCTGTGATGAGACCCTTTTCACAGACCTGTACTGAACTCCGTGAGGATAAGAAACTCTGAGGG
>4109
GACTCTTAGCGGTGGATCACTCGGCTCGTGCGTCGATGAAGAACGCAGCTAGCTGCGAGAATTAATGTGAATTGCAGGACATATTGATCATCGACACTTCGAACGCACTTGCGGCCCCGGGTT
>4110
CCCTGTGATGAGTTGCCATGCTAATTCTGAGACACCAGGTAGGGGATTTTTCCCTGCATTGGGTGTTACTGAGATAAATTCTACTTCTCTTAAATCAACCTGAGGGG
>4111
TGAAAATGATGAATTCTGGGGCGCTGATTCATGTGATTTGAAAAACGCCATCCATTTCCTGATTCA
>4112
GTAAATGATGAACTCACTTTTTTCCCCATCAGATCGACCATGTTGATGTCTTTGAATACTTGCCAGTTAATTCTGATT
>4113
ACATTGATCATCGAAACTTCGAACGCACTTGCGGCCCCGGGTTCCTCCCGGGGCTACGCCTGTCTGAGCGTCGCT
>4114
CTGCGGTGATGACATCCCAAATAAAGCACGTGTTAGACTGCTGACGCGGGAGATGCGAACTGGAGTCTGAGT
>4115
GTTAGTGATGATTTTTATAATAAAACAGATGGGAATCTCTCTGAAAAAGCATGAAGTTTTAAAAAACTGA
>4116
CGCGACCTCAGATCAGACGTGGCGACCCGCTGAATTTAAGCATATTAGTCAGCGGAGGAAAAGAAACTAACCAGGATTCCCTCAG
>4117
CCTGTCCTGGCCTGTGGTTTTTCTGCTCCCCTGTGCTCAGTTCTCAGGGGACTCCGGCAGGACGCACAGCAAGCTCCCTCTCAGTTTAGGAGGGCCGTCCTGAGAATAGGGCTGGCTCTTAAAGGCACGAGAGGACAGTTTGGAATTCTCG
>4118
GCAGCTGATGACTTGACTTTTTTCCCCATCAGATCGACTCTGTTGATCCAACTGAACTATTAGCCAGTTTTGTCTGATG
>4119
TGCAGCTGATGACTTGACTTTTTTCCCCATCAGATCGACCCTGTTGATCCAACTGAACTATTAGCCAGTTTTGTCTGATGCGTTGG
>4120
CGGTGGATCACTCGGCTCGTGCGTCGATGAAGAACGCAGCTAGCTGCGAGAATTAATGTGAATTGCAGGACACATTGATCATCGACACTTCGAACGCACTTGCGGCCCCGGGTTCCTCCCGG
>4121
GCGGTGGATCACTCGGCTCGTGCGTCGATGAAGAACGCAGCTAGCTGCGAGAATTAATGTGAATTGCAGGACACATTGATCATCGACACTTCGAACGCACTTGCGGCCCCGGGTTCCTCCCGGGGCTACGCCTGTCTGAGCGTCGCTTTGG
>4122
GGGGCACCTGGTGCTAAACCATTCGTAGACGACCTGCTTCTGGGTCGGGGTTTCGTACGTAGCAGAGCAGCTCCCTCGCTGCGATCTATTGAAAGTCAGCCCTCGACACAAGGGTTTGT
>4123
ACAATTCTGAGTCTTTACCCAATTTTTTGAGGCCTCGTTTTGAACGAGGCT
>4124
TAGCAAATATTCAAACGAGAACTTTGAAGGCCGAAGTGGAGAAGGGTTCCATGTGAACAGCAGTTGAACATGGGTC
>4125
AACAATGATGAGAGTTTATTTGCTACTCTTGACTGTGAGGATGACGAGAATTCTTACCACCATTATTCTAACTGAGG
>4126
GTAAATGATGAACTCACTTTTTTCCCCATCATATCGACCATGTTGATGTCTTTGAATACTTGCCAGTTAATTCTGATA
>4127
AGCCTGTGATGGTTTACAGAGTAGTGGACAGAAGGGATTTCTGAAAATTTCTATTCTGAGGCTTTTCAAGTAATCCAGGATAGGCT
>4128
CGGTGGATCACTCGGCTCGTGCGTCGATGAAGAACGCAGCTAGCTGCGAGAATTAATGTGAATTGCGGGACACATTGATCATCGACACTTCGAACGCACTTGCGGCCCCGGGTTCCTCCCGGGGCTACGCCTGTCTGAGCGTCGCTTGGAA
>4129
CAGGACGGTGGCCATGGAAGTCGGAATCCGCTAAGGAGTGTGTAACAACTCACCTGCCA
>4130
TAGCACCATTTGAAATCAGTGTGAACATGATGATTTCAAAATTTGAGCTTAAAAGGACACTCTGAAA
>4131
TCGGCGTTGGTTGAAAATCACCTTCGGCTTTGACCACGGCCGCAGGTGAGATTCGGCGCCCAGAGCCACCGGAGGCCTTAGCTCACTGCCCGCTTCTCCATGTGGGGATGTGAAACCCAGGCCCCGACAC
>4132
GCATGTGATGACACTGTGCAGCGACCAAAGTCTGACAGGAATGATTGCTGTCGTCGTCTGAT
>4133
GATTTATGATGAGACATAAGCTTGACTGAAACTAATGACGAGTTTGTGTAATTAAGCAGGATTACTCTGAGAT
>4134
ATCGATGATGACACCCTCACATGCATTCCTTGGAAAATCTGAACAAAATGAGTGAGAACTCACTACCGTCTCCTCATCGAAACTGAGGTT
>4135
GATCGATGATGACACCCTCACATGCATTCCTTGGAAAATCTGAACAAAATGAGTGAGAACTCACTACCGTCTCCTCATCGAAACTGAGGCCT
>4136
CACAATGATGAGAGATTATTTGCTACTCTTGACTGTGAGGATGACGAGAATTCTTACCACCATTATTCTAACTGAGG
>4137
GTAAATGATGAACTCACTTTTTTCCCCATCAGATCGACCATGTTGATGTCATTGAATACTTGCCAGTTAATTCTGATA
>4138
CTTGTCCTGGCCTGTGGTTTTTCTGCCCCCCTGTGCTCAGTTCTCAGGGGACTCCGGCAGGACGCACAGCAAGCTCCCTCTCAGTTTAGGAGGGCCGTCCTGAGAATAGGGCTGGCTCTTAAAGGCACGAGAGGACAGTTTGGAATTCTCG
>4139
GTAAATGATGAACTCACTTTTTTCCCCATCAGATCGATCATGTTGATGTCTTTGAATACTTGCCAGTTAATTCTGATA
>4140
AACCAGTGATGTGATGATTCTGCCAAATGAATAGAATGATATCAACCAAAAAAACCGTTCCATTTTAATTCTGAGGTT
>4141
GGAATAATGGAATAGGACCGCGGTTCTATTTTGTTGGTTTTCGGAACTGAGGCCATGATTAAGA
>4142
TTGTCCTGGCCTGTGGTTTTTCTGCTCCCCTGTGCTCAGTTCTCAGGGGACTCCGGCAGGACAGTT
>4143
ATCAGTGATGTTCTTAAAATAAATGTCTGAACTTATGAATTCAATATTGATTTCATCATTTAACTGAG
>4144
GCATATGATGGAAAAAATTTTAATCTCCTGAGACTTGTGATGTCTTCAAAGGAACCAATGATG
>4145
TCTAGAGGAAGTAAAAGTCGTAACAAGGTTTCCGTAGGAACCTGCGGAAGGATCATTA
>4146
GCATGTGATGACACTGTGCAGCGACCAAAGTCTGATAGGAATGATTGCTATTGTCGTCTGATG
>4147
AAATATTCAAACGAGAACTTTGAAGGCCGAAGTGGAGAAGGGTTCCATGTGAACAGCAGTTGAACATGGGTCAGTCGGTCCTGAGAGAT
>4148
ACATTGATCATAGACACTTCGAACGCACTTGCGGCCCCGGGTTCCTCCCGGGGCTACGCCTGTCTGAGCGTCGCT
>4149
CGCGACCTCAGATCAGACGTGGCGACCCGCTGAATTTAAGCATATTAGTCAGCGGAGGAAAAGAAACTAACCAGGATTCCCTCAGTAACGGCGAGTGAACAGGGAAGAGCCCAGCGCCGAATCCCCGCCCCGCGGTGTGGAATTCTCGGG
>4150
GCTAATGATGAGAGGGAGTGGGAGACTCAGTTAAAAATTGTCTCACCAACCCAAGAGTGAAACTGAAGCCT
>4151
AAACCATTCGTAGACGACCTGCTTCTGGGTCGGGGTTTCGTACGTAGCAGAGCAGCT
>4152
GACTCTTAGCGGTGGATCACTCGGCTCGTGCGTCGCTGAAGAACGCAGCTAGCTGCGAGAATTAATGTGAATTGCAGGACA
>4153
ATGAACTCACTTTTTTCCCCATCAGATCGACCATGTTGATGTCTTTGAATACTTGCCAGTTAATTCTGATA
>4154
GTACGACTCTTAGCGGTGGATCACTCGGCTCGTGCGTCGATGAAGAACGCAGCTAGCTGCGAGAATTAATGTGAATTGCAGGAAA
>4155
GGTCAATGATGTGTTGGCATGTATTATCTGAGTTTATGGTGATGTGTAATAACACTTAAGCTCTAGAATTACGCTGAGACC
>4156
ACCTGGTGCTAAACCATTCGTAGACGACCTGCTTCTGGGTCGGGGTTTCGTACGTAGCAGAGCAGCTCCCTCGCTGCGATCTATTGAAAGTCAGCCCTCGACACA
>4157
TGCCTCTGATGAAGCCTGTGTTGGTAGGGACATCTGAGAGAGTTGATGAATGCCAACGGCTCTGATG
>4158
GACTCTTAGCGGTGGATCACTCGGCTCGTGCGTCGATGAAGAACGCAGCTAGCTGCGAGAATTACTGTGAATTGCAGGACA
>4159
CGCGACCTCAGATCAGACGTGGCGACCCGCTGAATTTAAGCATATTAGTCAGCGGAGGAAAAGAAACTAACCAGGATTCCCTCAGTAACGGCGAGGGAACAGGGAAGAGCCCAGCGCCGAATCCCCGCCCCGCG
>4160
TCACTATGATGATGGTCTTCCAACATTCGCAGTTTCCACCAGAAAGGGTTTCCTTAGTGTTGGGTAAACCTTCCTTGGATGTCTGAGTG
>4161
TGTACATGATGACAACTGGCTCCCTCTACTGAACCGTGGAGAGGAAACTGCCATGTCACCCTATCTGACT
>4162
CGCGACCTCAGATCAGACGTGGCGACCCGCTGAATTTAAGCATATTAGTCAGCGGAGGAAAAGAAACTAACCAGGATTCCCTCAGTAACGGCGAGTGAACAGGGAAGAGCCCAGCGCCGAATCCCCGCCCCGCGGTGGGGCGGGGAATTC
>4163
ATATGTGATGATCTCAGCCCAACTTGAACTCTCTCACTGACTTGATGATGTTCAAAGATCTGATA
>4164
CATTGATCATCGACACTTCGAACGCACTTCCGGCCCCGGGTTCCTCCCGGGGCTACGCCTGTCTGAGCGTCGCT
>4165
GATCGATGATGACACCCTCACATGCATTCCTTGGAAAATCTGAACAAAATGAGTGAGAACTCACTACCGTCTCCTCATCGAAACTGAGGTCTGCATTGGTGGTTCAGTGGTAGAATTCTCGCCT
>4166
GTGAAATGATGGCAATCATCTTTCGGGCCTGACCTGAAATGAAGAGAATACTCATTGCTGATC
>4167
TAAGCAGGGTCGGGCCCGGTTAGTACTTGGATGGGAGACCGCCTGGGAATACCGGGTGCTGTAGGCT
>4168
AGGAATGATGATTTCTCAGACTAGAGTATCTGATACTGGTCTTGATGTCAAAATTGATTTCTGACT
>4169
GAGAGGAACAATTCTGAGTCTTTACCCAATTTTTTGAGGCCTCGTTTTGAACGAGGCT
>4170
CCACAATGATGAGAGTTTATTTGCTACTCTTGACTGTGAGGATGACGAGAATTCTTACCACCATTATTCTAAC
>4171
GTCAATGATGTGTTGGCATGTATTATCTGAGTTTATGGTGATGTGTAATAACACTTAAGCTCTAGAATTACGCTGAGACC
>4172
TTGTACGACTCTTAGCGGTGGATCACTCGGCTCGTGCGTCGATGAAGAACGCAGCTAGCTGCGAGAATTAATGTGAATTGCAGGACA
>4173
TGTAAATGATGAACTCACTTTTTTCCCCATCAGATCGACCATGATGATGTCTTTGAATACTTGCCAGTTAATTCTGATA
>4174
CCACAATGATGAGAGTTTATTTGCTACTCTTGACTGAGGATGACGAGAATTCTTACCACCATTATTCTAACTGAGG
>4175
CGCGACCTCAGATCAGACGTGGCGACCCGCTGAATTTAAGCATATTAGTCAGCGGAGGAAAAGAAACTAACCAGGATTCCCTCAGTAACGGCGAGTGAACAGGGAAGAGCCCAGCGCCGAATCCCCGCCCCGCGGTTGGAATTCTCGG
>4176
GCATATGATGGAAAAAATTTTAATCTCCTGAGACTTGTGATGTCTTTAAAGGAACCACTGATG
>4177
TTTGAGGCCTGCGCAGGTCCCAACCTGTCTGTGGTTTGGGGTTGCTATCTGCCTCATAGAGCAAATTCGAGGCTTTGTCTTCTGGGAAGACAAAAGTCGTCTTCTCCTGAAAAGACCTCTTACACAG
>4178
CCCTGTGATGTCCAGCACTGGGCTCTGATGTCTCGTGAGGACATGGTGCCCCCCCAGGACCTTTGACACCTGGGGGTCTGAGGGG
>4179
GACTCTTAGCGGTGGATCACTCGGCTCGTGCGTCGATGAAGAACGCAGCTAGCTGCGAGAATTAATGCGAATTGCAGGACACA
>4180
ACATTGATCATCGACACTTCGAACGCACTTGCGGCCCCGGGATCCTCCCGGGGCTACGCCTGTCTGAGCGTCGC
>4181
CGGTGGATCACTCGGCTCGTGCGTCGATGAAGAACGCAGCTAGCTGAGAGAATTAATGTGAATTGCAGGACACATTGATCATCGACACTTCGAACGCACTTGCGGCCCCGGGTTCCTCCCGGGGCTACGCCTGTCTGAGCGTCGCTTGGAA
>4182
CACAATGATGAGAGTTTATTTGCTACTCTTGACTGTGAGGATGACGAGAATTCTTAACACCATTATTCTAACTGAGG
>4183
CGCGACCTCAGATCAGACGTGGCGACCCGCTGAATTTAAGCATATTAGTCAGCGGAGGAAAAGAAACTAACCAGGATTCCCTCAGTAACGGCGAGTGAACAGGGAAGAGACCAGCGCCGAATCCCCGCCCCGCGGTGGGGCGCTGGAATT
>4184
CATTGATCATCGACACTTCGAACGCACTTGCGGCCCCGGGTTCCTCCCGGGGCTACGCCTGTCTGAGCGTCGCTGCATTGGTGGTTCAGTGGTAGAATTCTCGCCT
>4185
AGCAGTGATGAAATTCCACCCCGTTGGTCCGTGTTTCTGAACAGCATGATTTCCCTGGATGTTCTGATG
>4186
GCAAATGATGTGTTTGTTAGTGACCAAAGTCTGACTTAAGTGATTAGTCTTAACTGACTGACT
>4187
CACAATGATGAGAGTTTGTTTGCTACTCTTGACTGTGAGGATGACGAGAATTCTTACCACCATTATTCTAACTGAGG
>4188
TAGGAATAATGGAATAGGACCGCGGTTCTATTTTGTTGGTTTTCGGAACTGAGGCCATGATTAAGAG
>4189
ATCGATGATGACACCCTCACATGCATTCCTTGGAAAATCTGAACAAAATGAGTGAGAACTCACTACCGTCTCCTCATCGAAACTGAGGTCC
>4190
TCTTGTGATGAAAACTCTGTCCAGTTCTGCTACTGAAGGGAGAGAGATGAAAGCCTTTAGTGCTGAGGAAGGTGGA
>4191
GTAAATGATAAACTCACTTTTTTCCCCATCAGATCGACCATGTTGATGTCTTTGAATACTTGCCAGTTAATTCTGATA
>4192
CGCGACCTCAGATCAGACGTGGCGACCCGCTGAATTTAAGCATATTAGTCAGCGGAGGAAAAGAAACTAACCAGGATTCCCTCAGTAACGGCGAGTGAACAGGGAAGAGCCCAGCGCCGAATCCCCGCCCCGCGGTGGGGCGTGGAAAT
>4193
GAATAATGGAATAGGACCGCGGTTCTATTTTGTTGGTTTTCGGAACTGAGGCCATGATTAAG
>4194
ACATTGATCATCGACACCTCGAACGCACTTGCGGCCCCGGGTTCCTCCCGGGGCTACGCCTGTCTGAGCGTCGCT
>4195
GTAAATGATGAACTCACTTTTTTCCCCATCAGATCGACCATGTTGATGTCTTTGAATACTTGCCAGTTAATTCTGATATGGAAGACTAGTGATTTTGTTG
>4196
CTTGTCCTGGCCTGTGGTTTTTCTGCTCCCCTGTGCTCAGTTCTCAGGGGACTCCGGCAGGAC
>4197
TGCCCTCGGCCGATCGAAAGGGAGTCGGGTTCAGATCCCCGAATCCGGAGT
>4198
AAGTGAGCGCTTTGCGCAGTGACGACCGTAAATCTATCACCCTTGACTGATGGCT
>4199
CACCGCACGTTCGTGGGGCACCTGGTGCTAAACCATTCGTAGACGACCTGCTTCTGGGTCGGGGTTTCGTACGTAGCAGAGCAGCTCCCTCGCTGCGATCTATTGAAAGTCAGCCCTCGACACAAG
>4200
CGACTCTTAGCGGGGGATCACTCGGCTCGTGCGTCGATGAAGAACGCAGCTAGCTGCGAGAATTAATGTGAATTGCAGGACACA
>4201
CGCGACCTCAGATCAGACGTGGCGACCCGCTGAATTTAAGCATATTAGTCAGCGGAGGAAAAGAAACTAACCAGGATTCCCTCAGTAACGGCGAGTGAACAGGGAAGAGCCCAGCGCCGAATCCCCGCCCCGCGTGGAATTCTCGGG
>4202
TCAGTAGTGGGATCGCGCCTGTGAATAGCCACTGTACTCCAGCCTGGGCAACATAGCGAGACCCCGTCTCTTA
>4203
CGCGACCTCAGATCAGACGTGGCGACCCGCTGAATTTAAGCATATTAGTCAGCGGAGGAAAAGAA
>4204
GAGCTGTGATGATTTCGATTGCATTGATCACATGAAATGATAATGTGCTTTGTCCTCTAAGAAGTTCTGAGC
>4205
CGGAAGCTAAGCAGGGTCGGGCCCGGTTAGTACTTGGATGGGAGACCGCCTGGGAATACCGGGTGCTGTAGGCT
>4206
GTAACATGAAGACCTACAATTCCTTGGCTGTGTCTGAGC
>4207
CGCGACCTCAGATCAGACGTGGCGACCCGCTGAATTTAAGCATATTAGTCAGCGGAGGAAAAGAAACTAACCAGGATTCCCTCAGTAACGGCGAGTGAACAGGGAAGAGCCCAGCGCCGAATCCCCGCCCCGCGGTGGAATTCTCGGATGC
>4208
CATTGATCATCGACACTTCGAACGCACTTGCAGCCCCGGGTTCCTCCCGGGGCTACGCCTGTCTGAGCGTCGCT
>4209
CTGTGTGATGATAAGCAAATGCTGACTGAATATGAAGGGCTTAATTAGCTCTATCTGATG
>4210
TCCTCGTATAGTGGTGAGTATCCCCGCCTGTCACGCGGGAGACCGGGGTTCGTTTCCCCGACGGGGAGCCA
>4211
TACGACTCTTAGCGGTGGATCACTCGGCTCGTGCGTCGATGAAGAACGCAGCTAGCTGCGAGAATTAATGTGAATTGCAGGACACATTGATCATCGACACTTCGAACGCACTTGCGGCCCCGGGTTC
>4212
TCGCTGTGATGAATGATTTTTAAACATTCGTAGTTTCCACCAAAAGCTTCAGCTAATGATGGCAAAACTTCCTTGGATGTCTGAGCGCTTGAGAATT
>4213
TTCGTGGGGCACCTGGTGCTAAACCATTCGTAGACGACCTGCTTCTGGGTCGGGGTTTCGTACGTAGCAGAGCAGCTCCCTCGCTGCGATCTATTGAAAGTCAGCCCTCGACACAAGGGTTTGA
>4214
TCGCGCCTGTGAATAGCCACTGTACTCCAGCCTGGGCAACATAGCGAGACCCTGTCTCTA
>4215
TTCAAGTAATTCAGGATAGGTTCTCTGTGATGAGACCCTTTTCACAGACCTGTACTGAACTCCGTGAGGATAAGAAACTCTGAGG
>4216
TTGTCCTGGCCTGTGGTTTTTCTGTTCCCCTGTGCTCAGTTCTCAGGGGACTCCGGCAGGACGCACAGCAAGCTCCCTCTCAGTTTAGGAGGGCCGTCCTGAGAATAGGGCTGGCTCTTAAAGGCACGAGAGGACAGTTTGGAATTCTCGG
>4217
GAACGCGCCCGATCTCGTCTGATCTCGGAAGCTAAGCAGGGTCGGGCCCGGTTAGTACTTGGATGGGAGACCGCCTGGGAATACCGGGTGCTGTAGGCTT
>4218
TCGCTGTGATGAATGATTTTTAAACATTCGTAGTTTCCACCAAAAGCTTCAGCTAATGATGGCAAAACTTCCTGGGATGTCTGAGCGCT
>4219
GATCACTCGGCTCGTGCGTCGATGAAGAACGCAGCTAGCTGCGAGAATTAATGTGAATTGCAGGAC
>4220
CACGGCCCTGGCGGAGCGCTGAGAAGACGGTCGAACTTGACTATCTAGAGGAAGTAAAAGTCGTAACAAGGTTTCCGTAGGAACCTGCGGAAGGATCATTA
>4221
AGCAGTGATGAAATTCCACTCCGTTGGTCCGTGTTTCTGAACAGAATGATTTCCCTGGATGTTCTGATG
>4222
ATTGATCATCGACACTTCGAACGCACTTGCGGCCCCGGGTTCCTCCCGGGGCTAAGCCTGTCTGAGCGTCGCT
>4223
GCAGCTGATGACTTGACTTTTTTCCCCATCAGATCGACCCTGTTGATCCAACTGAACTATTAGACAGTTTTGTCTGATG
>4224
GATCGATGATGACCGTTGGTGGAGTATGAGTCATGGACAATGACAACTTCATTCTGGAATCTGAGGT
>4225
GCAAATGATGATAAACTGGACCTGACAGCCTGTGCTGAGTTTGTTCAATCCAACCCTGAGC
>4226
TTATAATACAACCTGATAAGTGAGTAAATGATGAACTCACTTTTTTCCCCATCAGATCGACCATGTTGATGTCTTTGAATACTTGCCAGTTAATTCTGATA
>4227
GTAGATGATGAACTCACTTTTTTCCCCATCAGATCGACCATGTTGATGTCTTTGAATACTTGCCAGTTAATTCTGATA
>4228
GGCAGATGATGGGTTTTTCTCACGATGGTCTGCGGATGCCACTGTGGGCAGTGCCGAAAACGCCAATGGCTCAGCTGATG
>4229
AGCAGTGATGAAATTCCACTCCGTTGGTCCGTGTTTCTGAACAGCATGATTCCCCTGGATGTTCTGATG
>4230
GCATGTGATGACACTGTGCAGTGACCAAAGTCTGACAGGAATGATTGCTATTGTCGTCTGATG
>4231
TGGAGGTGATGAACTGTCTTAACCTGACCATGTAGAGTGGAGGCAAAAAACTGATTTAATGAGCCTGATCCAAC
>4232
GCAGCTGATGACTTGACTTTTTTCCCCATAAGATCGACCCTGTTGATCCAACTGAACTATTAGCCAGTTTTGTCTGATG
>4233
GCAGCTGATGACTTGCCTTTTTTCCCCATCAGATCGACCCTGTTGATCCAACTGAACTATTAGCCAGTTTTGTCTGATG
>4234
GGTCAGTGATGAGCAAAAATCACCATCTTTCGTTTGAGTCTCACGACCATGAGATCAACCCCATGCACCGCTCTGAGACCTGCATTGGTGGTTCAGTGGTAGAATTCTCGCCT
>4235
CAGTGCGGTAACGCGACCGATCCCGGAGAAGCCGGCGGGAGCCCCGGGGAGAGTTCTCTTTTCTTTGTGAAGGGCAGGGCGCCCTGGAATGGGTTCGCCCCGAGAGAGGGGCCCGCGT
>4236
AACATGATGAGTGTACAAAATCTTGATTAAAAAATGAAAACTTATAAGATCCAACTCTGATT
>4237
CTTGTCCTGGCCTGTGGTTTTTCTGCTCCCCTGTGCTCAGTTCTCAGGGGACTCTGGCAGGACGCACAGCAAGCTCCCTCTCAGTTTAGGAGGGCCGTCCTGAGAATAGGGCTGGCTCTTAAAGGCACGAGAGGACAGTTTGGAATTCTCG
>4238
GGTAAATGGCTGAGCAAAGCAATAGACTGTAAATCTAAGAACAGAGGTTTGATTCCTCTTTTTACCACC
>4239
CGGTGGATCACTCGGCTCGTGCGTCGATGAAGAACGCAGCTAGCCGCGAGAATTAATGTGAATTGCAGGACACATTGATCATCGACACTTCGAACGCACTTGCGGCCCCGGGTTCCTCCCGGGGCTACGCCTGTCTGAGCGTCGCTTGGAA
>4240
TACATGATGACAACTGGCTCCCTCTACTGAACCGTGGTGAGGAAACTGCCATGTCACCCTATCTGACT
>4241
AGCAGTTATGAAATTCCACTCCGTTGGTCCGTGTTTCTGAACAGCATGATTTCCCTGGATGTTCTGATG
>4242
TGTACATGATGACAACTGGCTCCCTCTACTGAACCGTGGTGAGGAAACTGCCATGTCACCCTATCTGACTT
>4243
GGCTGGTCCGATGGTAGTGGGTTACCAGAACTTATTAACGTTAGTGTCACTAAAGTTGGTATACAACCCCCCACTGCTAAATTTGACTGGT
>4244
TCCGGTGATGTCAAGCACTGGGCTCTGATCTTCTGTGCAGACATGGTGCTCCCCCGGGACCTTTGACACCCGGGGGTCTGAGGGGT
>4245
GTAAATGATGAACTCACTTTTTTCCCCATCAGATCGACCATGTTGATGTCTTTTAATACTTGCCAGTTAATTCTGATA
>4246
GTGCTGTGATGATGCCTTAAAATTGTGGTTTCGACTCACTGAGAGTAACATGAAGACCTACAATTCCTTGGCTGTGTCTGAG
>4247
GCTGGAGGATGAAGATACGAAGTGATCCATCGGCTGAGTGTTCTATCACTATGCTGAGACT
>4248
TCGTATGAAAACTGCACGTGCAGTTTGATTATATTGCAAGACTGAGGCT
>4249
CTCAAGGTCCATTTGTAGGAGAACGTAGGGTAGTCAAGCTTCCAAGACTCCAGACACATCCAAATGAGGCGCTGCACGTGGCAGTCTGCCTTTCTTT
>4250
GGTTAATTCCGATAACGAACGAGACTCTGGCATGCTAACTAGTTACGCGACCCCCGAGCGGTC
>4251
CGCGACCTCAGATCAGACGTGGCGACCCGCTGAATTTAAGCATATTAGTCAGCGGAGGAAAAGAAA
>4252
CAGTCCGACGATCGACTCTTAGCGGTGGATCACTCGGCTCGTGCGTCGATGAAGAACGCAGCTAGCTGCGAGAATTAATGTGAATTGCAGGACA
>4253
AGCCTGTGATGAATTGCTTTAATTTCTGACACCTCGTATGAAAACTGCACGTGCAGTTTGATTATATTGCAAGACTGAGG
>4254
CCAAATGATGCTTATTTGATACTGGAGCACTTTAGTGCCAGGACGACTCTTAATCTATCACCCATGACTGATGGA
>4255
ATCGATGATGACACCCTCACATGCATTTCCTTGGAAAATCTGAACAAAATGAGTGAGAACTCACTACCGTCTCCTCATCGAAACTGAGGT
>4256
CACTGCCCTGCAGATGCCGGACTTGCCGGCACCACGGGTGCGGCCGCCCTGCTGCGCCTGTGCCGTTGGGGCAGAGAGGAAGCGGCTATTTCTACGCTCAGTGCTCAGAACCGTGGGCACTAAGAATGGTTTGTAGCCGGACATCATGGAA
>4257
GCGCCGTGATGATCCCAACATGCCATCTGAGGGCCTATGCTGAAACCCAGAGGCTGTTTCTGAGCTG
>4258
GCAGCTGATGACTTGACTTTTTTCCCCATCAGATCGACCCTGTTGATCCAACTGAAATATTAGCCAGTTTTGTCTGATG
>4259
ATCGATCATCGACACTTCGAACGCACTTGCGGCCCCGGGTTCCTCCCGGGGCTACGCCTGTCTGAGCGTCGCT
>4260
TTATCAGTGATGTTCTTAAAATAAATGTCTGAACTTATGAATTCAATATTGATTTCATCATTTAACTGAGATA
>4261
ATCACTGATGATCAATACCAACATATGAGTCATTGATGATGAATAATATGTGTCGGGAACTCTGAGGT
>4262
TTCAGTGATGAGACCCTGGAATGAGCGCTGGGCACAGCGCCCGAGTCAGACTGCGGAAGTATTCCTCGCTGCCTTCTTTCTGAGA
>4263
ACAGTGAAACTGCGAATGGCTCATTAAATCAGTTATGGTTCCTTTGGTCGCTCGCTCCTCTCCTACTTGGATAACTGTGGTAATTCTAGAGCTAATACATGCCGACGGGCGCTGACCCCCTTCGCGGGGGGGATGCGTGCATTTATCAGAT
>4264
AGCAGTGATGAAACTCCACTCCGTTGGTCCGTGTTTCTGAACAGCATGATTTCCCTGGATGTTCTGATG
>4265
GGTAAAATAGCTGAGCAAAGCAATAGACTGTAAATCTAAGAACAGAGGTTTGTTTCCTCTTTTTACCACC
>4266
GTCCATGATGATGTGAAGTTATCCCTGTCTGAAGGCCAAAATAAGGCCTTTGAGTGTGGAATCTGGATATCTGAGACTC
>4267
AGGGCAGGTTGGAATAACTGTTGCAATGTAGCTGTAAAGTGCTATATTGCCCTTTCCCCTGCCAAAAGCAATTGTTTCCTACAATCTCTGTCTAGCTCAGTTCTGTAGTAAGACAGGGACGCTTGGTCTCAAACATTTGGAATTCTCGGGT
>4268
ATAACGAACGAGACTCTGGCATGCTAACTAGTTACGCGACCCCCGAGCGGTCGGCGTCCCCCAACTTCTTAGAGGGACAAGTGGCGTTCAGCCACCCGAGATTGAGC
>4269
GCTGATCAGTAGTGGGATCGCGCCTGTGAATAGCCACTGTACTCCAGCCTGGGCAACATAGCGAGACCCTGTCTCTA
>4270
TATTGCGCCGCTAGAGGTGAAATTCTTGGACCGGCGCAAGACGGACCAGAGCGAAAGCATTTGCCAAGAATGTTTTCATTAATCAAGAACGAAAGTCGGAGG
>4271
GCCACAATGATGAGAGTTTATTTGCTACTCTTGACTGTGAGGATGACGAGAATTCTTACCACCATTATTCTAACTGAGG
>4272
ATCACATTGCCAGGGATTTCAGCAGTGATGAAATTCCACTCCGTTGGTCCGTGTTTCTGAACAGCATGATTTCCCTGGATGTTCTGATG
>4273
TTTTTTCCCCATCAGATCGACCATGTTGATGTCTTTGAATACTTGCCAGTTAATTCTGATA
>4274
CTGCAATGATGGCATTTCTTAGGACACCTTTGGATTAATCATGAAAACAACTACTCTCTGAGCAGCTGTGGAA
>4275
CCAAGTGATGACATTTCTCCGGAATCGCTGCACTGCCATGATGAAAGTGCATTTGAACCCTTTTCCATCTGACGG
>4276
GGCACGAGACCGATAGTCAACAAGTACCGTAAGGGAAAGTTGAAAAGAACTTTGAAGAGAGAGT
>4277
CTTGTCCTGGCCTGTGGATTTTCTGCTCCCCTGTGCTCAGTTCTCAGGGGACTCCGGCAGGACGCACAGCAAGCTCCCTCTCAGTTTAGGAGGGCCGTCCTGAGAATAGGGCTGGCTCTTAAAGGCACGAGAGGACAGTTTGGAATTCTCG
>4278
TGGCGAGGATGACATACACTTGCCCTCACTTAGACCATAGTTCGTTGATGAGCGCACCTAGTATTCTGAGCCAG
>4279
TCCGACGATCCATTGATCATCGACACTTCGAACGCACTTGCGGCCCCGGGTTCCTCCCGGGGCTACGCCTGTCTGAGCGTCGCT
>4280
CGACTCTTAGCGGTGGATCACTCGGCCCGTGCGTCGATGAAGAACGCAGCTAGCTGCGAGAATTAATGTGAATTGCAGGACA
>4281
GCAGCTGATGACTTGACTTTTTTTCCCCATCAGATCGACCCTGTTGATCCAACTGAACTATTAGCCAGTTTTGTCTGATGCGT
>4282
CGCACTGATGAGAGACCATGCCATGAGGGTTTACCCCGGGGCTGGTTCTGTCTGAGC
>4283
GATCGATGATGACACCCTCACATGCCTTCCTTGGAAAATCTGAACAAAATGAGTGAGAACTCACTACCGTCTCCTCATCGAAACTGAGGTCT
>4284
AATAATGGAATAGGACCGCGGTTCTATTTTGTTGGTTTTCGGAACTGAGGCCATGATTAAGA
>4285
GTTAATGATGAACTCACTTTTTTCCCCATCAGATCGACCATGTTGATGTCTTTGAATACTTGCCAGTTAATTCTGATA
>4286
GCATATGATGGAAAAAATTTTAATCTCCTGAGACTTGTGATGTCTTCAAAGGAACCACTGATGCA
>4287
CATTGATCATCGACACTTCGAACGCACTTGCGGCCCCGGGTTCCTCCCGGGGCTACGCCTGTCTGAGCGTCGCCA
>4288
ACCATTCGTAGACGACCTGCTTCTGGGTCGGGGTTTCGTACGTAGCAGAGCAGCTCCCTCGCTGCGATCTATTGAAAGTCAGCCCTCGACACAAGGGT
>4289
CGCGACCTCAGATCAGACGTGGCGACCCGCTGAATTTAAGCATATTAGTCAGCGGAGGAAAAGAAACTAACCAGGATTCCCTCAGTAACGGCGCCGCT
>4290
AGCGGTCGGCGTCCCCCAACTTCTTAGAGGGACAAGTGGCGTTCAGCCACCCGAGATTGAGCAATAACAGGTCTGTGATGCCCTTAGATGTCCGGGGCTGCACGCGCGCTACACTGACTGGCTCAGCGTGTGCCATGGAATTCTCGGGTGC
>4291
AGGCTGTGATGATTGGCGCAGGGGTACGGACCTCAGCTGATGATGGGAGCTGAGTGTATGTGCTTCTCCTTCATCCTGCATGTGGCAGGATGCTGGTGAGCACTTACATGAGACTCGTGCCATAATCTGAGC
>4292
CGCGACCTCAGATCAGACGTGGCGACCCGCTGAATTTAAGCATATTAGTCAGCGGAGGAAAAGAAACTAACCAGGATTCCCTCAGT
>4293
CGCGACCTCAGATCAGACGGGGCGACCCGCTGAATTTAAGCATATTAGTCAGCGGAGGAAAAGAAACTAACCAGGATTCCCTCAGTAACGGCGAGTGAACAGGGAAGAGCCCAGCGCCGAATCCCCGCCCCGCGGTGGGGCGCTGGAATT
>4294
CGCGACCTCAGATCAGACGTGGCGACCCGCTGAATTTAAGCATATTAGTCAGCGGAGGAAAAGAAACTAACC
>4295
GCAAATGATGATAAACTGGATCTGACAGACTGTGCTGAGTTTGTTCAATCCAACTCTGAGC
>4296
TACTTGGATAACTGTGGTAATTCTAGAGCTAATACATGCCGACGGGCGCTGACCCCCTTCGCGGGGGGGATGCGTGCATTTATCAGATT
>4297
CCCCTGTGATGTCCAGCACTGGGCTCTGATGTCTCGTGAGGACATGGTGCCCCCCCAGGACCTTTGACACCTGGGGGTCTGAGGGGC
>4298
GCATATGATGGAAAAAATTTTAATCTCCTGAGACTTGTGATGTCTTCAAAGGAACCACTGTTG
>4299
ATTGATCATCGACACTTCGAACGCACTTGTGGCCCCGGGTTCCTCCCGGGGCTACGCCTGTCTGAGCGTCGCT
>4300
ATTGATCATCGACACTTCGAACGCACTTGAGGCCCCGGGTTCCTCCCGGGGCTACGCCTGTCTGAGCGTCGCT
>4301
CTTCAAACCTGTAGCTGTCTAGCGACAGAGTGGTTCATTTCCACCTTTCGGGCGCCA
>4302
GTAGTGGGATCGCGCCTGTGAATAGCCACTGTACTCCAGCCTGGGCAACATAGCGAGACCCCGTCTCT
>4303
CATCGACACTTCGAACGCACTTGCGGCCCCGGGTTCCTCCCGGGGCTACGCCTGTCTGAGCGTCGC
>4304
TCCACGGATCGATGTGGTGTGGTCGTGTTCTCCCGGGCCGAGCCGAAACCGTGCC
>4305
TTCAGTGGTAGAATTCTCGCCTGCCACGCGGGAGGCCCGGGTTCGTTTCCCGGCCAATGCACCA
>4306
GGCCTTTTGGCTAAGATCAAGTGTAGTATCTGTTCTTATCAGTTTAATATCTGATACGTCCTCTATCCGAGGACAATATATTAAA
>4307
ATCGATGATGAGTACCCTGGGGTGTCTGAAGTCAAGGACTTTGATTAAACCCTGTAACTCTGAGGTA
>4308
GAATAGCCACTGTACTCCAGCCTGGGCAACATAGCGAGACCCCGTCTCTA
>4309
ACATTGATCATCGACACTTCGAACGCACTTGCAGCCCCGGGTTCCTCCCGGGGCTACGCCTGTCTGAGCGTCGCT
>4310
GTCGGGCCCGGTTAGTACTTGGATGGGAGACCGCCTGGGAATACCGGGTGCTGTAGGCT
>4311
CATTGATCATCGACACTTCGAACGCACTTGCGGCCCCGGGTTCCTCCCGGGGCTAAGCCTGTCTGAGCGTCGCT
>4312
AATAATGATGAACTTTTTTCCCCGACAGATCGACCATGTTGATCTAACTTCTCTAAGACAGTTTCTGTCTGATA
>4313
ATCGATGATGACACCCTCACATGCATTCCTTGGAAAATCTGAACAAAATGAGTGAGAACTCACTACCGTCTCCTCATCGAAACTGAGGTGA
>4314
ATCGATGATGACACCCTCACATGCATTCCTTGGAAAATCTGAACAAAATGAGTGAGAACTCACTACCGTCTCCTCATCGAAACTGAGGTGAGGTAGTAGTTTGTACAGTT
>4315
TTAATTCCGATAACGAACGAGACTCTGGCATGCTAACTAGTTACGCGACCCC
>4316
CATTGATCATCGACACTTCGAACGCACTTGCTGCCCCGGGTTCCTCCCGGGGCTACGCCTGTCTGAGCGTCGCT
>4317
GGTTAATTCCGATAACGATCGAGACTCTGGCATGCTAACTAGTTACGCGACCCC
>4318
GCATATGATGGAAAAAATTTTAATATCCTGAGACTTGTGATGTCTTCAAAGGAACCACTGATG
>4319
GTCAATGATGTGATGGCATGTATTAGCTGAATCCAAGTTGATGTAAATTCTAAAATGCACTGAGA
>4320
GATCGATGATGACCGTTGGTGGAGTATGAGTCATGGACAATGACAACTTCATTCTGGAATCTGAGG
>4321
GAGCATGGTAATGGATTTATGGCAGGTCCTCCTCTGTGGGCCTCTCATAGGGTACCCATGCCAGAGTAAACTGCAGCCTCGAACCATTGCCCAGCCTCCTTACTTGTGGGCTGTGAGCACTGAAGGGGGTTGTATAGCGTGGAATTCTCGG
>4322
CTTGTCCTGGCCTGTGGTTTTTCTGCTCACCTGTGCTCAGTTCTCAGGGGACTCCGGCAGGACGCACAGCAAGCTCCCTCTCAGTTTAGGAGGGCCGTCCTGAGAATAGGGCTGGCTCTTAAAGGCACGAGAGGACAGTTTGGAATTCTCG
>4323
ACCAATGATGATGACTGATGGCATATGAGTTGGATACAATGAATACTGTGTGTCTGAAACTCTGAG
>4324
CTCGTACGACTCTTAGCGGTGGATCACTCGGCTCGTGCGTCGATGAAGAACGCAGCTAGCTGC
>4325
CAGTAGTGGGATCGCGCCTGTGAATAGCCACTGTACTCCAGCCTGGGCAACATAGCGAGACCCTGTCTCTTA
>4326
CGACTCTTAGCGGTGGATCACTCGGCTCGCGCGTCGATGAAGAACGCAGCTAGCTGCGAGAATTAATGTGAATTGCAGGACACA
>4327
GCAGGGTCGGGCCCGGTTAGTACTTGGATGGGAGACCGCCTGGGAATACCGGGTGCTGTAGGCT
>4328
CTACATGATGAATAAAATCAAATCACCATCTTTCGGCTGAGCTCGTGATGGATTTCCTTTTTTCTAACA
>4329
TACCTATGATGATCCTATCCCGAACCTGAATTTCTGTTGAAAAACCTTATACG
>4330
ATATGTGATGATCTCAGCCCAATTTGAACTCTCTCACTGATGACTTGATGATGTTCAAAGATCTGATA
>4331
CTACATGATGAATAAAATCAAATCACCATCTTTCGGCTGAGCTCGTGATGGATTTCCTTTTTTCAGACA
>4332
CGCGACCTCAGATCAGACGTGGCGACCCGCTGAATTTAAGCATATTAGTCAGCGGAGGAAAAGAAACTAACCAGGATTCCCTCAGTAACGGCGAGTGAACAGGGAAGAGCCCAGCGCCGAATCCCCGCCCCGCGTGGAAT
>4333
GCAAATGATGATAAACTGGACCTGACAGACTGTGCTGAGTTGTTCAATCCAACCCTGAGC
>4334
GGTCGGCGTCCCCCAACTTCTTAGAGGGACAAGTGGCGTTCAGCCACCCGAGATTGAGCAATAACAGGTCTGTGATGCCCTTAGATGTCCGGGGCTGCACGCGCGCTACACTGACTGGCTCAGCGTGTGCC
>4335
GTGGGGGGCCCAAGTCCTTCTGATCGAGGCCCAGCCCGTGGACGGTGTGAGGCCGGTAGCGGCC
>4336
ACTCCATGATGAATGTAAAATGACAAGCATATGCCTGAACTCAAAAATGATGTC
>4337
CCGCAGTCTAGTCAAATTCAGCCCTGTTCCCGTGGTAGCAGGGGCTGGCCCGGATGACTGCCACAGCAAACTCCGCAGCTCATGGGCCCTGGGTCCCCTGCCCTGGGACCTGGGGATAAGTTTGGCTACAGAC
>4338
ATATGCGATGATCTCAGCCCAACTTGAACTCTCTCACTGATGACTTGATGATGTTCAAAGATCTGATA
>4339
AGCAGTGATGAAATTCCACTCCGTTGGTCCGTGTTTCTGAACAGCATGATTTCCCTGGATGTTCTGATGCTGTTTG
>4340
GATTTGTCTGGTTAATTCCGATAACGAACGAGACTCTGGCATGCTAACTAGTTACGCGACCCC
>4341
ACGAAAGGACAAGAGAAATAAGGCCAACTTCAACAAAGCGCCTTAAACC
>4342
CTTGTCCTGGCCTGTGGTTTTTTCTGCTCCCCTGTGCTCAGTTCTCAGGGGACTCCGGCAGGACGCACAGCAAGCTCCCTCTCAGTTTAGGAGGGCCGTCCTGAGAATAGGGCTGGCTCTTAAAGGCACGAGAGGACAGTTTGGAATTCTC
>4343
ATATGTGATGATCTCAGCCCAACTTGAACTATCTCACTGATGACTTGATGATGTTCAAAGATCTGATA
>4344
TGTCTGGTTAATTCCGATAACGAACGAGACTCTGGCATGCTAACTAGTTACGCGACCCCCGAGCGGTCGGCGTCC
>4345
ATCGCGCCTGTGAATAGCCACTGTACTCCAGCCTGGGCAACATAGCGAGACCCCGTCTCTTA
>4346
CGGTGGATCACTCGGCTCGTGCGTCGATGAAGAACGC
>4347
CACATTGATCATCGACACTTCGAACGCACTTGCGGCCCCGGGTTCCTCCCGGGGCTACGCCTGTCTGAGCGTCGCAT
>4348
TACGACTCTTAGCGGTGGATCACTCGGCTCGTGCGTCGATGAAGAACGCAGCTAGCTGCGAGAATTAATGTGAATTGCAGGACT
>4349
GTAAAAGATGAACTCACTTTTTTCCCCATCAGATCGACCATGTTGATGTCTTTGAATACTTGCCAGTTAATTCTGATA
>4350
ATGATGAACTCACTTTTTTCCCCATCAGATCGACCATGTTGATGTCTTTGAATACTTGCCAGTTAATTCTGATA
>4351
CGCGACCTCAGATCAGACGTGGCGACCCGCTGAATTTAAGCATATTAGTCAGCGGAGGAAAAGAAACTAACCAGGATTCCCTCAGTAACGGCGAGTGAACAGGGAAGAGCCCAGCGCCGAATCCCCGCCCCGCGGTGGGAT
>4352
AGCAGGACGGTGGCCATGGAAGTCGGAATCCGCTAAGGAGTGTGTAACAACTCACCTGCCT
>4353
TAGCAAATATTCAAACGAGAACTTTGAAGGCCGAAGTGGAGAAGGGTTCCATGTGAACAGCAGTTGAACATGGGT
>4354
TGCGGTGATGACATCCCAAATAAAGCACGTGTTAGACTGCTGACG
>4355
TCTCATGATGACCCTTGTGCCTCTGAGCTGCCATGATTCTGGCTTCAAAGTAAACGCTCTGAAGAG
>4356
CTGAATGATGATATCCCACTAACTGAGCAGTCCGTAGTTGGTCCTTTGGTTGCATATGATGCAATTAATTGTTTCAAGACGGGACTGATGGAA
>4357
CGCGACCTCAGATCAGACGTGGCGACCCGCTGAATTTAAGCATATTAGTCAGCGGAGGAAAAGAAACTAACCAGGATTCCCTCAGTAACGGCGAGTGAACAGGGAAGAGCCCAGCGCCGAATCCCCGCCCCGCGGTGGGGCGTTGGAATT
>4358
GGACCAATGATGATGACTGGTGGTTTGAATCACAGATGATAAATAATATGTGCCTGAAACTCTGAGGTT
>4359
CCACAATGATGAGAGTTTATTTGCTACTCTTGACTGTGAGGATGACGAGAATTCTTACCACCATTATTCTAACTGAGA
>4360
CCACAATGATGAGCGTTTATTTGCTACTCTTGACTGTGAGGATGACGAGAATTCTTACCACCATTATTCTAACTGAGG
>4361
GACCAGTGATGACTGTTGGTGGAGTATGAGTCACGGACGATGACCACTTCGTGTCTGAAACTCTGAGGTA
>4362
TGCTAAACCATTCGTAGACGACCTGCTTCTGGGTCGGGGTTTCGTACGTAGCAGAGCAGCTCCCTCGCTGCGATCTATTGAAAGTCAGCCCTCGACACAAG
>4363
CTCTTAGCGGTGGATCACTCGGCTCGTGCGTCGATGAAGAACGCAGCTAGCTGCGAGAATTAATGTGAATTGCAGGACACATTGATCATCGACACTTCGAACGCACTTGCGGCCCCGGGTT
>4364
CTGGAATGATGAAAAAGTATCCTTAGGTGTGGTTGTGGCCGTCTTGGTCACCTATGTGCCACTTGCCAATGTTAGGGCTTGTCATAGTTACACTGACTGTA
>4365
CATTGATCATCGACACTTCGAACGCACTTGCGGCCCAGGGTTCCTCCCGGGGCTACGCCTGTCTGAGCGTCGCT
>4366
TGCGGTGATGACATCCCAAATAAAGCACGTGTTAGACTGCTGACGCGGGTGATGCGAAC
>4367
ATTCCGATAACGAACGAGACTCTGGCATGCTAACTAGTTACGCGACCCCCGAGCGGTCGGCGTCC
>4368
TGCATATGATGGAAAAATTTTAATCTCCTGAGACTTGTGATGTCTTCAAAGGAACCACTGATG
>4369
ATATGTGATGATCTCAGCCCAACTTGAACTCTCTAACTGATGACTTGATGATGTTCAAAGATCTGATA
>4370
ATCGATGATGACACCCTCACATGCATTCCTTGGGAAATCTGAACAAAATGAGTGAGAAC
>4371
CACATTGATCATCGACACTTCGAACGCACTTGCGGCCCCGGGTTCCTCCCGGGGCTACGCCTGTCTGAGTGTCGCT
>4372
ATCAATGATGACACCCTCACATGCATTCCTTGGAAAATCTGAACAAAATGAGTGAGAACTCACTACCGTCTCCTCATCGAAACTGAGGTAA
>4373
CAGCAGCAATTCATGTTTTGACGTACGACTCTTAGCGGTGGATCACTCGGCTCGTGCGTCGATGAAGAACGCAGCTAGCTGCGAGAATTAATGTGAATTGCAGGACA
>4374
AGTGCGGTAACGCGACCGATCCCGGAGAAGCCGGCGGGAGCCCCGGGGAGAGTTCTCTTTTCTTTGTGAAGGGCAGGGCGCCCTGGAATGGGTTCGCCCCGAGAGAGGGGCCCGC
>4375
ACATTGATCATCGACACTTCGAACGCACTTGCGGCCCCGGGTTCCTCCCGGGGCTACGCCTGTCTGAGCGTCGAT
>4376
CACCGCACGTTCGTGGGGCACCTGGTGCTAAACCATTCGTAGACGACCTGCTTCTGGGTCGGGGTTTCGTACGTAGCAGAGCAGCTCCCTCGCTGCGATCTATTGAAAGTCAGCCCTCGACACAAGG
>4377
GGTCTATGATGAGTTGGCATGTATTCTGAATCTAAAGTTGATTATTACTACTTTGGCTCTAGAATTACTCTGAGACC
>4378
CAACTGTGATGAAAGATTTGGTCTGTATGTAATATATTTTATTACTAAGTGAAGACAACAGTCCCTCTAAACTGATGT
>4379
CACATTGATCATCGACACTTCGAACGCACTTGCGGCCCCGGGTTC
>4380
CGCGACCTCAGATCAGACGTGGCGACCCGCTGAATTTAAGCATATTAGTCAGCGGAGGAAAAGAAACTAACCAGGATTCCCTCAGTAACGGCGAGGGAACAGGGAAGAGCCCAGCGCCGAATCCCCGCCCCGCGGTGGGGCGCTGGAATT
>4381
GTAAATGATGAACTCACTTTTTTCCCCATCAGATCGACCAAGTTGATGTCTTTGAATACTTGCCAGTTAATTCTGATA
>4382
ACCAGTGATGACTGTTGGTGGAGTATGAGTCACGGACGATGACCACTTCGTGTCTGAAACTCTGAGGTA
>4383
GTAAATGATGAACTCACTTTTTTCCCCATCAGATCGACCATGTTGATGTCTTTGAATACTTGCCAGTAAATTCTGATA
>4384
CTCCTACTTGGATAACTGTGGTAATTCTAGAGCTAATACATGCCGACGGGCGCTGACCCCCTTT
>4385
GACCAATGATGATGACTGATGGCATATGAGTTGGATACAATGAATACTGTGTGTCTGAAACTCTGAGGTCCA
>4386
TGCCCTGCAGATGCCGGACTTGCCGGCACCACGGGTGCGGCCGCCCTGCTGCGCCTGTGCCGTTGGGGCAGAGAGGAAGCGGCTATTTCTACGCTCAGTGCTCAGAACCGTGGGCACTAAGAATGGTTTGTAGCCGGACATCATGGAATTC
>4387
ATTGATCATCGACACTTCGAACGCACTGCGGCCCCGGGTTCCTCCCGGGGCTACGCCTGTCTGAGCGTCGCT
>4388
ATTGATCATCGACACTTCGAACGCACTTTCGGCCCCGGGTTCCTCCCGGGGCTACGCCTGTCTGAGCGTCGCT
>4389
GCGCCGTGATGATCCCAACATGCCATCTGAGTGCCTATGCTGAAACCCAGAGGCTGGTTCTGAGCTG
>4390
TCCCATGGTCTAGCGGTTAGGATTCCTGGTTTTCACCCAGGCGGCCCGGGTTCGACTCCCGGTATGGGAACC
>4391
GACTCTTAGCGGTGGATCACTCGGCTCGTGCGTCGATGAAGAACGCAGCTAGCTGCGAGAATTAATGTGAATTGCAGGAT
>4392
GACTCTTAGCGGTGGATCACTCGGCTCGTGCGTCGATGAAGAACGCAGCTAGCTGCGAGAATTAATGTGAATTGCAGGATACATTGATCATCGACACTTCGAACGCACTTGCGGCCCCGGGTT
>4393
GGTTAATTCCGATAACGAACGAGACTCTGGCATGCTAACTAGTTACGCGACCCCCG
>4394
GGTTAATTCCGATAACGAACGAGACTCTGGCATGCTAACTAGTTACGCGACCCCCGAGCGGTCGGCG
>4395
TGCGATGATGTGTTTCTTAGGACACCTTTGGATTGACCATGAAAATAAATCCATTTCTGAGCAGC
>4396
ATTAACGTTAGTGTCACTAAAGTTGGTATACAACCCCCCACTGCTAAATTTGACTGGCTT
>4397
GTCCAATGATTAAACATTTTCACTGCTGTTCACATAATGAACTTATGTGATTACTGAATACATGAATGAGG
>4398
TGCAGGACACATTGATCATCGACACTTCGAACGCACTTGCGGCCCCGGGTTCCTCCCGGGGCTACGCCTGTCTGAGCGTCGC
>4399
AGCGGTGGATCACTCGGCTCGTGCGTCGATGAAGAACGCAGCTAGCTGCGAGAATTAATGTGAATTGCAGGACACATTGATCATCGACACTTCGAACGCACTTGCGGCCCCGGGTT
>4400
AGCGGTGGATCACTCGGCTCGTGCGTCGATGAAGAACGCAGCTAGCTGCGAGAATTAATGTGAATTGCAGGACACATTGATCATCGACACTTCGAACGCACTTGCGGCCCCGGGT
>4401
AGCAGTGACGAAATTCCACTCCGTTGGTCCGTGTTTCTGAACAGCATGATTTCCCTGGATGTTCTGATG
>4402
AGCAAATGATGATAAACTGGACCTGACAGACTGTGCTGAGTTTGTTCAATCCAACTCTGAGC
>4403
[truncated: 65,765,139 more chars]
